# Supplementary material for: Structural insights into bacterial dimethylsulfoniopropionate import by BCCT-family transporters
Source: EMBO J. 2026 May 8;45(12):4299–320. doi: 10.1038/s44318-026-00798-w (PMC13270143; doi:10.1038/s44318-026-00798-w)
Supplement: Supplementary file 3 — Source data Fig. 1 [file 44318_2026_798_MOESM3_ESM.zip]

Archive with 14 entries (7 files):
- Figure 1/
- Figure 1/1F/
- Figure 1/1F/1F.xlsx
- Figure 1/1G/
- Figure 1/1G/1G.xlsx
- Figure 1/1B/
- Figure 1/1B/1B.xlsx
- Figure 1/1E/
- Figure 1/1E/1E.xlsx
- Figure 1/1D/
- Figure 1/1D/1D-1.xlsx
- Figure 1/1D/1D-2.xlsx
- Figure 1/1C/
- Figure 1/1C/1C.xlsx
