# Supplementary material for: Structural insights into bacterial dimethylsulfoniopropionate import by BCCT-family transporters
Source: EMBO J. 2026 May 8;45(12):4299–320. doi: 10.1038/s44318-026-00798-w (PMC13270143; doi:10.1038/s44318-026-00798-w)
Supplement: Supplementary file 3 — Source data Fig. 1 [file 44318_2026_798_MOESM3_ESM.zip › Figure 1/1F/1F.xlsx]

## Sheet: 1F
NaCl Concentration	DMSP uptake rate (nmol min-1 mg-1 cdw)
	Ec-CK			Ec-DddT
0 mM NaCl	0.082168	0.077235	0.07882	0.085836	0.088537	0.088599
20 mM NaCl	0.074717	0.08628	0.08866	0.165117	0.148487	0.178179
50 mM NaCl	0.088819	0.075087	0.076493	0.216358	0.207265	0.223707
100 mM NaCl	0.083691	0.078264	0.086601	0.247372	0.269338	0.261636
200 mM NaCl	0.084576	0.077945	0.078907	0.262207	0.254541	0.262329

## Sheet: Description
DMSP uptake rates were measured across a range of NaCl concentrations. Uptake rates were normalized to cell dry weight, and all measurements were performed in triplicate.
