# Supplementary material for: Structural insights into bacterial dimethylsulfoniopropionate import by BCCT-family transporters
Source: EMBO J. 2026 May 8;45(12):4299–320. doi: 10.1038/s44318-026-00798-w (PMC13270143; doi:10.1038/s44318-026-00798-w)
Supplement: Supplementary file 3 — Source data Fig. 1 [file 44318_2026_798_MOESM3_ESM.zip › Figure 1/1G/1G.xlsx]

## Sheet: 1G
DMSP (mM)	DMSP uptake rate (nmol min-1 mg-1 cdw)
0	0	0	0
5	0.031567	0.027003	0.020928
10	0.046484	0.035668	0.0483
15	0.064128	0.056849	0.057555
20	0.08295	0.079426	0.075406
40	0.141633	0.134317	0.142991
100	0.180632	0.175466	0.17206
200	0.214047	0.215471	0.217846
400	0.241051	0.24307	0.224283
800	0.252562	0.24928	0.237056

## Sheet: Description
DMSP uptake rates of Ec-DddT were measured across a range of DMSP concentrations. Uptake rates were normalized to cell dry weight, and all measurements were performed in triplicate.
