# Supplementary material for: Structural insights into bacterial dimethylsulfoniopropionate import by BCCT-family transporters
Source: EMBO J. 2026 May 8;45(12):4299–320. doi: 10.1038/s44318-026-00798-w (PMC13270143; doi:10.1038/s44318-026-00798-w)
Supplement: Supplementary file 3 — Source data Fig. 1 [file 44318_2026_798_MOESM3_ESM.zip › Figure 1/1B/1B.xlsx]

## Sheet: 1B
	OD600
Time (h)	Psychrobacter sp. D2			ΔdddT			ΔdddT/pBBR1MCS2-dddT
0	0.0524	0.0525	0.0536	0.0551	0.0546	0.0527	0.0563	0.0532	0.0537
3	0.0674	0.0687	0.0588	0.0607	0.0623	0.0602	0.0548	0.0623	0.0599
9	0.0691	0.0681	0.0625	0.0584	0.0663	0.0634	0.0457	0.0541	0.0669
21	0.1001	0.0938	0.0953	0.0612	0.0668	0.0707	0.1171	0.1284	0.1399
33	0.2064	0.2108	0.2076	0.0989	0.1269	0.0902	0.2148	0.2128	0.2168
45	0.2167	0.2301	0.2244	0.2029	0.2105	0.1905	0.2303	0.2293	0.2302
57	0.2404	0.2463	0.2398	0.2253	0.2277	0.2254	0.2347	0.2393	0.248

## Sheet: Description
The optical density at 600 nm of Psychrobacter sp. D2, ΔdddT, and ΔdddT/pBBR1MCS2-dddT were measured at various time points. All measurements were performed in triplicate.
