# Supplementary material for: Structural insights into bacterial dimethylsulfoniopropionate import by BCCT-family transporters
Source: EMBO J. 2026 May 8;45(12):4299–320. doi: 10.1038/s44318-026-00798-w (PMC13270143; doi:10.1038/s44318-026-00798-w)
Supplement: Supplementary file 3 — Source data Fig. 1 [file 44318_2026_798_MOESM3_ESM.zip › Figure 1/1E/1E.xlsx]

## Sheet: 1E
	DMSP uptake rate (nmol min-1 mg-1 cdw)
Psychrobacter sp. D2	0.005975	0.002838	0.005633
ΔdddT	0.00573	0.002755	0.00542
ΔdddT/pBBR1MCS2-dddT	0.00521	0.002783	0.005413

## Sheet: Description
DMSP uptake rates of Psychrobacter sp. D2, ΔdddT, and ΔdddT/pBBR1MCS2-dddT were measured. Uptake rates were normalized to cell dry weight, and all measurements were performed in triplicate.
