# Supplementary material for: Structural insights into bacterial dimethylsulfoniopropionate import by BCCT-family transporters
Source: EMBO J. 2026 May 8;45(12):4299–320. doi: 10.1038/s44318-026-00798-w (PMC13270143; doi:10.1038/s44318-026-00798-w)
Supplement: Supplementary file 3 — Source data Fig. 1 [file 44318_2026_798_MOESM3_ESM.zip › Figure 1/1D/1D-1.xlsx]

## Sheet: 1D-1
Culture medium without bacteria		Psychrobacter sp. D2		ΔdddT		ΔdddT/pBBR1MCS2-dddT		DMS Standard
Retention time (min)	Intensity (μV)	Retention time (min)	Intensity (μV)	Retention time (min)	Intensity (μV)	Retention time (min)	Intensity (μV)	Retention time (min)	Intensity (μV)
0	-115	0	-18	0	-141	0	36	0	-121
0.00067	-114	0.00067	-21	0.00067	-142	0.00067	34	0.00067	-121
0.00133	-113	0.00133	-23	0.00133	-143	0.00133	31	0.00133	-120
0.002	-112	0.002	-26	0.002	-144	0.002	29	0.002	-121
0.00267	-112	0.00267	-28	0.00267	-144	0.00267	26	0.00267	-122
0.00333	-112	0.00333	-29	0.00333	-145	0.00333	24	0.00333	-122
0.004	-112	0.004	-31	0.004	-145	0.004	22	0.004	-121
0.00467	-111	0.00467	-32	0.00467	-145	0.00467	21	0.00467	-120
0.00533	-110	0.00533	-31	0.00533	-146	0.00533	21	0.00533	-119
0.006	-108	0.006	-30	0.006	-146	0.006	22	0.006	-118
0.00667	-107	0.00667	-29	0.00667	-146	0.00667	23	0.00667	-116
0.00733	-105	0.00733	-27	0.00733	-146	0.00733	24	0.00733	-113
0.008	-105	0.008	-26	0.008	-146	0.008	24	0.008	-111
0.00867	-104	0.00867	-26	0.00867	-145	0.00867	25	0.00867	-109
0.00933	-103	0.00933	-26	0.00933	-144	0.00933	26	0.00933	-107
0.01	-102	0.01	-26	0.01	-142	0.01	27	0.01	-105
0.01067	-100	0.01067	-25	0.01067	-140	0.01067	28	0.01067	-103
0.01133	-101	0.01133	-26	0.01133	-139	0.01133	29	0.01133	-101
0.012	-101	0.012	-25	0.012	-136	0.012	29	0.012	-98
0.01267	-102	0.01267	-25	0.01267	-135	0.01267	29	0.01267	-96
0.01333	-101	0.01333	-24	0.01333	-134	0.01333	29	0.01333	-94
0.014	-99	0.014	-24	0.014	-133	0.014	28	0.014	-92
0.01467	-98	0.01467	-23	0.01467	-133	0.01467	28	0.01467	-89
0.01533	-98	0.01533	-21	0.01533	-133	0.01533	28	0.01533	-87
0.016	-98	0.016	-20	0.016	-133	0.016	28	0.016	-86
0.01667	-97	0.01667	-20	0.01667	-133	0.01667	29	0.01667	-85
0.01733	-95	0.01733	-20	0.01733	-131	0.01733	30	0.01733	-83
0.018	-93	0.018	-21	0.018	-130	0.018	31	0.018	-82
0.01867	-91	0.01867	-22	0.01867	-128	0.01867	33	0.01867	-81
0.01933	-89	0.01933	-25	0.01933	-126	0.01933	36	0.01933	-81
0.02	-88	0.02	-26	0.02	-125	0.02	38	0.02	-81
0.02067	-86	0.02067	-27	0.02067	-125	0.02067	39	0.02067	-81
0.02133	-85	0.02133	-27	0.02133	-124	0.02133	40	0.02133	-81
0.022	-84	0.022	-28	0.022	-124	0.022	40	0.022	-82
0.02267	-85	0.02267	-27	0.02267	-122	0.02267	39	0.02267	-83
0.02333	-84	0.02333	-25	0.02333	-121	0.02333	38	0.02333	-83
0.024	-84	0.024	-22	0.024	-121	0.024	37	0.024	-83
0.02467	-85	0.02467	-19	0.02467	-123	0.02467	37	0.02467	-83
0.02533	-87	0.02533	-16	0.02533	-125	0.02533	37	0.02533	-84
0.026	-89	0.026	-14	0.026	-127	0.026	37	0.026	-85
0.02667	-90	0.02667	-13	0.02667	-128	0.02667	37	0.02667	-86
0.02733	-92	0.02733	-13	0.02733	-130	0.02733	37	0.02733	-86
0.028	-93	0.028	-13	0.028	-132	0.028	36	0.028	-86
0.02867	-94	0.02867	-14	0.02867	-133	0.02867	36	0.02867	-86
0.02933	-95	0.02933	-15	0.02933	-134	0.02933	36	0.02933	-85
0.03	-95	0.03	-17	0.03	-135	0.03	35	0.03	-84
0.03067	-97	0.03067	-19	0.03067	-135	0.03067	34	0.03067	-83
0.03133	-99	0.03133	-21	0.03133	-136	0.03133	33	0.03133	-81
0.032	-102	0.032	-24	0.032	-138	0.032	33	0.032	-79
0.03267	-105	0.03267	-27	0.03267	-139	0.03267	33	0.03267	-77
0.03333	-108	0.03333	-30	0.03333	-139	0.03333	33	0.03333	-74
0.034	-110	0.034	-33	0.034	-139	0.034	34	0.034	-71
0.03467	-112	0.03467	-35	0.03467	-138	0.03467	34	0.03467	-69
0.03533	-114	0.03533	-36	0.03533	-138	0.03533	33	0.03533	-68
0.036	-116	0.036	-38	0.036	-138	0.036	33	0.036	-67
0.03667	-116	0.03667	-41	0.03667	-137	0.03667	32	0.03667	-67
0.03733	-116	0.03733	-43	0.03733	-138	0.03733	32	0.03733	-68
0.038	-116	0.038	-45	0.038	-138	0.038	32	0.038	-69
0.03867	-116	0.03867	-48	0.03867	-139	0.03867	33	0.03867	-70
0.03933	-117	0.03933	-53	0.03933	-137	0.03933	35	0.03933	-71
0.04	-116	0.04	-56	0.04	-136	0.04	36	0.04	-72
0.04067	-116	0.04067	-59	0.04067	-133	0.04067	38	0.04067	-73
0.04133	-116	0.04133	-61	0.04133	-130	0.04133	40	0.04133	-73
0.042	-114	0.042	-63	0.042	-128	0.042	42	0.042	-73
0.04267	-113	0.04267	-65	0.04267	-125	0.04267	45	0.04267	-73
0.04333	-113	0.04333	-67	0.04333	-123	0.04333	47	0.04333	-74
0.044	-112	0.044	-68	0.044	-119	0.044	49	0.044	-74
0.04467	-112	0.04467	-71	0.04467	-116	0.04467	50	0.04467	-74
0.04533	-114	0.04533	-74	0.04533	-112	0.04533	51	0.04533	-73
0.046	-114	0.046	-77	0.046	-109	0.046	51	0.046	-73
0.04667	-115	0.04667	-79	0.04667	-106	0.04667	51	0.04667	-72
0.04733	-115	0.04733	-81	0.04733	-105	0.04733	52	0.04733	-71
0.048	-116	0.048	-81	0.048	-106	0.048	52	0.048	-70
0.04867	-118	0.04867	-81	0.04867	-108	0.04867	52	0.04867	-68
0.04933	-119	0.04933	-82	0.04933	-108	0.04933	53	0.04933	-68
0.05	-120	0.05	-85	0.05	-109	0.05	54	0.05	-70
0.05067	-119	0.05067	-88	0.05067	-110	0.05067	54	0.05067	-72
0.05133	-119	0.05133	-91	0.05133	-111	0.05133	54	0.05133	-75
0.052	-118	0.052	-94	0.052	-111	0.052	54	0.052	-78
0.05267	-118	0.05267	-98	0.05267	-112	0.05267	53	0.05267	-81
0.05333	-118	0.05333	-103	0.05333	-112	0.05333	53	0.05333	-85
0.054	-118	0.054	-107	0.054	-113	0.054	51	0.054	-89
0.05467	-117	0.05467	-110	0.05467	-114	0.05467	51	0.05467	-94
0.05533	-116	0.05533	-112	0.05533	-116	0.05533	51	0.05533	-100
0.056	-116	0.056	-114	0.056	-119	0.056	51	0.056	-105
0.05667	-114	0.05667	-117	0.05667	-122	0.05667	51	0.05667	-110
0.05733	-113	0.05733	-120	0.05733	-126	0.05733	51	0.05733	-114
0.058	-112	0.058	-122	0.058	-130	0.058	49	0.058	-118
0.05867	-112	0.05867	-124	0.05867	-133	0.05867	48	0.05867	-122
0.05933	-114	0.05933	-125	0.05933	-136	0.05933	46	0.05933	-126
0.06	-116	0.06	-126	0.06	-139	0.06	44	0.06	-128
0.06067	-117	0.06067	-127	0.06067	-142	0.06067	42	0.06067	-130
0.06133	-117	0.06133	-128	0.06133	-146	0.06133	39	0.06133	-132
0.062	-118	0.062	-130	0.062	-148	0.062	37	0.062	-134
0.06267	-119	0.06267	-134	0.06267	-151	0.06267	34	0.06267	-135
0.06333	-120	0.06333	-138	0.06333	-153	0.06333	31	0.06333	-135
0.064	-120	0.064	-143	0.064	-155	0.064	28	0.064	-135
0.06467	-121	0.06467	-146	0.06467	-156	0.06467	25	0.06467	-135
0.06533	-121	0.06533	-148	0.06533	-158	0.06533	21	0.06533	-135
0.066	-121	0.066	-149	0.066	-159	0.066	17	0.066	-133
0.06667	-121	0.06667	-150	0.06667	-160	0.06667	14	0.06667	-133
0.06733	-119	0.06733	-149	0.06733	-159	0.06733	10	0.06733	-133
0.068	-116	0.068	-148	0.068	-157	0.068	6	0.068	-134
0.06867	-114	0.06867	-148	0.06867	-154	0.06867	0	0.06867	-135
0.06933	-113	0.06933	-147	0.06933	-151	0.06933	-3	0.06933	-136
0.07	-112	0.07	-146	0.07	-149	0.07	-6	0.07	-137
0.07067	-112	0.07067	-144	0.07067	-148	0.07067	-8	0.07067	-139
0.07133	-113	0.07133	-142	0.07133	-147	0.07133	-10	0.07133	-141
0.072	-112	0.072	-141	0.072	-146	0.072	-13	0.072	-143
0.07267	-111	0.07267	-139	0.07267	-144	0.07267	-16	0.07267	-144
0.07333	-111	0.07333	-137	0.07333	-142	0.07333	-20	0.07333	-145
0.074	-110	0.074	-136	0.074	-140	0.074	-24	0.074	-146
0.07467	-109	0.07467	-134	0.07467	-138	0.07467	-29	0.07467	-146
0.07533	-109	0.07533	-133	0.07533	-137	0.07533	-34	0.07533	-145
0.076	-109	0.076	-132	0.076	-135	0.076	-38	0.076	-144
0.07667	-110	0.07667	-131	0.07667	-133	0.07667	-40	0.07667	-143
0.07733	-111	0.07733	-131	0.07733	-131	0.07733	-42	0.07733	-143
0.078	-111	0.078	-132	0.078	-128	0.078	-44	0.078	-143
0.07867	-111	0.07867	-134	0.07867	-126	0.07867	-47	0.07867	-142
0.07933	-111	0.07933	-134	0.07933	-123	0.07933	-49	0.07933	-142
0.08	-112	0.08	-134	0.08	-121	0.08	-52	0.08	-143
0.08067	-113	0.08067	-134	0.08067	-119	0.08067	-53	0.08067	-146
0.08133	-114	0.08133	-132	0.08133	-116	0.08133	-54	0.08133	-148
0.082	-114	0.082	-130	0.082	-113	0.082	-54	0.082	-149
0.08267	-114	0.08267	-128	0.08267	-108	0.08267	-54	0.08267	-150
0.08333	-113	0.08333	-126	0.08333	-104	0.08333	-55	0.08333	-151
0.084	-113	0.084	-126	0.084	-99	0.084	-55	0.084	-151
0.08467	-112	0.08467	-126	0.08467	-95	0.08467	-54	0.08467	-152
0.08533	-113	0.08533	-126	0.08533	-90	0.08533	-53	0.08533	-152
0.086	-114	0.086	-125	0.086	-86	0.086	-53	0.086	-152
0.08667	-115	0.08667	-124	0.08667	-82	0.08667	-55	0.08667	-151
0.08733	-115	0.08733	-125	0.08733	-78	0.08733	-56	0.08733	-151
0.088	-115	0.088	-124	0.088	-74	0.088	-58	0.088	-150
0.08867	-115	0.08867	-123	0.08867	-72	0.08867	-59	0.08867	-149
0.08933	-115	0.08933	-120	0.08933	-70	0.08933	-60	0.08933	-149
0.09	-114	0.09	-116	0.09	-69	0.09	-61	0.09	-148
0.09067	-115	0.09067	-112	0.09067	-69	0.09067	-60	0.09067	-147
0.09133	-116	0.09133	-109	0.09133	-69	0.09133	-60	0.09133	-146
0.092	-116	0.092	-106	0.092	-69	0.092	-59	0.092	-145
0.09267	-115	0.09267	-103	0.09267	-70	0.09267	-59	0.09267	-144
0.09333	-113	0.09333	-99	0.09333	-71	0.09333	-57	0.09333	-144
0.094	-111	0.094	-95	0.094	-71	0.094	-55	0.094	-143
0.09467	-111	0.09467	-92	0.09467	-71	0.09467	-54	0.09467	-143
0.09533	-111	0.09533	-88	0.09533	-71	0.09533	-52	0.09533	-142
0.096	-111	0.096	-84	0.096	-71	0.096	-52	0.096	-140
0.09667	-113	0.09667	-79	0.09667	-71	0.09667	-51	0.09667	-138
0.09733	-115	0.09733	-75	0.09733	-70	0.09733	-51	0.09733	-135
0.098	-119	0.098	-71	0.098	-70	0.098	-50	0.098	-131
0.09867	-121	0.09867	-68	0.09867	-69	0.09867	-49	0.09867	-127
0.09933	-123	0.09933	-65	0.09933	-69	0.09933	-47	0.09933	-124
0.1	-125	0.1	-62	0.1	-69	0.1	-46	0.1	-121
0.10067	-126	0.10067	-60	0.10067	-69	0.10067	-47	0.10067	-117
0.10133	-128	0.10133	-59	0.10133	-69	0.10133	-49	0.10133	-115
0.102	-128	0.102	-58	0.102	-68	0.102	-51	0.102	-112
0.10267	-129	0.10267	-57	0.10267	-67	0.10267	-53	0.10267	-107
0.10333	-129	0.10333	-57	0.10333	-67	0.10333	-53	0.10333	-103
0.104	-128	0.104	-56	0.104	-67	0.104	-54	0.104	-100
0.10467	-128	0.10467	-55	0.10467	-67	0.10467	-53	0.10467	-98
0.10533	-128	0.10533	-53	0.10533	-67	0.10533	-52	0.10533	-97
0.106	-127	0.106	-50	0.106	-67	0.106	-51	0.106	-97
0.10667	-128	0.10667	-48	0.10667	-68	0.10667	-51	0.10667	-96
0.10733	-129	0.10733	-45	0.10733	-68	0.10733	-49	0.10733	-96
0.108	-129	0.108	-43	0.108	-68	0.108	-47	0.108	-94
0.10867	-129	0.10867	-40	0.10867	-69	0.10867	-46	0.10867	-94
0.10933	-129	0.10933	-37	0.10933	-71	0.10933	-45	0.10933	-94
0.11	-129	0.11	-33	0.11	-72	0.11	-44	0.11	-94
0.11067	-128	0.11067	-29	0.11067	-73	0.11067	-43	0.11067	-94
0.11133	-126	0.11133	-25	0.11133	-75	0.11133	-40	0.11133	-96
0.112	-125	0.112	-21	0.112	-77	0.112	-38	0.112	-96
0.11267	-125	0.11267	-17	0.11267	-79	0.11267	-36	0.11267	-97
0.11333	-127	0.11333	-14	0.11333	-79	0.11333	-33	0.11333	-97
0.114	-128	0.114	-13	0.114	-80	0.114	-30	0.114	-98
0.11467	-130	0.11467	-12	0.11467	-80	0.11467	-27	0.11467	-99
0.11533	-132	0.11533	-12	0.11533	-81	0.11533	-26	0.11533	-99
0.116	-134	0.116	-12	0.116	-85	0.116	-24	0.116	-99
0.11667	-136	0.11667	-11	0.11667	-88	0.11667	-22	0.11667	-98
0.11733	-137	0.11733	-11	0.11733	-92	0.11733	-21	0.11733	-97
0.118	-139	0.118	-12	0.118	-95	0.118	-19	0.118	-96
0.11867	-141	0.11867	-12	0.11867	-97	0.11867	-16	0.11867	-94
0.11933	-143	0.11933	-14	0.11933	-99	0.11933	-12	0.11933	-93
0.12	-145	0.12	-18	0.12	-101	0.12	-7	0.12	-93
0.12067	-146	0.12067	-22	0.12067	-102	0.12067	-1	0.12067	-93
0.12133	-147	0.12133	-27	0.12133	-102	0.12133	5	0.12133	-93
0.122	-147	0.122	-33	0.122	-102	0.122	10	0.122	-94
0.12267	-147	0.12267	-38	0.12267	-101	0.12267	15	0.12267	-94
0.12333	-146	0.12333	-44	0.12333	-100	0.12333	19	0.12333	-94
0.124	-146	0.124	-50	0.124	-99	0.124	23	0.124	-95
0.12467	-145	0.12467	-55	0.12467	-97	0.12467	27	0.12467	-96
0.12533	-143	0.12533	-59	0.12533	-95	0.12533	28	0.12533	-97
0.126	-142	0.126	-64	0.126	-93	0.126	28	0.126	-99
0.12667	-143	0.12667	-68	0.12667	-92	0.12667	28	0.12667	-102
0.12733	-143	0.12733	-72	0.12733	-90	0.12733	29	0.12733	-106
0.128	-143	0.128	-78	0.128	-87	0.128	29	0.128	-109
0.12867	-145	0.12867	-83	0.12867	-84	0.12867	30	0.12867	-113
0.12933	-146	0.12933	-89	0.12933	-82	0.12933	30	0.12933	-115
0.13	-148	0.13	-95	0.13	-81	0.13	29	0.13	-117
0.13067	-149	0.13067	-101	0.13067	-80	0.13067	29	0.13067	-120
0.13133	-150	0.13133	-108	0.13133	-80	0.13133	29	0.13133	-122
0.132	-152	0.132	-114	0.132	-79	0.132	29	0.132	-124
0.13267	-154	0.13267	-120	0.13267	-77	0.13267	30	0.13267	-126
0.13333	-157	0.13333	-125	0.13333	-75	0.13333	30	0.13333	-128
0.134	-159	0.134	-129	0.134	-72	0.134	30	0.134	-128
0.13467	-161	0.13467	-131	0.13467	-71	0.13467	30	0.13467	-129
0.13533	-162	0.13533	-135	0.13533	-70	0.13533	30	0.13533	-131
0.136	-163	0.136	-138	0.136	-70	0.136	31	0.136	-132
0.13667	-165	0.13667	-140	0.13667	-70	0.13667	31	0.13667	-134
0.13733	-166	0.13733	-142	0.13733	-70	0.13733	32	0.13733	-134
0.138	-169	0.138	-143	0.138	-70	0.138	32	0.138	-135
0.13867	-171	0.13867	-142	0.13867	-71	0.13867	32	0.13867	-136
0.13933	-173	0.13933	-141	0.13933	-72	0.13933	30	0.13933	-138
0.14	-174	0.14	-139	0.14	-72	0.14	29	0.14	-140
0.14067	-175	0.14067	-138	0.14067	-73	0.14067	28	0.14067	-141
0.14133	-175	0.14133	-137	0.14133	-75	0.14133	28	0.14133	-141
0.142	-175	0.142	-135	0.142	-77	0.142	29	0.142	-141
0.14267	-175	0.14267	-132	0.14267	-81	0.14267	31	0.14267	-141
0.14333	-174	0.14333	-130	0.14333	-85	0.14333	35	0.14333	-141
0.144	-173	0.144	-128	0.144	-90	0.144	37	0.144	-141
0.14467	-172	0.14467	-126	0.14467	-95	0.14467	39	0.14467	-141
0.14533	-172	0.14533	-123	0.14533	-98	0.14533	41	0.14533	-141
0.146	-171	0.146	-121	0.146	-101	0.146	43	0.146	-141
0.14667	-170	0.14667	-118	0.14667	-104	0.14667	44	0.14667	-141
0.14733	-168	0.14733	-116	0.14733	-106	0.14733	46	0.14733	-141
0.148	-165	0.148	-114	0.148	-107	0.148	49	0.148	-141
0.14867	-164	0.14867	-112	0.14867	-108	0.14867	51	0.14867	-139
0.14933	-162	0.14933	-111	0.14933	-108	0.14933	53	0.14933	-139
0.15	-160	0.15	-109	0.15	-109	0.15	54	0.15	-138
0.15067	-157	0.15067	-107	0.15067	-110	0.15067	55	0.15067	-138
0.15133	-153	0.15133	-104	0.15133	-112	0.15133	56	0.15133	-137
0.152	-148	0.152	-103	0.152	-113	0.152	56	0.152	-138
0.15267	-144	0.15267	-103	0.15267	-114	0.15267	56	0.15267	-139
0.15333	-141	0.15333	-104	0.15333	-115	0.15333	56	0.15333	-140
0.154	-139	0.154	-104	0.154	-115	0.154	56	0.154	-141
0.15467	-137	0.15467	-103	0.15467	-116	0.15467	57	0.15467	-143
0.15533	-135	0.15533	-103	0.15533	-117	0.15533	58	0.15533	-145
0.156	-133	0.156	-102	0.156	-117	0.156	58	0.156	-148
0.15667	-131	0.15667	-99	0.15667	-117	0.15667	59	0.15667	-151
0.15733	-130	0.15733	-97	0.15733	-118	0.15733	58	0.15733	-152
0.158	-127	0.158	-97	0.158	-120	0.158	58	0.158	-152
0.15867	-124	0.15867	-97	0.15867	-123	0.15867	57	0.15867	-153
0.15933	-122	0.15933	-97	0.15933	-126	0.15933	56	0.15933	-154
0.16	-119	0.16	-97	0.16	-130	0.16	57	0.16	-156
0.16067	-116	0.16067	-97	0.16067	-133	0.16067	55	0.16067	-156
0.16133	-113	0.16133	-98	0.16133	-136	0.16133	54	0.16133	-157
0.162	-111	0.162	-100	0.162	-138	0.162	53	0.162	-158
0.16267	-109	0.16267	-102	0.16267	-141	0.16267	51	0.16267	-159
0.16333	-108	0.16333	-103	0.16333	-143	0.16333	49	0.16333	-160
0.164	-107	0.164	-103	0.164	-145	0.164	47	0.164	-160
0.16467	-106	0.16467	-102	0.16467	-148	0.16467	44	0.16467	-159
0.16533	-104	0.16533	-102	0.16533	-149	0.16533	41	0.16533	-159
0.166	-102	0.166	-102	0.166	-148	0.166	39	0.166	-160
0.16667	-101	0.16667	-102	0.16667	-146	0.16667	35	0.16667	-162
0.16733	-101	0.16733	-104	0.16733	-144	0.16733	32	0.16733	-162
0.168	-99	0.168	-105	0.168	-141	0.168	28	0.168	-162
0.16867	-98	0.16867	-106	0.16867	-139	0.16867	25	0.16867	-160
0.16933	-97	0.16933	-107	0.16933	-136	0.16933	23	0.16933	-158
0.17	-97	0.17	-107	0.17	-134	0.17	20	0.17	-157
0.17067	-95	0.17067	-109	0.17067	-132	0.17067	16	0.17067	-157
0.17133	-95	0.17133	-110	0.17133	-130	0.17133	11	0.17133	-156
0.172	-95	0.172	-112	0.172	-128	0.172	7	0.172	-156
0.17267	-95	0.17267	-114	0.17267	-127	0.17267	2	0.17267	-154
0.17333	-96	0.17333	-116	0.17333	-126	0.17333	-2	0.17333	-153
0.174	-99	0.174	-117	0.174	-125	0.174	-4	0.174	-153
0.17467	-101	0.17467	-116	0.17467	-124	0.17467	-6	0.17467	-152
0.17533	-104	0.17533	-116	0.17533	-124	0.17533	-7	0.17533	-153
0.176	-107	0.176	-116	0.176	-123	0.176	-8	0.176	-154
0.17667	-109	0.17667	-116	0.17667	-123	0.17667	-9	0.17667	-154
0.17733	-110	0.17733	-116	0.17733	-124	0.17733	-9	0.17733	-154
0.178	-111	0.178	-116	0.178	-124	0.178	-9	0.178	-155
0.17867	-113	0.17867	-115	0.17867	-124	0.17867	-8	0.17867	-156
0.17933	-115	0.17933	-115	0.17933	-124	0.17933	-7	0.17933	-157
0.18	-116	0.18	-115	0.18	-124	0.18	-6	0.18	-159
0.18067	-116	0.18067	-116	0.18067	-124	0.18067	-5	0.18067	-160
0.18133	-117	0.18133	-118	0.18133	-125	0.18133	-6	0.18133	-161
0.182	-119	0.182	-120	0.182	-125	0.182	-6	0.182	-162
0.18267	-121	0.18267	-123	0.18267	-126	0.18267	-5	0.18267	-163
0.18333	-124	0.18333	-125	0.18333	-125	0.18333	-3	0.18333	-163
0.184	-127	0.184	-125	0.184	-124	0.184	-1	0.184	-163
0.18467	-129	0.18467	-126	0.18467	-123	0.18467	1	0.18467	-164
0.18533	-132	0.18533	-126	0.18533	-123	0.18533	3	0.18533	-164
0.186	-134	0.186	-125	0.186	-123	0.186	3	0.186	-164
0.18667	-137	0.18667	-124	0.18667	-123	0.18667	4	0.18667	-164
0.18733	-140	0.18733	-122	0.18733	-124	0.18733	4	0.18733	-164
0.188	-142	0.188	-121	0.188	-123	0.188	3	0.188	-163
0.18867	-145	0.18867	-120	0.18867	-121	0.18867	3	0.18867	-162
0.18933	-146	0.18933	-118	0.18933	-120	0.18933	1	0.18933	-160
0.19	-147	0.19	-116	0.19	-119	0.19	-1	0.19	-158
0.19067	-148	0.19067	-114	0.19067	-119	0.19067	-2	0.19067	-156
0.19133	-149	0.19133	-112	0.19133	-119	0.19133	-3	0.19133	-153
0.192	-150	0.192	-112	0.192	-119	0.192	-4	0.192	-151
0.19267	-151	0.19267	-111	0.19267	-118	0.19267	-5	0.19267	-149
0.19333	-151	0.19333	-110	0.19333	-117	0.19333	-6	0.19333	-146
0.194	-150	0.194	-110	0.194	-117	0.194	-7	0.194	-142
0.19467	-149	0.19467	-109	0.19467	-116	0.19467	-7	0.19467	-138
0.19533	-148	0.19533	-107	0.19533	-114	0.19533	-8	0.19533	-135
0.196	-147	0.196	-105	0.196	-112	0.196	-8	0.196	-133
0.19667	-146	0.19667	-104	0.19667	-109	0.19667	-6	0.19667	-131
0.19733	-145	0.19733	-103	0.19733	-106	0.19733	-5	0.19733	-129
0.198	-144	0.198	-102	0.198	-104	0.198	-4	0.198	-127
0.19867	-142	0.19867	-101	0.19867	-102	0.19867	-2	0.19867	-124
0.19933	-140	0.19933	-100	0.19933	-101	0.19933	0	0.19933	-121
0.2	-138	0.2	-98	0.2	-100	0.2	3	0.2	-118
0.20067	-137	0.20067	-97	0.20067	-99	0.20067	5	0.20067	-116
0.20133	-137	0.20133	-96	0.20133	-99	0.20133	8	0.20133	-114
0.202	-138	0.202	-96	0.202	-99	0.202	11	0.202	-112
0.20267	-138	0.20267	-94	0.20267	-98	0.20267	15	0.20267	-111
0.20333	-138	0.20333	-92	0.20333	-96	0.20333	19	0.20333	-109
0.204	-136	0.204	-90	0.204	-96	0.204	23	0.204	-107
0.20467	-135	0.20467	-88	0.20467	-96	0.20467	28	0.20467	-106
0.20533	-133	0.20533	-85	0.20533	-96	0.20533	33	0.20533	-105
0.206	-131	0.206	-83	0.206	-96	0.206	37	0.206	-103
0.20667	-130	0.20667	-81	0.20667	-95	0.20667	41	0.20667	-103
0.20733	-129	0.20733	-79	0.20733	-94	0.20733	44	0.20733	-102
0.208	-127	0.208	-79	0.208	-95	0.208	47	0.208	-101
0.20867	-126	0.20867	-81	0.20867	-96	0.20867	50	0.20867	-100
0.20933	-125	0.20933	-81	0.20933	-97	0.20933	51	0.20933	-100
0.21	-122	0.21	-81	0.21	-98	0.21	53	0.21	-99
0.21067	-121	0.21067	-80	0.21067	-99	0.21067	55	0.21067	-99
0.21133	-119	0.21133	-78	0.21133	-99	0.21133	56	0.21133	-98
0.212	-117	0.212	-76	0.212	-100	0.212	56	0.212	-98
0.21267	-116	0.21267	-75	0.21267	-100	0.21267	57	0.21267	-98
0.21333	-114	0.21333	-74	0.21333	-101	0.21333	59	0.21333	-97
0.214	-113	0.214	-72	0.214	-101	0.214	60	0.214	-97
0.21467	-113	0.21467	-72	0.21467	-100	0.21467	61	0.21467	-96
0.21533	-112	0.21533	-72	0.21533	-98	0.21533	62	0.21533	-97
0.216	-110	0.216	-73	0.216	-97	0.216	63	0.216	-98
0.21667	-109	0.21667	-74	0.21667	-97	0.21667	63	0.21667	-100
0.21733	-108	0.21733	-75	0.21733	-99	0.21733	65	0.21733	-102
0.218	-106	0.218	-76	0.218	-100	0.218	67	0.218	-103
0.21867	-105	0.21867	-78	0.21867	-101	0.21867	70	0.21867	-105
0.21933	-104	0.21933	-80	0.21933	-102	0.21933	73	0.21933	-107
0.22	-104	0.22	-82	0.22	-103	0.22	76	0.22	-108
0.22067	-105	0.22067	-85	0.22067	-103	0.22067	78	0.22067	-109
0.22133	-105	0.22133	-87	0.22133	-105	0.22133	80	0.22133	-109
0.222	-104	0.222	-88	0.222	-105	0.222	81	0.222	-107
0.22267	-104	0.22267	-90	0.22267	-105	0.22267	80	0.22267	-105
0.22333	-104	0.22333	-93	0.22333	-105	0.22333	79	0.22333	-103
0.224	-105	0.224	-95	0.224	-106	0.224	79	0.224	-103
0.22467	-107	0.22467	-96	0.22467	-106	0.22467	80	0.22467	-104
0.22533	-107	0.22533	-97	0.22533	-106	0.22533	80	0.22533	-103
0.226	-108	0.226	-97	0.226	-105	0.226	79	0.226	-103
0.22667	-108	0.22667	-96	0.22667	-103	0.22667	79	0.22667	-104
0.22733	-107	0.22733	-94	0.22733	-101	0.22733	79	0.22733	-105
0.228	-105	0.228	-92	0.228	-100	0.228	79	0.228	-106
0.22867	-103	0.22867	-91	0.22867	-98	0.22867	78	0.22867	-107
0.22933	-102	0.22933	-90	0.22933	-95	0.22933	77	0.22933	-108
0.23	-101	0.23	-88	0.23	-92	0.23	75	0.23	-110
0.23067	-97	0.23067	-87	0.23067	-90	0.23067	74	0.23067	-112
0.23133	-93	0.23133	-87	0.23133	-89	0.23133	73	0.23133	-115
0.232	-89	0.232	-87	0.232	-87	0.232	72	0.232	-118
0.23267	-85	0.23267	-86	0.23267	-86	0.23267	70	0.23267	-121
0.23333	-81	0.23333	-86	0.23333	-86	0.23333	68	0.23333	-122
0.234	-78	0.234	-86	0.234	-85	0.234	67	0.234	-123
0.23467	-76	0.23467	-85	0.23467	-84	0.23467	64	0.23467	-124
0.23533	-74	0.23533	-84	0.23533	-84	0.23533	61	0.23533	-126
0.236	-73	0.236	-83	0.236	-85	0.236	57	0.236	-127
0.23667	-71	0.23667	-80	0.23667	-86	0.23667	54	0.23667	-127
0.23733	-69	0.23733	-77	0.23733	-87	0.23733	50	0.23733	-128
0.238	-68	0.238	-75	0.238	-90	0.238	47	0.238	-130
0.23867	-66	0.23867	-72	0.23867	-93	0.23867	44	0.23867	-132
0.23933	-64	0.23933	-70	0.23933	-96	0.23933	42	0.23933	-134
0.24	-63	0.24	-67	0.24	-100	0.24	39	0.24	-136
0.24067	-61	0.24067	-64	0.24067	-104	0.24067	36	0.24067	-138
0.24133	-61	0.24133	-63	0.24133	-108	0.24133	34	0.24133	-138
0.242	-60	0.242	-61	0.242	-111	0.242	34	0.242	-138
0.24267	-61	0.24267	-60	0.24267	-115	0.24267	35	0.24267	-139
0.24333	-62	0.24333	-59	0.24333	-117	0.24333	35	0.24333	-138
0.244	-64	0.244	-59	0.244	-118	0.244	35	0.244	-138
0.24467	-67	0.24467	-59	0.24467	-119	0.24467	36	0.24467	-136
0.24533	-69	0.24533	-60	0.24533	-119	0.24533	38	0.24533	-134
0.246	-72	0.246	-61	0.246	-119	0.246	39	0.246	-132
0.24667	-75	0.24667	-61	0.24667	-119	0.24667	40	0.24667	-131
0.24733	-78	0.24733	-61	0.24733	-117	0.24733	41	0.24733	-129
0.248	-80	0.248	-61	0.248	-115	0.248	43	0.248	-129
0.24867	-82	0.24867	-62	0.24867	-113	0.24867	44	0.24867	-127
0.24933	-86	0.24933	-62	0.24933	-110	0.24933	45	0.24933	-126
0.25	-88	0.25	-63	0.25	-108	0.25	46	0.25	-126
0.25067	-91	0.25067	-63	0.25067	-106	0.25067	47	0.25067	-126
0.25133	-92	0.25133	-64	0.25133	-104	0.25133	46	0.25133	-125
0.252	-94	0.252	-64	0.252	-101	0.252	47	0.252	-124
0.25267	-96	0.25267	-65	0.25267	-99	0.25267	47	0.25267	-125
0.25333	-98	0.25333	-64	0.25333	-96	0.25333	47	0.25333	-125
0.254	-100	0.254	-64	0.254	-93	0.254	46	0.254	-126
0.25467	-100	0.25467	-64	0.25467	-89	0.25467	45	0.25467	-126
0.25533	-100	0.25533	-64	0.25533	-86	0.25533	44	0.25533	-126
0.256	-99	0.256	-63	0.256	-83	0.256	44	0.256	-126
0.25667	-99	0.25667	-62	0.25667	-81	0.25667	44	0.25667	-127
0.25733	-97	0.25733	-61	0.25733	-78	0.25733	44	0.25733	-128
0.258	-95	0.258	-60	0.258	-76	0.258	44	0.258	-129
0.25867	-93	0.25867	-59	0.25867	-74	0.25867	44	0.25867	-129
0.25933	-92	0.25933	-58	0.25933	-72	0.25933	43	0.25933	-128
0.26	-90	0.26	-59	0.26	-70	0.26	42	0.26	-129
0.26067	-88	0.26067	-60	0.26067	-69	0.26067	41	0.26067	-130
0.26133	-86	0.26133	-62	0.26133	-68	0.26133	39	0.26133	-132
0.262	-85	0.262	-63	0.262	-67	0.262	38	0.262	-133
0.26267	-84	0.26267	-64	0.26267	-66	0.26267	36	0.26267	-132
0.26333	-83	0.26333	-65	0.26333	-66	0.26333	34	0.26333	-132
0.264	-82	0.264	-67	0.264	-67	0.264	31	0.264	-133
0.26467	-83	0.26467	-68	0.26467	-67	0.26467	28	0.26467	-134
0.26533	-85	0.26533	-71	0.26533	-68	0.26533	25	0.26533	-136
0.266	-86	0.266	-73	0.266	-68	0.266	21	0.266	-137
0.26667	-88	0.26667	-76	0.26667	-70	0.26667	17	0.26667	-138
0.26733	-91	0.26733	-78	0.26733	-72	0.26733	13	0.26733	-138
0.268	-94	0.268	-80	0.268	-73	0.268	8	0.268	-139
0.26867	-96	0.26867	-81	0.26867	-75	0.26867	3	0.26867	-139
0.26933	-99	0.26933	-81	0.26933	-79	0.26933	-1	0.26933	-140
0.27	-100	0.27	-80	0.27	-83	0.27	-4	0.27	-141
0.27067	-102	0.27067	-79	0.27067	-86	0.27067	-6	0.27067	-143
0.27133	-105	0.27133	-78	0.27133	-89	0.27133	-8	0.27133	-144
0.272	-107	0.272	-77	0.272	-92	0.272	-11	0.272	-145
0.27267	-108	0.27267	-77	0.27267	-94	0.27267	-13	0.27267	-146
0.27333	-110	0.27333	-77	0.27333	-96	0.27333	-14	0.27333	-147
0.274	-112	0.274	-77	0.274	-98	0.274	-15	0.274	-148
0.27467	-115	0.27467	-77	0.27467	-99	0.27467	-16	0.27467	-150
0.27533	-117	0.27533	-76	0.27533	-100	0.27533	-16	0.27533	-152
0.276	-119	0.276	-76	0.276	-99	0.276	-17	0.276	-153
0.27667	-121	0.27667	-77	0.27667	-100	0.27667	-17	0.27667	-154
0.27733	-124	0.27733	-76	0.27733	-101	0.27733	-18	0.27733	-156
0.278	-126	0.278	-75	0.278	-103	0.278	-19	0.278	-158
0.27867	-129	0.27867	-75	0.27867	-104	0.27867	-21	0.27867	-160
0.27933	-134	0.27933	-75	0.27933	-105	0.27933	-23	0.27933	-162
0.28	-138	0.28	-74	0.28	-106	0.28	-24	0.28	-163
0.28067	-142	0.28067	-73	0.28067	-105	0.28067	-25	0.28067	-163
0.28133	-146	0.28133	-72	0.28133	-103	0.28133	-26	0.28133	-163
0.282	-149	0.282	-71	0.282	-101	0.282	-26	0.282	-161
0.28267	-151	0.28267	-70	0.28267	-98	0.28267	-26	0.28267	-160
0.28333	-152	0.28333	-68	0.28333	-95	0.28333	-28	0.28333	-158
0.284	-153	0.284	-66	0.284	-93	0.284	-29	0.284	-155
0.28467	-153	0.28467	-65	0.28467	-91	0.28467	-31	0.28467	-153
0.28533	-152	0.28533	-65	0.28533	-90	0.28533	-32	0.28533	-153
0.286	-153	0.286	-65	0.286	-90	0.286	-32	0.286	-153
0.28667	-153	0.28667	-67	0.28667	-89	0.28667	-32	0.28667	-153
0.28733	-153	0.28733	-69	0.28733	-88	0.28733	-33	0.28733	-151
0.288	-154	0.288	-70	0.288	-86	0.288	-35	0.288	-150
0.28867	-156	0.28867	-71	0.28867	-86	0.28867	-37	0.28867	-149
0.28933	-154	0.28933	-72	0.28933	-84	0.28933	-40	0.28933	-149
0.29	-152	0.29	-72	0.29	-84	0.29	-43	0.29	-150
0.29067	-150	0.29067	-72	0.29067	-83	0.29067	-45	0.29067	-149
0.29133	-149	0.29133	-72	0.29133	-83	0.29133	-47	0.29133	-149
0.292	-148	0.292	-71	0.292	-82	0.292	-48	0.292	-149
0.29267	-147	0.29267	-72	0.29267	-82	0.29267	-48	0.29267	-149
0.29333	-146	0.29333	-73	0.29333	-81	0.29333	-47	0.29333	-148
0.294	-145	0.294	-73	0.294	-80	0.294	-46	0.294	-147
0.29467	-145	0.29467	-74	0.29467	-81	0.29467	-45	0.29467	-145
0.29533	-144	0.29533	-75	0.29533	-82	0.29533	-42	0.29533	-143
0.296	-142	0.296	-76	0.296	-83	0.296	-39	0.296	-142
0.29667	-140	0.29667	-78	0.29667	-85	0.29667	-36	0.29667	-141
0.29733	-139	0.29733	-79	0.29733	-87	0.29733	-34	0.29733	-140
0.298	-137	0.298	-79	0.298	-89	0.298	-33	0.298	-140
0.29867	-136	0.29867	-78	0.29867	-90	0.29867	-31	0.29867	-139
0.29933	-134	0.29933	-77	0.29933	-94	0.29933	-30	0.29933	-139
0.3	-132	0.3	-77	0.3	-97	0.3	-27	0.3	-139
0.30067	-130	0.30067	-76	0.30067	-101	0.30067	-25	0.30067	-139
0.30133	-128	0.30133	-77	0.30133	-104	0.30133	-22	0.30133	-139
0.302	-127	0.302	-78	0.302	-106	0.302	-20	0.302	-140
0.30267	-124	0.30267	-81	0.30267	-109	0.30267	-18	0.30267	-139
0.30333	-122	0.30333	-84	0.30333	-111	0.30333	-15	0.30333	-137
0.304	-120	0.304	-87	0.304	-113	0.304	-12	0.304	-135
0.30467	-118	0.30467	-91	0.30467	-116	0.30467	-9	0.30467	-135
0.30533	-116	0.30533	-96	0.30533	-117	0.30533	-7	0.30533	-134
0.306	-114	0.306	-101	0.306	-119	0.306	-5	0.306	-132
0.30667	-112	0.30667	-107	0.30667	-121	0.30667	-3	0.30667	-132
0.30733	-111	0.30733	-112	0.30733	-123	0.30733	0	0.30733	-132
0.308	-111	0.308	-115	0.308	-124	0.308	2	0.308	-134
0.30867	-111	0.30867	-117	0.30867	-125	0.30867	3	0.30867	-136
0.30933	-111	0.30933	-120	0.30933	-127	0.30933	4	0.30933	-139
0.31	-110	0.31	-122	0.31	-129	0.31	5	0.31	-141
0.31067	-110	0.31067	-125	0.31067	-132	0.31067	5	0.31067	-144
0.31133	-110	0.31133	-128	0.31133	-135	0.31133	4	0.31133	-148
0.312	-109	0.312	-131	0.312	-138	0.312	2	0.312	-151
0.31267	-109	0.31267	-133	0.31267	-141	0.31267	0	0.31267	-155
0.31333	-108	0.31333	-134	0.31333	-143	0.31333	-1	0.31333	-158
0.314	-108	0.314	-136	0.314	-145	0.314	-3	0.314	-161
0.31467	-107	0.31467	-137	0.31467	-146	0.31467	-5	0.31467	-163
0.31533	-106	0.31533	-138	0.31533	-146	0.31533	-5	0.31533	-165
0.316	-106	0.316	-140	0.316	-145	0.316	-6	0.316	-167
0.31667	-106	0.31667	-142	0.31667	-144	0.31667	-5	0.31667	-168
0.31733	-107	0.31733	-143	0.31733	-142	0.31733	-5	0.31733	-169
0.318	-107	0.318	-145	0.318	-141	0.318	-6	0.318	-169
0.31867	-106	0.31867	-145	0.31867	-140	0.31867	-7	0.31867	-169
0.31933	-106	0.31933	-146	0.31933	-140	0.31933	-9	0.31933	-170
0.32	-106	0.32	-147	0.32	-139	0.32	-11	0.32	-172
0.32067	-105	0.32067	-148	0.32067	-138	0.32067	-14	0.32067	-174
0.32133	-103	0.32133	-150	0.32133	-139	0.32133	-18	0.32133	-176
0.322	-101	0.322	-152	0.322	-138	0.322	-21	0.322	-178
0.32267	-99	0.32267	-152	0.32267	-137	0.32267	-25	0.32267	-180
0.32333	-97	0.32333	-151	0.32333	-137	0.32333	-29	0.32333	-182
0.324	-93	0.324	-149	0.324	-136	0.324	-32	0.324	-184
0.32467	-90	0.32467	-147	0.32467	-135	0.32467	-35	0.32467	-186
0.32533	-87	0.32533	-145	0.32533	-134	0.32533	-38	0.32533	-188
0.326	-84	0.326	-141	0.326	-134	0.326	-41	0.326	-189
0.32667	-81	0.32667	-138	0.32667	-135	0.32667	-45	0.32667	-190
0.32733	-78	0.32733	-135	0.32733	-136	0.32733	-47	0.32733	-190
0.328	-76	0.328	-132	0.328	-137	0.328	-48	0.328	-189
0.32867	-73	0.32867	-130	0.32867	-137	0.32867	-49	0.32867	-187
0.32933	-72	0.32933	-127	0.32933	-136	0.32933	-50	0.32933	-185
0.33	-71	0.33	-124	0.33	-135	0.33	-50	0.33	-184
0.33067	-69	0.33067	-120	0.33067	-135	0.33067	-50	0.33067	-184
0.33133	-68	0.33133	-116	0.33133	-135	0.33133	-50	0.33133	-185
0.332	-68	0.332	-111	0.332	-135	0.332	-49	0.332	-185
0.33267	-68	0.33267	-105	0.33267	-134	0.33267	-49	0.33267	-186
0.33333	-70	0.33333	-101	0.33333	-134	0.33333	-48	0.33333	-187
0.334	-72	0.334	-96	0.334	-133	0.334	-48	0.334	-189
0.33467	-74	0.33467	-91	0.33467	-133	0.33467	-48	0.33467	-190
0.33533	-75	0.33533	-87	0.33533	-132	0.33533	-48	0.33533	-192
0.336	-77	0.336	-83	0.336	-132	0.336	-48	0.336	-193
0.33667	-78	0.33667	-79	0.33667	-132	0.33667	-48	0.33667	-193
0.33733	-79	0.33733	-74	0.33733	-130	0.33733	-48	0.33733	-193
0.338	-81	0.338	-69	0.338	-128	0.338	-48	0.338	-194
0.33867	-82	0.33867	-66	0.33867	-126	0.33867	-49	0.33867	-196
0.33933	-84	0.33933	-63	0.33933	-125	0.33933	-49	0.33933	-196
0.34	-85	0.34	-59	0.34	-123	0.34	-49	0.34	-197
0.34067	-86	0.34067	-56	0.34067	-120	0.34067	-49	0.34067	-198
0.34133	-88	0.34133	-54	0.34133	-117	0.34133	-49	0.34133	-198
0.342	-90	0.342	-53	0.342	-114	0.342	-48	0.342	-197
0.34267	-92	0.34267	-52	0.34267	-110	0.34267	-46	0.34267	-196
0.34333	-91	0.34333	-53	0.34333	-106	0.34333	-44	0.34333	-194
0.344	-92	0.344	-53	0.344	-103	0.344	-43	0.344	-192
0.34467	-93	0.34467	-53	0.34467	-101	0.34467	-44	0.34467	-190
0.34533	-94	0.34533	-53	0.34533	-99	0.34533	-45	0.34533	-188
0.346	-96	0.346	-54	0.346	-99	0.346	-45	0.346	-187
0.34667	-98	0.34667	-56	0.34667	-100	0.34667	-45	0.34667	-184
0.34733	-100	0.34733	-57	0.34733	-101	0.34733	-45	0.34733	-182
0.348	-101	0.348	-58	0.348	-102	0.348	-45	0.348	-181
0.34867	-102	0.34867	-59	0.34867	-104	0.34867	-46	0.34867	-180
0.34933	-103	0.34933	-59	0.34933	-105	0.34933	-46	0.34933	-179
0.35	-103	0.35	-60	0.35	-108	0.35	-46	0.35	-179
0.35067	-105	0.35067	-61	0.35067	-110	0.35067	-46	0.35067	-179
0.35133	-106	0.35133	-61	0.35133	-112	0.35133	-47	0.35133	-179
0.352	-107	0.352	-63	0.352	-114	0.352	-48	0.352	-178
0.35267	-106	0.35267	-65	0.35267	-116	0.35267	-48	0.35267	-179
0.35333	-106	0.35333	-66	0.35333	-118	0.35333	-46	0.35333	-179
0.354	-106	0.354	-66	0.354	-120	0.354	-46	0.354	-179
0.35467	-105	0.35467	-65	0.35467	-122	0.35467	-46	0.35467	-178
0.35533	-104	0.35533	-63	0.35533	-123	0.35533	-45	0.35533	-179
0.356	-104	0.356	-61	0.356	-124	0.356	-44	0.356	-179
0.35667	-103	0.35667	-59	0.35667	-126	0.35667	-43	0.35667	-177
0.35733	-101	0.35733	-58	0.35733	-127	0.35733	-42	0.35733	-176
0.358	-100	0.358	-58	0.358	-128	0.358	-39	0.358	-175
0.35867	-99	0.35867	-58	0.35867	-129	0.35867	-38	0.35867	-174
0.35933	-97	0.35933	-59	0.35933	-129	0.35933	-36	0.35933	-173
0.36	-96	0.36	-59	0.36	-130	0.36	-35	0.36	-173
0.36067	-96	0.36067	-60	0.36067	-130	0.36067	-34	0.36067	-172
0.36133	-96	0.36133	-61	0.36133	-129	0.36133	-32	0.36133	-172
0.362	-97	0.362	-62	0.362	-128	0.362	-32	0.362	-172
0.36267	-98	0.36267	-64	0.36267	-127	0.36267	-31	0.36267	-171
0.36333	-100	0.36333	-65	0.36333	-126	0.36333	-29	0.36333	-168
0.364	-102	0.364	-67	0.364	-124	0.364	-28	0.364	-165
0.36467	-104	0.36467	-68	0.36467	-121	0.36467	-28	0.36467	-163
0.36533	-105	0.36533	-70	0.36533	-117	0.36533	-28	0.36533	-161
0.366	-106	0.366	-71	0.366	-114	0.366	-27	0.366	-159
0.36667	-106	0.36667	-72	0.36667	-111	0.36667	-25	0.36667	-159
0.36733	-107	0.36733	-75	0.36733	-110	0.36733	-24	0.36733	-158
0.368	-106	0.368	-77	0.368	-108	0.368	-23	0.368	-157
0.36867	-106	0.36867	-80	0.36867	-105	0.36867	-22	0.36867	-155
0.36933	-104	0.36933	-83	0.36933	-103	0.36933	-21	0.36933	-153
0.37	-102	0.37	-86	0.37	-101	0.37	-20	0.37	-150
0.37067	-100	0.37067	-89	0.37067	-100	0.37067	-19	0.37067	-148
0.37133	-98	0.37133	-91	0.37133	-98	0.37133	-17	0.37133	-146
0.372	-96	0.372	-93	0.372	-95	0.372	-15	0.372	-145
0.37267	-95	0.37267	-96	0.37267	-92	0.37267	-12	0.37267	-144
0.37333	-95	0.37333	-97	0.37333	-89	0.37333	-10	0.37333	-142
0.374	-94	0.374	-100	0.374	-86	0.374	-7	0.374	-141
0.37467	-95	0.37467	-102	0.37467	-84	0.37467	-4	0.37467	-139
0.37533	-96	0.37533	-104	0.37533	-83	0.37533	-1	0.37533	-138
0.376	-98	0.376	-107	0.376	-81	0.376	1	0.376	-137
0.37667	-99	0.37667	-110	0.37667	-80	0.37667	3	0.37667	-136
0.37733	-101	0.37733	-113	0.37733	-78	0.37733	5	0.37733	-135
0.378	-102	0.378	-115	0.378	-76	0.378	6	0.378	-134
0.37867	-105	0.37867	-117	0.37867	-75	0.37867	7	0.37867	-133
0.37933	-108	0.37933	-119	0.37933	-73	0.37933	9	0.37933	-133
0.38	-110	0.38	-119	0.38	-73	0.38	11	0.38	-133
0.38067	-111	0.38067	-118	0.38067	-73	0.38067	13	0.38067	-134
0.38133	-113	0.38133	-115	0.38133	-73	0.38133	14	0.38133	-137
0.382	-114	0.382	-112	0.382	-73	0.382	14	0.382	-139
0.38267	-116	0.38267	-108	0.38267	-74	0.38267	12	0.38267	-140
0.38333	-118	0.38333	-104	0.38333	-77	0.38333	9	0.38333	-141
0.384	-120	0.384	-101	0.384	-80	0.384	8	0.384	-141
0.38467	-122	0.38467	-98	0.38467	-84	0.38467	7	0.38467	-141
0.38533	-125	0.38533	-95	0.38533	-88	0.38533	5	0.38533	-140
0.386	-126	0.386	-92	0.386	-93	0.386	4	0.386	-141
0.38667	-127	0.38667	-90	0.38667	-98	0.38667	3	0.38667	-142
0.38733	-128	0.38733	-87	0.38733	-104	0.38733	2	0.38733	-142
0.388	-128	0.388	-84	0.388	-110	0.388	1	0.388	-142
0.38867	-127	0.38867	-81	0.38867	-117	0.38867	-1	0.38867	-142
0.38933	-126	0.38933	-80	0.38933	-124	0.38933	-3	0.38933	-141
0.39	-125	0.39	-80	0.39	-131	0.39	-5	0.39	-141
0.39067	-124	0.39067	-81	0.39067	-139	0.39067	-7	0.39067	-142
0.39133	-123	0.39133	-84	0.39133	-146	0.39133	-10	0.39133	-143
0.392	-123	0.392	-85	0.392	-152	0.392	-14	0.392	-146
0.39267	-122	0.39267	-86	0.39267	-158	0.39267	-17	0.39267	-147
0.39333	-122	0.39333	-87	0.39333	-164	0.39333	-20	0.39333	-148
0.394	-122	0.394	-87	0.394	-171	0.394	-22	0.394	-147
0.39467	-122	0.39467	-87	0.39467	-176	0.39467	-24	0.39467	-147
0.39533	-123	0.39533	-88	0.39533	-180	0.39533	-25	0.39533	-147
0.396	-123	0.396	-87	0.396	-184	0.396	-25	0.396	-148
0.39667	-124	0.39667	-87	0.39667	-187	0.39667	-25	0.39667	-149
0.39733	-126	0.39733	-86	0.39733	-191	0.39733	-26	0.39733	-149
0.398	-126	0.398	-85	0.398	-195	0.398	-27	0.398	-149
0.39867	-126	0.39867	-86	0.39867	-198	0.39867	-28	0.39867	-149
0.39933	-125	0.39933	-88	0.39933	-202	0.39933	-30	0.39933	-148
0.4	-124	0.4	-92	0.4	-205	0.4	-31	0.4	-147
0.40067	-124	0.40067	-95	0.40067	-206	0.40067	-33	0.40067	-146
0.40133	-123	0.40133	-96	0.40133	-206	0.40133	-34	0.40133	-145
0.402	-122	0.402	-96	0.402	-206	0.402	-35	0.402	-144
0.40267	-120	0.40267	-96	0.40267	-206	0.40267	-35	0.40267	-143
0.40333	-118	0.40333	-98	0.40333	-206	0.40333	-37	0.40333	-142
0.404	-116	0.404	-100	0.404	-205	0.404	-38	0.404	-142
0.40467	-116	0.40467	-102	0.40467	-204	0.40467	-39	0.40467	-141
0.40533	-115	0.40533	-103	0.40533	-202	0.40533	-40	0.40533	-140
0.406	-115	0.406	-104	0.406	-200	0.406	-40	0.406	-140
0.40667	-115	0.40667	-105	0.40667	-198	0.40667	-40	0.40667	-141
0.40733	-115	0.40733	-106	0.40733	-197	0.40733	-40	0.40733	-143
0.408	-116	0.408	-107	0.408	-195	0.408	-40	0.408	-143
0.40867	-116	0.40867	-107	0.40867	-192	0.40867	-40	0.40867	-143
0.40933	-115	0.40933	-107	0.40933	-189	0.40933	-39	0.40933	-144
0.41	-115	0.41	-107	0.41	-186	0.41	-38	0.41	-144
0.41067	-113	0.41067	-108	0.41067	-183	0.41067	-37	0.41067	-144
0.41133	-112	0.41133	-110	0.41133	-180	0.41133	-35	0.41133	-145
0.412	-109	0.412	-111	0.412	-176	0.412	-31	0.412	-146
0.41267	-108	0.41267	-114	0.41267	-171	0.41267	-27	0.41267	-147
0.41333	-107	0.41333	-115	0.41333	-168	0.41333	-22	0.41333	-147
0.414	-106	0.414	-116	0.414	-165	0.414	-18	0.414	-147
0.41467	-105	0.41467	-117	0.41467	-164	0.41467	-14	0.41467	-146
0.41533	-102	0.41533	-119	0.41533	-163	0.41533	-10	0.41533	-146
0.416	-100	0.416	-120	0.416	-162	0.416	-8	0.416	-146
0.41667	-98	0.41667	-121	0.41667	-163	0.41667	-6	0.41667	-145
0.41733	-98	0.41733	-122	0.41733	-163	0.41733	-5	0.41733	-144
0.418	-98	0.418	-123	0.418	-163	0.418	-3	0.418	-143
0.41867	-98	0.41867	-124	0.41867	-163	0.41867	-2	0.41867	-142
0.41933	-98	0.41933	-125	0.41933	-162	0.41933	-1	0.41933	-141
0.42	-98	0.42	-126	0.42	-162	0.42	0	0.42	-141
0.42067	-99	0.42067	-126	0.42067	-160	0.42067	0	0.42067	-143
0.42133	-100	0.42133	-126	0.42133	-159	0.42133	-2	0.42133	-144
0.422	-101	0.422	-126	0.422	-156	0.422	-4	0.422	-145
0.42267	-102	0.42267	-126	0.42267	-153	0.42267	-6	0.42267	-147
0.42333	-102	0.42333	-126	0.42333	-151	0.42333	-7	0.42333	-148
0.424	-102	0.424	-126	0.424	-148	0.424	-8	0.424	-148
0.42467	-103	0.42467	-126	0.42467	-146	0.42467	-8	0.42467	-148
0.42533	-104	0.42533	-127	0.42533	-143	0.42533	-8	0.42533	-147
0.426	-106	0.426	-128	0.426	-141	0.426	-8	0.426	-145
0.42667	-107	0.42667	-129	0.42667	-138	0.42667	-7	0.42667	-142
0.42733	-108	0.42733	-129	0.42733	-136	0.42733	-7	0.42733	-140
0.428	-108	0.428	-130	0.428	-134	0.428	-6	0.428	-138
0.42867	-107	0.42867	-131	0.42867	-133	0.42867	-4	0.42867	-135
0.42933	-107	0.42933	-133	0.42933	-133	0.42933	-2	0.42933	-132
0.43	-107	0.43	-135	0.43	-133	0.43	-1	0.43	-129
0.43067	-108	0.43067	-136	0.43067	-134	0.43067	0	0.43067	-125
0.43133	-108	0.43133	-138	0.43133	-135	0.43133	0	0.43133	-121
0.432	-109	0.432	-138	0.432	-136	0.432	-1	0.432	-117
0.43267	-109	0.43267	-139	0.43267	-136	0.43267	-2	0.43267	-114
0.43333	-109	0.43333	-138	0.43333	-136	0.43333	-2	0.43333	-110
0.434	-109	0.434	-138	0.434	-136	0.434	-3	0.434	-106
0.43467	-107	0.43467	-137	0.43467	-136	0.43467	-3	0.43467	-103
0.43533	-105	0.43533	-136	0.43533	-138	0.43533	-4	0.43533	-101
0.436	-104	0.436	-135	0.436	-140	0.436	-3	0.436	-98
0.43667	-103	0.43667	-135	0.43667	-141	0.43667	-2	0.43667	-97
0.43733	-100	0.43733	-135	0.43733	-144	0.43733	-1	0.43733	-96
0.438	-98	0.438	-137	0.438	-146	0.438	1	0.438	-95
0.43867	-96	0.43867	-138	0.43867	-147	0.43867	3	0.43867	-94
0.43933	-94	0.43933	-138	0.43933	-148	0.43933	4	0.43933	-93
0.44	-92	0.44	-139	0.44	-148	0.44	4	0.44	-92
0.44067	-90	0.44067	-139	0.44067	-147	0.44067	3	0.44067	-90
0.44133	-88	0.44133	-141	0.44133	-146	0.44133	3	0.44133	-89
0.442	-87	0.442	-142	0.442	-144	0.442	4	0.442	-89
0.44267	-87	0.44267	-144	0.44267	-143	0.44267	3	0.44267	-90
0.44333	-88	0.44333	-147	0.44333	-142	0.44333	1	0.44333	-91
0.444	-90	0.444	-150	0.444	-142	0.444	-1	0.444	-92
0.44467	-92	0.44467	-154	0.44467	-141	0.44467	-1	0.44467	-94
0.44533	-93	0.44533	-158	0.44533	-139	0.44533	-1	0.44533	-97
0.446	-93	0.446	-163	0.446	-138	0.446	-2	0.446	-102
0.44667	-93	0.44667	-167	0.44667	-136	0.44667	-2	0.44667	-106
0.44733	-93	0.44733	-171	0.44733	-134	0.44733	-3	0.44733	-110
0.448	-95	0.448	-172	0.448	-133	0.448	-2	0.448	-114
0.44867	-96	0.44867	-175	0.44867	-131	0.44867	-3	0.44867	-117
0.44933	-97	0.44933	-178	0.44933	-129	0.44933	-4	0.44933	-119
0.45	-97	0.45	-180	0.45	-129	0.45	-4	0.45	-120
0.45067	-96	0.45067	-182	0.45067	-131	0.45067	-5	0.45067	-122
0.45133	-95	0.45133	-183	0.45133	-132	0.45133	-5	0.45133	-124
0.452	-95	0.452	-186	0.452	-132	0.452	-5	0.452	-126
0.45267	-96	0.45267	-189	0.45267	-133	0.45267	-5	0.45267	-128
0.45333	-97	0.45333	-193	0.45333	-133	0.45333	-4	0.45333	-129
0.454	-97	0.454	-197	0.454	-135	0.454	-5	0.454	-130
0.45467	-96	0.45467	-200	0.45467	-136	0.45467	-5	0.45467	-132
0.45533	-96	0.45533	-202	0.45533	-137	0.45533	-5	0.45533	-133
0.456	-96	0.456	-204	0.456	-139	0.456	-5	0.456	-137
0.45667	-97	0.45667	-205	0.45667	-141	0.45667	-3	0.45667	-141
0.45733	-96	0.45733	-206	0.45733	-143	0.45733	-2	0.45733	-146
0.458	-97	0.458	-207	0.458	-145	0.458	0	0.458	-150
0.45867	-98	0.45867	-209	0.45867	-147	0.45867	1	0.45867	-154
0.45933	-100	0.45933	-208	0.45933	-148	0.45933	0	0.45933	-157
0.46	-101	0.46	-207	0.46	-148	0.46	1	0.46	-160
0.46067	-102	0.46067	-206	0.46067	-147	0.46067	1	0.46067	-162
0.46133	-103	0.46133	-206	0.46133	-147	0.46133	0	0.46133	-165
0.462	-104	0.462	-206	0.462	-148	0.462	0	0.462	-167
0.46267	-104	0.46267	-206	0.46267	-147	0.46267	1	0.46267	-169
0.46333	-104	0.46333	-206	0.46333	-146	0.46333	3	0.46333	-171
0.464	-104	0.464	-205	0.464	-144	0.464	6	0.464	-173
0.46467	-105	0.46467	-204	0.46467	-142	0.46467	8	0.46467	-174
0.46533	-105	0.46533	-204	0.46533	-140	0.46533	10	0.46533	-176
0.466	-105	0.466	-204	0.466	-139	0.466	12	0.466	-178
0.46667	-105	0.46667	-204	0.46667	-138	0.46667	12	0.46667	-180
0.46733	-106	0.46733	-203	0.46733	-139	0.46733	13	0.46733	-180
0.468	-107	0.468	-202	0.468	-140	0.468	14	0.468	-180
0.46867	-109	0.46867	-202	0.46867	-140	0.46867	15	0.46867	-180
0.46933	-109	0.46933	-202	0.46933	-141	0.46933	15	0.46933	-180
0.47	-110	0.47	-202	0.47	-140	0.47	16	0.47	-180
0.47067	-111	0.47067	-202	0.47067	-139	0.47067	16	0.47067	-177
0.47133	-113	0.47133	-202	0.47133	-137	0.47133	17	0.47133	-175
0.472	-115	0.472	-204	0.472	-136	0.472	18	0.472	-173
0.47267	-115	0.47267	-207	0.47267	-134	0.47267	19	0.47267	-171
0.47333	-116	0.47333	-208	0.47333	-133	0.47333	19	0.47333	-169
0.474	-117	0.474	-208	0.474	-132	0.474	17	0.474	-167
0.47467	-118	0.47467	-207	0.47467	-131	0.47467	15	0.47467	-165
0.47533	-119	0.47533	-206	0.47533	-130	0.47533	13	0.47533	-163
0.476	-120	0.476	-206	0.476	-129	0.476	10	0.476	-160
0.47667	-119	0.47667	-206	0.47667	-129	0.47667	8	0.47667	-158
0.47733	-119	0.47733	-206	0.47733	-130	0.47733	6	0.47733	-156
0.478	-118	0.478	-206	0.478	-130	0.478	3	0.478	-153
0.47867	-116	0.47867	-206	0.47867	-130	0.47867	0	0.47867	-149
0.47933	-114	0.47933	-207	0.47933	-129	0.47933	-2	0.47933	-146
0.48	-113	0.48	-207	0.48	-127	0.48	-4	0.48	-144
0.48067	-112	0.48067	-208	0.48067	-126	0.48067	-5	0.48067	-141
0.48133	-113	0.48133	-208	0.48133	-126	0.48133	-7	0.48133	-140
0.482	-114	0.482	-207	0.482	-125	0.482	-9	0.482	-139
0.48267	-115	0.48267	-207	0.48267	-123	0.48267	-10	0.48267	-139
0.48333	-117	0.48333	-206	0.48333	-123	0.48333	-11	0.48333	-139
0.484	-120	0.484	-205	0.484	-122	0.484	-12	0.484	-138
0.48467	-123	0.48467	-204	0.48467	-122	0.48467	-12	0.48467	-137
0.48533	-125	0.48533	-203	0.48533	-123	0.48533	-12	0.48533	-136
0.486	-125	0.486	-201	0.486	-124	0.486	-13	0.486	-133
0.48667	-126	0.48667	-200	0.48667	-126	0.48667	-14	0.48667	-130
0.48733	-127	0.48733	-200	0.48733	-127	0.48733	-16	0.48733	-125
0.488	-127	0.488	-201	0.488	-129	0.488	-16	0.488	-121
0.48867	-127	0.48867	-202	0.48867	-130	0.48867	-16	0.48867	-116
0.48933	-128	0.48933	-203	0.48933	-132	0.48933	-17	0.48933	-111
0.49	-128	0.49	-205	0.49	-136	0.49	-18	0.49	-105
0.49067	-130	0.49067	-206	0.49067	-139	0.49067	-18	0.49067	-100
0.49133	-132	0.49133	-207	0.49133	-143	0.49133	-19	0.49133	-95
0.492	-135	0.492	-206	0.492	-147	0.492	-20	0.492	-92
0.49267	-137	0.49267	-206	0.49267	-151	0.49267	-22	0.49267	-89
0.49333	-139	0.49333	-205	0.49333	-154	0.49333	-23	0.49333	-85
0.494	-139	0.494	-203	0.494	-158	0.494	-25	0.494	-82
0.49467	-139	0.49467	-201	0.49467	-161	0.49467	-27	0.49467	-80
0.49533	-138	0.49533	-197	0.49533	-162	0.49533	-30	0.49533	-78
0.496	-136	0.496	-194	0.496	-164	0.496	-34	0.496	-76
0.49667	-135	0.49667	-190	0.49667	-164	0.49667	-37	0.49667	-75
0.49733	-134	0.49733	-187	0.49733	-165	0.49733	-39	0.49733	-74
0.498	-133	0.498	-183	0.498	-166	0.498	-41	0.498	-74
0.49867	-133	0.49867	-181	0.49867	-167	0.49867	-42	0.49867	-75
0.49933	-134	0.49933	-178	0.49933	-167	0.49933	-43	0.49933	-76
0.5	-135	0.5	-174	0.5	-167	0.5	-42	0.5	-78
0.50067	-135	0.50067	-170	0.50067	-167	0.50067	-41	0.50067	-80
0.50133	-134	0.50133	-167	0.50133	-167	0.50133	-41	0.50133	-82
0.502	-132	0.502	-164	0.502	-168	0.502	-40	0.502	-83
0.50267	-130	0.50267	-162	0.50267	-171	0.50267	-39	0.50267	-83
0.50333	-127	0.50333	-160	0.50333	-172	0.50333	-38	0.50333	-84
0.504	-126	0.504	-156	0.504	-173	0.504	-36	0.504	-85
0.50467	-124	0.50467	-151	0.50467	-173	0.50467	-35	0.50467	-86
0.50533	-121	0.50533	-148	0.50533	-172	0.50533	-35	0.50533	-86
0.506	-119	0.506	-144	0.506	-170	0.506	-34	0.506	-86
0.50667	-116	0.50667	-141	0.50667	-169	0.50667	-33	0.50667	-86
0.50733	-114	0.50733	-137	0.50733	-169	0.50733	-32	0.50733	-87
0.508	-113	0.508	-133	0.508	-168	0.508	-31	0.508	-87
0.50867	-112	0.50867	-129	0.50867	-167	0.50867	-30	0.50867	-86
0.50933	-110	0.50933	-126	0.50933	-167	0.50933	-29	0.50933	-86
0.51	-109	0.51	-125	0.51	-166	0.51	-29	0.51	-85
0.51067	-109	0.51067	-125	0.51067	-166	0.51067	-30	0.51067	-83
0.51133	-109	0.51133	-126	0.51133	-166	0.51133	-31	0.51133	-80
0.512	-110	0.512	-128	0.512	-165	0.512	-32	0.512	-79
0.51267	-111	0.51267	-128	0.51267	-165	0.51267	-33	0.51267	-77
0.51333	-110	0.51333	-129	0.51333	-166	0.51333	-35	0.51333	-76
0.514	-111	0.514	-128	0.514	-167	0.514	-35	0.514	-75
0.51467	-114	0.51467	-127	0.51467	-168	0.51467	-36	0.51467	-75
0.51533	-117	0.51533	-126	0.51533	-168	0.51533	-37	0.51533	-75
0.516	-119	0.516	-124	0.516	-168	0.516	-38	0.516	-76
0.51667	-122	0.51667	-121	0.51667	-168	0.51667	-39	0.51667	-78
0.51733	-124	0.51733	-119	0.51733	-167	0.51733	-39	0.51733	-80
0.518	-126	0.518	-117	0.518	-166	0.518	-41	0.518	-82
0.51867	-130	0.51867	-115	0.51867	-167	0.51867	-42	0.51867	-84
0.51933	-133	0.51933	-115	0.51933	-167	0.51933	-44	0.51933	-85
0.52	-135	0.52	-114	0.52	-166	0.52	-46	0.52	-86
0.52067	-138	0.52067	-114	0.52067	-166	0.52067	-48	0.52067	-87
0.52133	-142	0.52133	-114	0.52133	-166	0.52133	-50	0.52133	-88
0.522	-143	0.522	-114	0.522	-166	0.522	-52	0.522	-88
0.52267	-145	0.52267	-112	0.52267	-167	0.52267	-53	0.52267	-88
0.52333	-145	0.52333	-110	0.52333	-167	0.52333	-55	0.52333	-89
0.524	-147	0.524	-110	0.524	-168	0.524	-56	0.524	-89
0.52467	-148	0.52467	-109	0.52467	-169	0.52467	-57	0.52467	-90
0.52533	-149	0.52533	-109	0.52533	-171	0.52533	-59	0.52533	-92
0.526	-151	0.526	-108	0.526	-172	0.526	-61	0.526	-94
0.52667	-152	0.52667	-106	0.52667	-172	0.52667	-65	0.52667	-98
0.52733	-152	0.52733	-104	0.52733	-171	0.52733	-68	0.52733	-101
0.528	-153	0.528	-102	0.528	-169	0.528	-71	0.528	-104
0.52867	-153	0.52867	-99	0.52867	-168	0.52867	-75	0.52867	-107
0.52933	-153	0.52933	-97	0.52933	-167	0.52933	-79	0.52933	-112
0.53	-154	0.53	-95	0.53	-166	0.53	-83	0.53	-117
0.53067	-155	0.53067	-94	0.53067	-165	0.53067	-85	0.53067	-122
0.53133	-156	0.53133	-93	0.53133	-165	0.53133	-86	0.53133	-125
0.532	-156	0.532	-94	0.532	-164	0.532	-85	0.532	-128
0.53267	-156	0.53267	-93	0.53267	-163	0.53267	-84	0.53267	-131
0.53333	-155	0.53333	-93	0.53333	-163	0.53333	-83	0.53333	-134
0.534	-152	0.534	-93	0.534	-162	0.534	-82	0.534	-136
0.53467	-149	0.53467	-94	0.53467	-161	0.53467	-81	0.53467	-137
0.53533	-146	0.53533	-94	0.53533	-160	0.53533	-79	0.53533	-137
0.536	-144	0.536	-93	0.536	-158	0.536	-77	0.536	-137
0.53667	-141	0.53667	-92	0.53667	-157	0.53667	-76	0.53667	-137
0.53733	-136	0.53733	-93	0.53733	-154	0.53733	-74	0.53733	-137
0.538	-132	0.538	-93	0.538	-151	0.538	-72	0.538	-139
0.53867	-129	0.53867	-93	0.53867	-149	0.53867	-70	0.53867	-141
0.53933	-125	0.53933	-93	0.53933	-147	0.53933	-69	0.53933	-143
0.54	-121	0.54	-93	0.54	-146	0.54	-67	0.54	-143
0.54067	-117	0.54067	-93	0.54067	-144	0.54067	-65	0.54067	-143
0.54133	-113	0.54133	-94	0.54133	-140	0.54133	-64	0.54133	-142
0.542	-110	0.542	-95	0.542	-138	0.542	-62	0.542	-143
0.54267	-107	0.54267	-95	0.54267	-137	0.54267	-61	0.54267	-145
0.54333	-105	0.54333	-94	0.54333	-136	0.54333	-61	0.54333	-146
0.544	-103	0.544	-93	0.544	-136	0.544	-62	0.544	-148
0.54467	-101	0.54467	-91	0.54467	-136	0.54467	-62	0.54467	-149
0.54533	-99	0.54533	-88	0.54533	-135	0.54533	-61	0.54533	-151
0.546	-98	0.546	-85	0.546	-134	0.546	-61	0.546	-153
0.54667	-98	0.54667	-83	0.54667	-133	0.54667	-60	0.54667	-156
0.54733	-98	0.54733	-80	0.54733	-131	0.54733	-60	0.54733	-159
0.548	-96	0.548	-77	0.548	-129	0.548	-61	0.548	-161
0.54867	-95	0.54867	-74	0.54867	-127	0.54867	-62	0.54867	-163
0.54933	-94	0.54933	-71	0.54933	-126	0.54933	-63	0.54933	-164
0.55	-93	0.55	-67	0.55	-125	0.55	-64	0.55	-166
0.55067	-92	0.55067	-63	0.55067	-124	0.55067	-65	0.55067	-169
0.55133	-91	0.55133	-58	0.55133	-123	0.55133	-66	0.55133	-171
0.552	-88	0.552	-54	0.552	-122	0.552	-68	0.552	-172
0.55267	-85	0.55267	-51	0.55267	-121	0.55267	-70	0.55267	-174
0.55333	-81	0.55333	-48	0.55333	-119	0.55333	-71	0.55333	-174
0.554	-78	0.554	-47	0.554	-118	0.554	-71	0.554	-174
0.55467	-75	0.55467	-46	0.55467	-117	0.55467	-70	0.55467	-174
0.55533	-72	0.55533	-44	0.55533	-117	0.55533	-70	0.55533	-174
0.556	-69	0.556	-42	0.556	-117	0.556	-69	0.556	-173
0.55667	-67	0.55667	-42	0.55667	-117	0.55667	-71	0.55667	-173
0.55733	-65	0.55733	-41	0.55733	-118	0.55733	-72	0.55733	-172
0.558	-65	0.558	-42	0.558	-120	0.558	-74	0.558	-171
0.55867	-66	0.55867	-42	0.55867	-121	0.55867	-75	0.55867	-170
0.55933	-68	0.55933	-44	0.55933	-121	0.55933	-77	0.55933	-169
0.56	-70	0.56	-46	0.56	-121	0.56	-79	0.56	-166
0.56067	-72	0.56067	-48	0.56067	-120	0.56067	-82	0.56067	-163
0.56133	-74	0.56133	-51	0.56133	-119	0.56133	-84	0.56133	-159
0.562	-77	0.562	-54	0.562	-119	0.562	-85	0.562	-155
0.56267	-80	0.56267	-57	0.56267	-120	0.56267	-87	0.56267	-151
0.56333	-83	0.56333	-59	0.56333	-122	0.56333	-89	0.56333	-147
0.564	-87	0.564	-61	0.564	-124	0.564	-91	0.564	-144
0.56467	-90	0.56467	-62	0.56467	-126	0.56467	-91	0.56467	-141
0.56533	-93	0.56533	-62	0.56533	-127	0.56533	-91	0.56533	-138
0.566	-95	0.566	-63	0.566	-129	0.566	-91	0.566	-135
0.56667	-96	0.56667	-65	0.56667	-132	0.56667	-92	0.56667	-132
0.56733	-97	0.56733	-67	0.56733	-135	0.56733	-91	0.56733	-130
0.568	-97	0.568	-69	0.568	-137	0.568	-90	0.568	-127
0.56867	-99	0.56867	-71	0.56867	-139	0.56867	-89	0.56867	-123
0.56933	-101	0.56933	-73	0.56933	-141	0.56933	-89	0.56933	-120
0.57	-102	0.57	-75	0.57	-140	0.57	-89	0.57	-118
0.57067	-103	0.57067	-77	0.57067	-140	0.57067	-88	0.57067	-117
0.57133	-103	0.57133	-79	0.57133	-140	0.57133	-86	0.57133	-117
0.572	-103	0.572	-82	0.572	-141	0.572	-84	0.572	-116
0.57267	-101	0.57267	-85	0.57267	-141	0.57267	-82	0.57267	-114
0.57333	-99	0.57333	-88	0.57333	-142	0.57333	-80	0.57333	-111
0.574	-99	0.574	-90	0.574	-142	0.574	-78	0.574	-108
0.57467	-98	0.57467	-92	0.57467	-143	0.57467	-77	0.57467	-104
0.57533	-97	0.57533	-94	0.57533	-143	0.57533	-77	0.57533	-102
0.576	-98	0.576	-94	0.576	-143	0.576	-77	0.576	-98
0.57667	-99	0.57667	-95	0.57667	-142	0.57667	-77	0.57667	-95
0.57733	-101	0.57733	-97	0.57733	-140	0.57733	-78	0.57733	-92
0.578	-102	0.578	-100	0.578	-137	0.578	-79	0.578	-91
0.57867	-102	0.57867	-104	0.57867	-136	0.57867	-79	0.57867	-90
0.57933	-102	0.57933	-108	0.57933	-134	0.57933	-78	0.57933	-88
0.58	-102	0.58	-111	0.58	-132	0.58	-77	0.58	-86
0.58067	-101	0.58067	-116	0.58067	-129	0.58067	-75	0.58067	-84
0.58133	-101	0.58133	-121	0.58133	-127	0.58133	-73	0.58133	-83
0.582	-101	0.582	-126	0.582	-126	0.582	-71	0.582	-83
0.58267	-101	0.58267	-131	0.58267	-124	0.58267	-68	0.58267	-83
0.58333	-102	0.58333	-134	0.58333	-123	0.58333	-66	0.58333	-84
0.584	-100	0.584	-137	0.584	-122	0.584	-64	0.584	-85
0.58467	-98	0.58467	-138	0.58467	-121	0.58467	-61	0.58467	-85
0.58533	-96	0.58533	-138	0.58533	-120	0.58533	-58	0.58533	-86
0.586	-96	0.586	-138	0.586	-119	0.586	-55	0.586	-86
0.58667	-95	0.58667	-138	0.58667	-119	0.58667	-52	0.58667	-88
0.58733	-94	0.58733	-139	0.58733	-118	0.58733	-48	0.58733	-89
0.588	-93	0.588	-139	0.588	-117	0.588	-43	0.588	-90
0.58867	-93	0.58867	-138	0.58867	-117	0.58867	-39	0.58867	-91
0.58933	-93	0.58933	-139	0.58933	-117	0.58933	-35	0.58933	-94
0.59	-94	0.59	-139	0.59	-117	0.59	-32	0.59	-97
0.59067	-96	0.59067	-139	0.59067	-116	0.59067	-30	0.59067	-100
0.59133	-99	0.59133	-136	0.59133	-116	0.59133	-27	0.59133	-103
0.592	-100	0.592	-133	0.592	-116	0.592	-24	0.592	-106
0.59267	-102	0.59267	-129	0.59267	-116	0.59267	-20	0.59267	-108
0.59333	-104	0.59333	-126	0.59333	-115	0.59333	-14	0.59333	-110
0.594	-106	0.594	-123	0.594	-116	0.594	-9	0.594	-112
0.59467	-107	0.59467	-120	0.59467	-118	0.59467	-4	0.59467	-112
0.59533	-110	0.59533	-118	0.59533	-119	0.59533	0	0.59533	-113
0.596	-112	0.596	-118	0.596	-121	0.596	4	0.596	-113
0.59667	-113	0.59667	-118	0.59667	-122	0.59667	9	0.59667	-114
0.59733	-114	0.59733	-117	0.59733	-125	0.59733	13	0.59733	-115
0.598	-116	0.598	-117	0.598	-129	0.598	16	0.598	-115
0.59867	-118	0.59867	-118	0.59867	-133	0.59867	17	0.59867	-115
0.59933	-120	0.59933	-119	0.59933	-136	0.59933	18	0.59933	-116
0.6	-121	0.6	-120	0.6	-138	0.6	19	0.6	-116
0.60067	-120	0.60067	-120	0.60067	-138	0.60067	19	0.60067	-115
0.60133	-119	0.60133	-120	0.60133	-137	0.60133	19	0.60133	-115
0.602	-116	0.602	-122	0.602	-135	0.602	20	0.602	-113
0.60267	-115	0.60267	-124	0.60267	-133	0.60267	21	0.60267	-111
0.60333	-114	0.60333	-125	0.60333	-130	0.60333	22	0.60333	-110
0.604	-114	0.604	-127	0.604	-127	0.604	22	0.604	-109
0.60467	-115	0.60467	-128	0.60467	-125	0.60467	22	0.60467	-107
0.60533	-116	0.60533	-130	0.60533	-123	0.60533	22	0.60533	-107
0.606	-116	0.606	-131	0.606	-120	0.606	21	0.606	-107
0.60667	-117	0.60667	-133	0.60667	-117	0.60667	20	0.60667	-108
0.60733	-118	0.60733	-135	0.60733	-114	0.60733	20	0.60733	-108
0.608	-119	0.608	-134	0.608	-110	0.608	20	0.608	-109
0.60867	-122	0.60867	-134	0.60867	-106	0.60867	22	0.60867	-111
0.60933	-125	0.60933	-134	0.60933	-103	0.60933	23	0.60933	-112
0.61	-127	0.61	-133	0.61	-100	0.61	23	0.61	-113
0.61067	-128	0.61067	-132	0.61067	-96	0.61067	23	0.61067	-115
0.61133	-129	0.61133	-130	0.61133	-93	0.61133	23	0.61133	-116
0.612	-129	0.612	-129	0.612	-90	0.612	23	0.612	-118
0.61267	-128	0.61267	-127	0.61267	-87	0.61267	21	0.61267	-119
0.61333	-127	0.61333	-126	0.61333	-83	0.61333	22	0.61333	-120
0.614	-125	0.614	-124	0.614	-80	0.614	23	0.614	-121
0.61467	-123	0.61467	-123	0.61467	-77	0.61467	24	0.61467	-123
0.61533	-121	0.61533	-120	0.61533	-74	0.61533	24	0.61533	-125
0.616	-118	0.616	-119	0.616	-71	0.616	23	0.616	-126
0.61667	-115	0.61667	-119	0.61667	-70	0.61667	23	0.61667	-127
0.61733	-113	0.61733	-119	0.61733	-68	0.61733	23	0.61733	-128
0.618	-108	0.618	-120	0.618	-67	0.618	22	0.618	-129
0.61867	-104	0.61867	-122	0.61867	-67	0.61867	23	0.61867	-130
0.61933	-100	0.61933	-123	0.61933	-66	0.61933	22	0.61933	-131
0.62	-95	0.62	-125	0.62	-66	0.62	21	0.62	-132
0.62067	-92	0.62067	-127	0.62067	-65	0.62067	21	0.62067	-133
0.62133	-89	0.62133	-130	0.62133	-63	0.62133	22	0.62133	-135
0.622	-86	0.622	-132	0.622	-62	0.622	22	0.622	-137
0.62267	-83	0.62267	-133	0.62267	-61	0.62267	23	0.62267	-138
0.62333	-81	0.62333	-135	0.62333	-60	0.62333	25	0.62333	-140
0.624	-79	0.624	-137	0.624	-59	0.624	26	0.624	-142
0.62467	-78	0.62467	-138	0.62467	-59	0.62467	27	0.62467	-144
0.62533	-77	0.62533	-139	0.62533	-60	0.62533	26	0.62533	-146
0.626	-77	0.626	-140	0.626	-60	0.626	25	0.626	-148
0.62667	-76	0.62667	-141	0.62667	-60	0.62667	24	0.62667	-150
0.62733	-75	0.62733	-142	0.62733	-59	0.62733	23	0.62733	-152
0.628	-76	0.628	-143	0.628	-58	0.628	22	0.628	-153
0.62867	-78	0.62867	-145	0.62867	-55	0.62867	20	0.62867	-152
0.62933	-81	0.62933	-147	0.62933	-52	0.62933	17	0.62933	-150
0.63	-83	0.63	-150	0.63	-50	0.63	14	0.63	-148
0.63067	-83	0.63067	-153	0.63067	-47	0.63067	10	0.63067	-146
0.63133	-85	0.63133	-156	0.63133	-45	0.63133	5	0.63133	-144
0.632	-87	0.632	-158	0.632	-44	0.632	1	0.632	-142
0.63267	-88	0.63267	-160	0.63267	-44	0.63267	-2	0.63267	-141
0.63333	-89	0.63333	-161	0.63333	-44	0.63333	-4	0.63333	-140
0.634	-91	0.634	-161	0.634	-44	0.634	-5	0.634	-141
0.63467	-92	0.63467	-162	0.63467	-43	0.63467	-6	0.63467	-142
0.63533	-93	0.63533	-162	0.63533	-42	0.63533	-6	0.63533	-143
0.636	-94	0.636	-160	0.636	-40	0.636	-6	0.636	-143
0.63667	-95	0.63667	-158	0.63667	-38	0.63667	-8	0.63667	-145
0.63733	-95	0.63733	-157	0.63733	-36	0.63733	-8	0.63733	-147
0.638	-96	0.638	-156	0.638	-34	0.638	-10	0.638	-147
0.63867	-97	0.63867	-154	0.63867	-33	0.63867	-11	0.63867	-147
0.63933	-99	0.63933	-152	0.63933	-33	0.63933	-13	0.63933	-146
0.64	-102	0.64	-149	0.64	-34	0.64	-14	0.64	-144
0.64067	-106	0.64067	-145	0.64067	-35	0.64067	-17	0.64067	-143
0.64133	-111	0.64133	-142	0.64133	-34	0.64133	-20	0.64133	-141
0.642	-115	0.642	-139	0.642	-36	0.642	-25	0.642	-140
0.64267	-119	0.64267	-134	0.64267	-38	0.64267	-31	0.64267	-140
0.64333	-124	0.64333	-130	0.64333	-41	0.64333	-35	0.64333	-137
0.644	-128	0.644	-126	0.644	-42	0.644	-40	0.644	-134
0.64467	-134	0.64467	-123	0.64467	-43	0.64467	-44	0.64467	-132
0.64533	-139	0.64533	-120	0.64533	-45	0.64533	-47	0.64533	-132
0.646	-143	0.646	-116	0.646	-46	0.646	-50	0.646	-131
0.64667	-148	0.64667	-112	0.64667	-47	0.64667	-54	0.64667	-132
0.64733	-152	0.64733	-107	0.64733	-46	0.64733	-57	0.64733	-132
0.648	-155	0.648	-102	0.648	-45	0.648	-58	0.648	-132
0.64867	-158	0.64867	-98	0.64867	-43	0.64867	-59	0.64867	-133
0.64933	-161	0.64933	-96	0.64933	-41	0.64933	-59	0.64933	-135
0.65	-163	0.65	-94	0.65	-39	0.65	-59	0.65	-138
0.65067	-165	0.65067	-92	0.65067	-39	0.65067	-57	0.65067	-141
0.65133	-166	0.65133	-90	0.65133	-40	0.65133	-56	0.65133	-145
0.652	-167	0.652	-89	0.652	-40	0.652	-55	0.652	-147
0.65267	-168	0.65267	-89	0.65267	-42	0.65267	-57	0.65267	-150
0.65333	-168	0.65333	-89	0.65333	-44	0.65333	-59	0.65333	-152
0.654	-169	0.654	-90	0.654	-45	0.654	-61	0.654	-153
0.65467	-170	0.65467	-92	0.65467	-46	0.65467	-62	0.65467	-154
0.65533	-171	0.65533	-93	0.65533	-46	0.65533	-64	0.65533	-155
0.656	-172	0.656	-93	0.656	-46	0.656	-65	0.656	-156
0.65667	-172	0.65667	-93	0.65667	-46	0.65667	-67	0.65667	-157
0.65733	-171	0.65733	-91	0.65733	-46	0.65733	-69	0.65733	-158
0.658	-169	0.658	-89	0.658	-46	0.658	-71	0.658	-158
0.65867	-168	0.65867	-87	0.65867	-46	0.65867	-73	0.65867	-159
0.65933	-166	0.65933	-84	0.65933	-45	0.65933	-76	0.65933	-161
0.66	-164	0.66	-80	0.66	-42	0.66	-78	0.66	-162
0.66067	-160	0.66067	-76	0.66067	-40	0.66067	-79	0.66067	-162
0.66133	-156	0.66133	-73	0.66133	-39	0.66133	-79	0.66133	-163
0.662	-152	0.662	-71	0.662	-38	0.662	-77	0.662	-165
0.66267	-149	0.66267	-70	0.66267	-37	0.66267	-76	0.66267	-166
0.66333	-146	0.66333	-68	0.66333	-36	0.66333	-76	0.66333	-167
0.664	-144	0.664	-67	0.664	-35	0.664	-76	0.664	-169
0.66467	-142	0.66467	-67	0.66467	-34	0.66467	-77	0.66467	-170
0.66533	-140	0.66533	-68	0.66533	-34	0.66533	-79	0.66533	-172
0.666	-139	0.666	-68	0.666	-35	0.666	-82	0.666	-174
0.66667	-138	0.66667	-68	0.66667	-35	0.66667	-85	0.66667	-176
0.66733	-138	0.66733	-68	0.66733	-36	0.66733	-87	0.66733	-176
0.668	-139	0.668	-70	0.668	-34	0.668	-89	0.668	-176
0.66867	-139	0.66867	-72	0.66867	-33	0.66867	-92	0.66867	-177
0.66933	-138	0.66933	-75	0.66933	-32	0.66933	-93	0.66933	-176
0.67	-136	0.67	-79	0.67	-31	0.67	-93	0.67	-176
0.67067	-135	0.67067	-83	0.67067	-30	0.67067	-93	0.67067	-175
0.67133	-136	0.67133	-86	0.67133	-29	0.67133	-94	0.67133	-173
0.672	-135	0.672	-90	0.672	-29	0.672	-95	0.672	-172
0.67267	-135	0.67267	-94	0.67267	-28	0.67267	-96	0.67267	-170
0.67333	-136	0.67333	-98	0.67333	-27	0.67333	-97	0.67333	-167
0.674	-137	0.674	-102	0.674	-26	0.674	-98	0.674	-165
0.67467	-138	0.67467	-105	0.67467	-26	0.67467	-98	0.67467	-163
0.67533	-139	0.67533	-109	0.67533	-26	0.67533	-97	0.67533	-161
0.676	-140	0.676	-113	0.676	-26	0.676	-97	0.676	-160
0.67667	-140	0.67667	-116	0.67667	-28	0.67667	-94	0.67667	-158
0.67733	-139	0.67733	-120	0.67733	-31	0.67733	-90	0.67733	-156
0.678	-137	0.678	-124	0.678	-34	0.678	-87	0.678	-154
0.67867	-133	0.67867	-128	0.67867	-38	0.67867	-84	0.67867	-153
0.67933	-129	0.67933	-133	0.67933	-44	0.67933	-82	0.67933	-152
0.68	-126	0.68	-138	0.68	-50	0.68	-80	0.68	-153
0.68067	-122	0.68067	-143	0.68067	-55	0.68067	-79	0.68067	-153
0.68133	-119	0.68133	-147	0.68133	-61	0.68133	-75	0.68133	-154
0.682	-115	0.682	-151	0.682	-65	0.682	-73	0.682	-154
0.68267	-112	0.68267	-153	0.68267	-69	0.68267	-69	0.68267	-155
0.68333	-109	0.68333	-155	0.68333	-72	0.68333	-65	0.68333	-155
0.684	-107	0.684	-157	0.684	-76	0.684	-61	0.684	-155
0.68467	-106	0.68467	-158	0.68467	-79	0.68467	-58	0.68467	-154
0.68533	-106	0.68533	-159	0.68533	-81	0.68533	-54	0.68533	-153
0.686	-106	0.686	-160	0.686	-80	0.686	-52	0.686	-153
0.68667	-107	0.68667	-161	0.68667	-79	0.68667	-50	0.68667	-152
0.68733	-108	0.68733	-162	0.68733	-80	0.68733	-48	0.68733	-151
0.688	-109	0.688	-163	0.688	-80	0.688	-46	0.688	-150
0.68867	-110	0.68867	-164	0.68867	-81	0.68867	-45	0.68867	-150
0.68933	-111	0.68933	-165	0.68933	-83	0.68933	-44	0.68933	-149
0.69	-113	0.69	-165	0.69	-83	0.69	-43	0.69	-149
0.69067	-115	0.69067	-167	0.69067	-84	0.69067	-42	0.69067	-148
0.69133	-116	0.69133	-167	0.69133	-85	0.69133	-41	0.69133	-147
0.692	-117	0.692	-166	0.692	-86	0.692	-40	0.692	-145
0.69267	-120	0.69267	-166	0.69267	-86	0.69267	-39	0.69267	-144
0.69333	-123	0.69333	-165	0.69333	-86	0.69333	-39	0.69333	-144
0.694	-128	0.694	-164	0.694	-87	0.694	-39	0.694	-144
0.69467	-131	0.69467	-163	0.69467	-87	0.69467	-39	0.69467	-145
0.69533	-135	0.69533	-162	0.69533	-87	0.69533	-38	0.69533	-146
0.696	-139	0.696	-162	0.696	-87	0.696	-36	0.696	-146
0.69667	-142	0.69667	-164	0.69667	-87	0.69667	-35	0.69667	-148
0.69733	-144	0.69733	-164	0.69733	-88	0.69733	-34	0.69733	-151
0.698	-146	0.698	-165	0.698	-89	0.698	-34	0.698	-154
0.69867	-148	0.69867	-167	0.69867	-90	0.69867	-33	0.69867	-157
0.69933	-149	0.69933	-169	0.69933	-90	0.69933	-33	0.69933	-160
0.7	-149	0.7	-170	0.7	-90	0.7	-33	0.7	-162
0.70067	-149	0.70067	-171	0.70067	-91	0.70067	-34	0.70067	-163
0.70133	-150	0.70133	-171	0.70133	-94	0.70133	-37	0.70133	-163
0.702	-151	0.702	-171	0.702	-97	0.702	-38	0.702	-162
0.70267	-152	0.70267	-170	0.70267	-100	0.70267	-40	0.70267	-162
0.70333	-153	0.70333	-168	0.70333	-103	0.70333	-42	0.70333	-161
0.704	-154	0.704	-165	0.704	-107	0.704	-43	0.704	-160
0.70467	-155	0.70467	-163	0.70467	-110	0.70467	-44	0.70467	-160
0.70533	-156	0.70533	-162	0.70533	-114	0.70533	-45	0.70533	-161
0.706	-157	0.706	-161	0.706	-116	0.706	-45	0.706	-163
0.70667	-159	0.70667	-161	0.70667	-119	0.70667	-45	0.70667	-163
0.70733	-162	0.70733	-160	0.70733	-121	0.70733	-44	0.70733	-165
0.708	-165	0.708	-160	0.708	-123	0.708	-44	0.708	-166
0.70867	-168	0.70867	-160	0.70867	-124	0.70867	-44	0.70867	-167
0.70933	-171	0.70933	-159	0.70933	-124	0.70933	-44	0.70933	-167
0.71	-173	0.71	-158	0.71	-124	0.71	-42	0.71	-167
0.71067	-175	0.71067	-157	0.71067	-122	0.71067	-40	0.71067	-167
0.71133	-178	0.71133	-155	0.71133	-120	0.71133	-39	0.71133	-165
0.712	-180	0.712	-153	0.712	-118	0.712	-38	0.712	-163
0.71267	-182	0.71267	-149	0.71267	-115	0.71267	-38	0.71267	-160
0.71333	-185	0.71333	-145	0.71333	-111	0.71333	-38	0.71333	-159
0.714	-187	0.714	-141	0.714	-106	0.714	-38	0.714	-158
0.71467	-187	0.71467	-138	0.71467	-101	0.71467	-38	0.71467	-156
0.71533	-188	0.71533	-134	0.71533	-98	0.71533	-36	0.71533	-156
0.716	-189	0.716	-132	0.716	-94	0.716	-34	0.716	-157
0.71667	-189	0.71667	-130	0.71667	-90	0.71667	-31	0.71667	-158
0.71733	-189	0.71733	-130	0.71733	-86	0.71733	-28	0.71733	-159
0.718	-189	0.718	-130	0.718	-82	0.718	-27	0.718	-161
0.71867	-188	0.71867	-130	0.71867	-79	0.71867	-25	0.71867	-162
0.71933	-187	0.71933	-130	0.71933	-76	0.71933	-23	0.71933	-162
0.72	-185	0.72	-131	0.72	-74	0.72	-20	0.72	-162
0.72067	-183	0.72067	-133	0.72067	-73	0.72067	-16	0.72067	-163
0.72133	-181	0.72133	-135	0.72133	-71	0.72133	-12	0.72133	-163
0.722	-180	0.722	-136	0.722	-69	0.722	-9	0.722	-164
0.72267	-178	0.72267	-136	0.72267	-67	0.72267	-5	0.72267	-164
0.72333	-175	0.72333	-137	0.72333	-66	0.72333	-3	0.72333	-162
0.724	-173	0.724	-137	0.724	-65	0.724	0	0.724	-160
0.72467	-170	0.72467	-139	0.72467	-64	0.72467	3	0.72467	-157
0.72533	-168	0.72533	-140	0.72533	-64	0.72533	4	0.72533	-156
0.726	-166	0.726	-141	0.726	-64	0.726	6	0.726	-155
0.72667	-163	0.72667	-142	0.72667	-63	0.72667	8	0.72667	-154
0.72733	-160	0.72733	-142	0.72733	-62	0.72733	11	0.72733	-153
0.728	-158	0.728	-141	0.728	-60	0.728	14	0.728	-153
0.72867	-156	0.72867	-141	0.72867	-58	0.72867	18	0.72867	-152
0.72933	-153	0.72933	-141	0.72933	-55	0.72933	21	0.72933	-153
0.73	-150	0.73	-141	0.73	-52	0.73	24	0.73	-153
0.73067	-148	0.73067	-142	0.73067	-51	0.73067	26	0.73067	-154
0.73133	-145	0.73133	-143	0.73133	-50	0.73133	28	0.73133	-154
0.732	-144	0.732	-144	0.732	-50	0.732	30	0.732	-155
0.73267	-142	0.73267	-144	0.73267	-51	0.73267	31	0.73267	-155
0.73333	-139	0.73333	-146	0.73333	-54	0.73333	33	0.73333	-155
0.734	-136	0.734	-149	0.734	-57	0.734	34	0.734	-156
0.73467	-134	0.73467	-153	0.73467	-62	0.73467	34	0.73467	-157
0.73533	-132	0.73533	-156	0.73533	-67	0.73533	36	0.73533	-159
0.736	-130	0.736	-160	0.736	-72	0.736	37	0.736	-161
0.73667	-129	0.73667	-162	0.73667	-78	0.73667	37	0.73667	-163
0.73733	-129	0.73733	-164	0.73733	-83	0.73733	37	0.73733	-165
0.738	-129	0.738	-165	0.738	-88	0.738	36	0.738	-168
0.73867	-129	0.73867	-166	0.73867	-94	0.73867	34	0.73867	-170
0.73933	-130	0.73933	-168	0.73933	-101	0.73933	32	0.73933	-173
0.74	-130	0.74	-169	0.74	-108	0.74	30	0.74	-175
0.74067	-130	0.74067	-170	0.74067	-117	0.74067	29	0.74067	-177
0.74133	-131	0.74133	-171	0.74133	-125	0.74133	27	0.74133	-179
0.742	-131	0.742	-171	0.742	-132	0.742	25	0.742	-180
0.74267	-132	0.74267	-171	0.74267	-139	0.74267	22	0.74267	-179
0.74333	-132	0.74333	-171	0.74333	-144	0.74333	19	0.74333	-179
0.744	-132	0.744	-172	0.744	-149	0.744	17	0.744	-179
0.74467	-133	0.74467	-171	0.74467	-154	0.74467	15	0.74467	-179
0.74533	-132	0.74533	-170	0.74533	-157	0.74533	12	0.74533	-181
0.746	-131	0.746	-170	0.746	-159	0.746	10	0.746	-182
0.74667	-128	0.74667	-170	0.74667	-162	0.74667	8	0.74667	-183
0.74733	-127	0.74733	-170	0.74733	-164	0.74733	4	0.74733	-184
0.748	-126	0.748	-169	0.748	-166	0.748	1	0.748	-184
0.74867	-126	0.74867	-169	0.74867	-169	0.74867	-1	0.74867	-184
0.74933	-124	0.74933	-169	0.74933	-172	0.74933	-2	0.74933	-185
0.75	-122	0.75	-168	0.75	-174	0.75	-3	0.75	-185
0.75067	-120	0.75067	-167	0.75067	-175	0.75067	-3	0.75067	-185
0.75133	-120	0.75133	-165	0.75133	-175	0.75133	-3	0.75133	-186
0.752	-120	0.752	-163	0.752	-177	0.752	-1	0.752	-187
0.75267	-120	0.75267	-161	0.75267	-178	0.75267	1	0.75267	-188
0.75333	-118	0.75333	-160	0.75333	-179	0.75333	3	0.75333	-188
0.754	-118	0.754	-160	0.754	-179	0.754	3	0.754	-188
0.75467	-118	0.75467	-160	0.75467	-179	0.75467	1	0.75467	-188
0.75533	-118	0.75533	-162	0.75533	-179	0.75533	0	0.75533	-186
0.756	-119	0.756	-162	0.756	-179	0.756	-1	0.756	-185
0.75667	-119	0.75667	-163	0.75667	-179	0.75667	-2	0.75667	-184
0.75733	-118	0.75733	-164	0.75733	-178	0.75733	-1	0.75733	-184
0.758	-117	0.758	-164	0.758	-178	0.758	0	0.758	-183
0.75867	-116	0.75867	-166	0.75867	-175	0.75867	1	0.75867	-183
0.75933	-115	0.75933	-167	0.75933	-175	0.75933	2	0.75933	-181
0.76	-115	0.76	-167	0.76	-173	0.76	3	0.76	-180
0.76067	-116	0.76067	-165	0.76067	-172	0.76067	4	0.76067	-180
0.76133	-118	0.76133	-164	0.76133	-170	0.76133	5	0.76133	-180
0.762	-120	0.762	-163	0.762	-170	0.762	6	0.762	-180
0.76267	-121	0.76267	-161	0.76267	-170	0.76267	7	0.76267	-181
0.76333	-123	0.76333	-158	0.76333	-171	0.76333	9	0.76333	-181
0.764	-124	0.764	-155	0.764	-171	0.764	11	0.764	-181
0.76467	-124	0.76467	-151	0.76467	-170	0.76467	13	0.76467	-180
0.76533	-125	0.76533	-146	0.76533	-168	0.76533	13	0.76533	-180
0.766	-128	0.766	-142	0.766	-166	0.766	13	0.766	-179
0.76667	-130	0.76667	-139	0.76667	-162	0.76667	13	0.76667	-177
0.76733	-132	0.76733	-137	0.76733	-160	0.76733	11	0.76733	-175
0.768	-135	0.768	-134	0.768	-158	0.768	9	0.768	-172
0.76867	-137	0.76867	-131	0.76867	-156	0.76867	8	0.76867	-171
0.76933	-139	0.76933	-127	0.76933	-154	0.76933	9	0.76933	-169
0.77	-140	0.77	-124	0.77	-152	0.77	10	0.77	-167
0.77067	-143	0.77067	-122	0.77067	-149	0.77067	10	0.77067	-165
0.77133	-146	0.77133	-120	0.77133	-146	0.77133	9	0.77133	-164
0.772	-149	0.772	-119	0.772	-144	0.772	8	0.772	-164
0.77267	-152	0.77267	-117	0.77267	-142	0.77267	8	0.77267	-164
0.77333	-154	0.77333	-116	0.77333	-141	0.77333	9	0.77333	-165
0.774	-158	0.774	-115	0.774	-140	0.774	11	0.774	-167
0.77467	-160	0.77467	-115	0.77467	-141	0.77467	13	0.77467	-168
0.77533	-162	0.77533	-116	0.77533	-142	0.77533	15	0.77533	-170
0.776	-165	0.776	-118	0.776	-143	0.776	17	0.776	-172
0.77667	-167	0.77667	-120	0.77667	-144	0.77667	18	0.77667	-173
0.77733	-170	0.77733	-120	0.77733	-144	0.77733	17	0.77733	-176
0.778	-173	0.778	-120	0.778	-145	0.778	16	0.778	-178
0.77867	-175	0.77867	-120	0.77867	-146	0.77867	15	0.77867	-181
0.77933	-178	0.77933	-119	0.77933	-145	0.77933	12	0.77933	-185
0.78	-181	0.78	-119	0.78	-144	0.78	11	0.78	-187
0.78067	-184	0.78067	-118	0.78067	-143	0.78067	8	0.78067	-188
0.78133	-188	0.78133	-116	0.78133	-141	0.78133	5	0.78133	-190
0.782	-191	0.782	-116	0.782	-139	0.782	3	0.782	-192
0.78267	-193	0.78267	-114	0.78267	-137	0.78267	2	0.78267	-194
0.78333	-195	0.78333	-112	0.78333	-135	0.78333	0	0.78333	-196
0.784	-196	0.784	-112	0.784	-132	0.784	-2	0.784	-198
0.78467	-199	0.78467	-112	0.78467	-129	0.78467	-3	0.78467	-200
0.78533	-199	0.78533	-114	0.78533	-126	0.78533	-4	0.78533	-201
0.786	-199	0.786	-116	0.786	-124	0.786	-5	0.786	-201
0.78667	-199	0.78667	-117	0.78667	-123	0.78667	-6	0.78667	-202
0.78733	-199	0.78733	-119	0.78733	-123	0.78733	-8	0.78733	-203
0.788	-198	0.788	-121	0.788	-123	0.788	-10	0.788	-203
0.78867	-198	0.78867	-123	0.78867	-123	0.78867	-11	0.78867	-203
0.78933	-198	0.78933	-125	0.78933	-120	0.78933	-11	0.78933	-203
0.79	-197	0.79	-127	0.79	-118	0.79	-10	0.79	-202
0.79067	-195	0.79067	-128	0.79067	-116	0.79067	-10	0.79067	-201
0.79133	-194	0.79133	-129	0.79133	-114	0.79133	-8	0.79133	-200
0.792	-193	0.792	-129	0.792	-112	0.792	-8	0.792	-200
0.79267	-191	0.79267	-128	0.79267	-111	0.79267	-8	0.79267	-198
0.79333	-190	0.79333	-127	0.79333	-112	0.79333	-9	0.79333	-197
0.794	-187	0.794	-125	0.794	-112	0.794	-11	0.794	-197
0.79467	-183	0.79467	-124	0.79467	-111	0.79467	-12	0.79467	-196
0.79533	-178	0.79533	-122	0.79533	-111	0.79533	-15	0.79533	-196
0.796	-172	0.796	-120	0.796	-112	0.796	-17	0.796	-195
0.79667	-166	0.79667	-118	0.79667	-113	0.79667	-19	0.79667	-195
0.79733	-160	0.79733	-118	0.79733	-114	0.79733	-21	0.79733	-195
0.798	-154	0.798	-118	0.798	-114	0.798	-24	0.798	-195
0.79867	-148	0.79867	-118	0.79867	-113	0.79867	-27	0.79867	-195
0.79933	-141	0.79933	-117	0.79933	-111	0.79933	-30	0.79933	-194
0.8	-134	0.8	-115	0.8	-110	0.8	-32	0.8	-194
0.80067	-128	0.80067	-111	0.80067	-110	0.80067	-34	0.80067	-193
0.80133	-122	0.80133	-108	0.80133	-110	0.80133	-36	0.80133	-193
0.802	-115	0.802	-106	0.802	-109	0.802	-39	0.802	-192
0.80267	-109	0.80267	-102	0.80267	-109	0.80267	-42	0.80267	-191
0.80333	-103	0.80333	-101	0.80333	-109	0.80333	-45	0.80333	-189
0.804	-98	0.804	-100	0.804	-109	0.804	-48	0.804	-186
0.80467	-93	0.80467	-100	0.80467	-110	0.80467	-51	0.80467	-184
0.80533	-89	0.80533	-101	0.80533	-110	0.80533	-55	0.80533	-182
0.806	-85	0.806	-101	0.806	-112	0.806	-57	0.806	-181
0.80667	-81	0.80667	-102	0.80667	-115	0.80667	-59	0.80667	-179
0.80733	-78	0.80733	-104	0.80733	-117	0.80733	-62	0.80733	-175
0.808	-75	0.808	-105	0.808	-120	0.808	-65	0.808	-171
0.80867	-73	0.80867	-107	0.80867	-123	0.80867	-67	0.80867	-167
0.80933	-71	0.80933	-109	0.80933	-123	0.80933	-67	0.80933	-163
0.81	-69	0.81	-110	0.81	-123	0.81	-67	0.81	-160
0.81067	-69	0.81067	-110	0.81067	-122	0.81067	-66	0.81067	-156
0.81133	-70	0.81133	-111	0.81133	-121	0.81133	-65	0.81133	-154
0.812	-71	0.812	-112	0.812	-118	0.812	-64	0.812	-153
0.81267	-72	0.81267	-115	0.81267	-113	0.81267	-61	0.81267	-153
0.81333	-75	0.81333	-118	0.81333	-109	0.81333	-58	0.81333	-153
0.814	-79	0.814	-120	0.814	-106	0.814	-54	0.814	-153
0.81467	-83	0.81467	-122	0.81467	-103	0.81467	-51	0.81467	-153
0.81533	-86	0.81533	-125	0.81533	-102	0.81533	-49	0.81533	-153
0.816	-91	0.816	-128	0.816	-100	0.816	-47	0.816	-153
0.81667	-94	0.81667	-129	0.81667	-97	0.81667	-46	0.81667	-153
0.81733	-98	0.81733	-130	0.81733	-93	0.81733	-44	0.81733	-153
0.818	-102	0.818	-130	0.818	-89	0.818	-42	0.818	-153
0.81867	-106	0.81867	-130	0.81867	-87	0.81867	-38	0.81867	-153
0.81933	-112	0.81933	-130	0.81933	-84	0.81933	-35	0.81933	-152
0.82	-117	0.82	-130	0.82	-83	0.82	-32	0.82	-152
0.82067	-121	0.82067	-131	0.82067	-82	0.82067	-29	0.82067	-152
0.82133	-124	0.82133	-132	0.82133	-81	0.82133	-28	0.82133	-153
0.822	-126	0.822	-133	0.822	-79	0.822	-27	0.822	-154
0.82267	-128	0.82267	-132	0.82267	-79	0.82267	-26	0.82267	-154
0.82333	-128	0.82333	-130	0.82333	-81	0.82333	-25	0.82333	-154
0.824	-129	0.824	-128	0.824	-81	0.824	-25	0.824	-155
0.82467	-131	0.82467	-126	0.82467	-83	0.82467	-24	0.82467	-155
0.82533	-132	0.82533	-125	0.82533	-84	0.82533	-24	0.82533	-155
0.826	-133	0.826	-123	0.826	-85	0.826	-25	0.826	-155
0.82667	-135	0.82667	-121	0.82667	-86	0.82667	-24	0.82667	-156
0.82733	-137	0.82733	-118	0.82733	-87	0.82733	-24	0.82733	-157
0.828	-140	0.828	-114	0.828	-88	0.828	-25	0.828	-158
0.82867	-143	0.82867	-110	0.82867	-90	0.82867	-27	0.82867	-158
0.82933	-146	0.82933	-106	0.82933	-91	0.82933	-29	0.82933	-159
0.83	-148	0.83	-102	0.83	-93	0.83	-31	0.83	-160
0.83067	-150	0.83067	-98	0.83067	-94	0.83067	-33	0.83067	-161
0.83133	-151	0.83133	-94	0.83133	-95	0.83133	-36	0.83133	-162
0.832	-152	0.832	-90	0.832	-94	0.832	-38	0.832	-162
0.83267	-153	0.83267	-85	0.83267	-93	0.83267	-41	0.83267	-162
0.83333	-153	0.83333	-81	0.83333	-92	0.83333	-42	0.83333	-161
0.834	-154	0.834	-76	0.834	-93	0.834	-44	0.834	-160
0.83467	-153	0.83467	-71	0.83467	-94	0.83467	-46	0.83467	-159
0.83533	-151	0.83533	-67	0.83533	-96	0.83533	-46	0.83533	-159
0.836	-149	0.836	-65	0.836	-98	0.836	-46	0.836	-160
0.83667	-149	0.83667	-63	0.83667	-99	0.83667	-45	0.83667	-162
0.83733	-150	0.83733	-62	0.83733	-98	0.83733	-43	0.83733	-164
0.838	-151	0.838	-61	0.838	-99	0.838	-41	0.838	-166
0.83867	-152	0.83867	-61	0.83867	-100	0.83867	-39	0.83867	-168
0.83933	-154	0.83933	-61	0.83933	-102	0.83933	-36	0.83933	-169
0.84	-156	0.84	-61	0.84	-103	0.84	-33	0.84	-169
0.84067	-158	0.84067	-62	0.84067	-104	0.84067	-32	0.84067	-169
0.84133	-158	0.84133	-64	0.84133	-105	0.84133	-31	0.84133	-170
0.842	-158	0.842	-66	0.842	-105	0.842	-29	0.842	-170
0.84267	-158	0.84267	-70	0.84267	-106	0.84267	-27	0.84267	-170
0.84333	-158	0.84333	-74	0.84333	-107	0.84333	-26	0.84333	-168
0.844	-158	0.844	-79	0.844	-109	0.844	-25	0.844	-167
0.84467	-157	0.84467	-83	0.84467	-111	0.84467	-24	0.84467	-165
0.84533	-157	0.84533	-87	0.84533	-112	0.84533	-23	0.84533	-163
0.846	-157	0.846	-92	0.846	-111	0.846	-23	0.846	-163
0.84667	-156	0.84667	-97	0.84667	-110	0.84667	-22	0.84667	-163
0.84733	-155	0.84733	-101	0.84733	-108	0.84733	-21	0.84733	-162
0.848	-154	0.848	-104	0.848	-106	0.848	-19	0.848	-161
0.84867	-154	0.84867	-107	0.84867	-104	0.84867	-18	0.84867	-161
0.84933	-154	0.84933	-110	0.84933	-100	0.84933	-16	0.84933	-161
0.85	-153	0.85	-113	0.85	-96	0.85	-14	0.85	-161
0.85067	-154	0.85067	-116	0.85067	-92	0.85067	-13	0.85067	-162
0.85133	-155	0.85133	-119	0.85133	-90	0.85133	-12	0.85133	-164
0.852	-155	0.852	-121	0.852	-88	0.852	-11	0.852	-167
0.85267	-154	0.85267	-123	0.85267	-86	0.85267	-9	0.85267	-172
0.85333	-154	0.85333	-124	0.85333	-83	0.85333	-7	0.85333	-176
0.854	-154	0.854	-125	0.854	-80	0.854	-6	0.854	-181
0.85467	-154	0.85467	-126	0.85467	-77	0.85467	-4	0.85467	-185
0.85533	-155	0.85533	-127	0.85533	-75	0.85533	-3	0.85533	-188
0.856	-156	0.856	-129	0.856	-74	0.856	-1	0.856	-190
0.85667	-157	0.85667	-130	0.85667	-73	0.85667	1	0.85667	-192
0.85733	-157	0.85733	-130	0.85733	-72	0.85733	4	0.85733	-194
0.858	-157	0.858	-131	0.858	-72	0.858	6	0.858	-196
0.85867	-156	0.85867	-131	0.85867	-71	0.85867	9	0.85867	-198
0.85933	-154	0.85933	-131	0.85933	-70	0.85933	12	0.85933	-199
0.86	-152	0.86	-132	0.86	-69	0.86	16	0.86	-200
0.86067	-151	0.86067	-132	0.86067	-68	0.86067	19	0.86067	-201
0.86133	-149	0.86133	-134	0.86133	-66	0.86133	22	0.86133	-202
0.862	-148	0.862	-135	0.862	-65	0.862	24	0.862	-202
0.86267	-148	0.86267	-138	0.86267	-64	0.86267	25	0.86267	-203
0.86333	-148	0.86333	-139	0.86333	-63	0.86333	26	0.86333	-204
0.864	-148	0.864	-142	0.864	-60	0.864	27	0.864	-204
0.86467	-148	0.86467	-145	0.86467	-56	0.86467	29	0.86467	-205
0.86533	-147	0.86533	-149	0.86533	-53	0.86533	32	0.86533	-205
0.866	-146	0.866	-151	0.866	-51	0.866	35	0.866	-206
0.86667	-145	0.86667	-151	0.86667	-50	0.86667	39	0.86667	-205
0.86733	-144	0.86733	-150	0.86733	-48	0.86733	43	0.86733	-205
0.868	-144	0.868	-148	0.868	-46	0.868	48	0.868	-204
0.86867	-143	0.86867	-146	0.86867	-45	0.86867	54	0.86867	-204
0.86933	-142	0.86933	-144	0.86933	-45	0.86933	59	0.86933	-203
0.87	-142	0.87	-141	0.87	-44	0.87	62	0.87	-201
0.87067	-141	0.87067	-139	0.87067	-43	0.87067	65	0.87067	-199
0.87133	-142	0.87133	-136	0.87133	-42	0.87133	68	0.87133	-197
0.872	-142	0.872	-134	0.872	-40	0.872	70	0.872	-195
0.87267	-141	0.87267	-133	0.87267	-41	0.87267	72	0.87267	-195
0.87333	-140	0.87333	-130	0.87333	-42	0.87333	74	0.87333	-195
0.874	-138	0.874	-128	0.874	-43	0.874	75	0.874	-193
0.87467	-136	0.87467	-125	0.87467	-45	0.87467	75	0.87467	-190
0.87533	-133	0.87533	-123	0.87533	-47	0.87533	74	0.87533	-187
0.876	-131	0.876	-119	0.876	-48	0.876	72	0.876	-184
0.87667	-130	0.87667	-116	0.87667	-49	0.87667	70	0.87667	-182
0.87733	-129	0.87733	-113	0.87733	-50	0.87733	69	0.87733	-181
0.878	-129	0.878	-111	0.878	-51	0.878	68	0.878	-181
0.87867	-129	0.87867	-109	0.87867	-52	0.87867	68	0.87867	-180
0.87933	-128	0.87933	-107	0.87933	-53	0.87933	68	0.87933	-180
0.88	-127	0.88	-105	0.88	-53	0.88	66	0.88	-180
0.88067	-124	0.88067	-103	0.88067	-54	0.88067	64	0.88067	-179
0.88133	-122	0.88133	-102	0.88133	-54	0.88133	62	0.88133	-178
0.882	-120	0.882	-102	0.882	-56	0.882	60	0.882	-179
0.88267	-117	0.88267	-102	0.88267	-57	0.88267	58	0.88267	-179
0.88333	-115	0.88333	-103	0.88333	-59	0.88333	55	0.88333	-179
0.884	-113	0.884	-103	0.884	-62	0.884	54	0.884	-180
0.88467	-112	0.88467	-104	0.88467	-65	0.88467	53	0.88467	-181
0.88533	-111	0.88533	-103	0.88533	-66	0.88533	52	0.88533	-181
0.886	-111	0.886	-102	0.886	-68	0.886	50	0.886	-182
0.88667	-110	0.88667	-101	0.88667	-70	0.88667	47	0.88667	-181
0.88733	-110	0.88733	-99	0.88733	-72	0.88733	44	0.88733	-180
0.888	-110	0.888	-97	0.888	-74	0.888	41	0.888	-179
0.88867	-111	0.88867	-94	0.88867	-75	0.88867	39	0.88867	-178
0.88933	-111	0.88933	-92	0.88933	-76	0.88933	36	0.88933	-177
0.89	-112	0.89	-91	0.89	-77	0.89	35	0.89	-177
0.89067	-112	0.89067	-90	0.89067	-77	0.89067	33	0.89067	-177
0.89133	-112	0.89133	-89	0.89133	-77	0.89133	32	0.89133	-177
0.892	-111	0.892	-89	0.892	-75	0.892	30	0.892	-175
0.89267	-110	0.89267	-88	0.89267	-73	0.89267	29	0.89267	-174
0.89333	-108	0.89333	-86	0.89333	-71	0.89333	28	0.89333	-172
0.894	-105	0.894	-85	0.894	-69	0.894	27	0.894	-172
0.89467	-103	0.89467	-84	0.89467	-66	0.89467	27	0.89467	-172
0.89533	-102	0.89533	-83	0.89533	-62	0.89533	26	0.89533	-172
0.896	-100	0.896	-82	0.896	-58	0.896	25	0.896	-172
0.89667	-100	0.89667	-81	0.89667	-54	0.89667	25	0.89667	-173
0.89733	-99	0.89733	-80	0.89733	-52	0.89733	24	0.89733	-174
0.898	-99	0.898	-79	0.898	-51	0.898	23	0.898	-174
0.89867	-98	0.89867	-78	0.89867	-51	0.89867	22	0.89867	-173
0.89933	-95	0.89933	-76	0.89933	-51	0.89933	21	0.89933	-172
0.9	-91	0.9	-75	0.9	-52	0.9	20	0.9	-173
0.90067	-88	0.90067	-74	0.90067	-54	0.90067	20	0.90067	-173
0.90133	-85	0.90133	-74	0.90133	-57	0.90133	21	0.90133	-175
0.902	-83	0.902	-73	0.902	-60	0.902	23	0.902	-176
0.90267	-81	0.90267	-72	0.90267	-62	0.90267	23	0.90267	-178
0.90333	-79	0.90333	-71	0.90333	-63	0.90333	24	0.90333	-179
0.904	-78	0.904	-70	0.904	-65	0.904	25	0.904	-181
0.90467	-78	0.90467	-70	0.90467	-65	0.90467	25	0.90467	-182
0.90533	-78	0.90533	-70	0.90533	-66	0.90533	25	0.90533	-184
0.906	-78	0.906	-71	0.906	-68	0.906	23	0.906	-186
0.90667	-79	0.90667	-71	0.90667	-69	0.90667	22	0.90667	-188
0.90733	-80	0.90733	-71	0.90733	-71	0.90733	20	0.90733	-189
0.908	-81	0.908	-70	0.908	-72	0.908	19	0.908	-190
0.90867	-80	0.90867	-68	0.90867	-72	0.90867	18	0.90867	-192
0.90933	-79	0.90933	-67	0.90933	-72	0.90933	18	0.90933	-193
0.91	-77	0.91	-66	0.91	-70	0.91	18	0.91	-193
0.91067	-74	0.91067	-67	0.91067	-70	0.91067	17	0.91067	-192
0.91133	-71	0.91133	-68	0.91133	-69	0.91133	15	0.91133	-192
0.912	-67	0.912	-69	0.912	-67	0.912	14	0.912	-191
0.91267	-62	0.91267	-69	0.91267	-65	0.91267	11	0.91267	-189
0.91333	-58	0.91333	-71	0.91333	-64	0.91333	8	0.91333	-188
0.914	-53	0.914	-74	0.914	-61	0.914	5	0.914	-186
0.91467	-48	0.91467	-76	0.91467	-59	0.91467	3	0.91467	-183
0.91533	-44	0.91533	-78	0.91533	-58	0.91533	1	0.91533	-181
0.916	-41	0.916	-80	0.916	-56	0.916	-1	0.916	-178
0.91667	-39	0.91667	-81	0.91667	-55	0.91667	-3	0.91667	-176
0.91733	-39	0.91733	-82	0.91733	-54	0.91733	-4	0.91733	-173
0.918	-38	0.918	-82	0.918	-54	0.918	-4	0.918	-171
0.91867	-37	0.91867	-82	0.91867	-54	0.91867	-4	0.91867	-169
0.91933	-36	0.91933	-82	0.91933	-55	0.91933	-4	0.91933	-168
0.92	-34	0.92	-82	0.92	-56	0.92	-3	0.92	-168
0.92067	-32	0.92067	-82	0.92067	-56	0.92067	-2	0.92067	-168
0.92133	-30	0.92133	-81	0.92133	-57	0.92133	-2	0.92133	-168
0.922	-29	0.922	-80	0.922	-58	0.922	-1	0.922	-169
0.92267	-29	0.92267	-78	0.92267	-60	0.92267	-1	0.92267	-170
0.92333	-29	0.92333	-76	0.92333	-61	0.92333	-1	0.92333	-170
0.924	-28	0.924	-74	0.924	-62	0.924	1	0.924	-169
0.92467	-28	0.92467	-72	0.92467	-62	0.92467	1	0.92467	-169
0.92533	-28	0.92533	-71	0.92533	-62	0.92533	2	0.92533	-168
0.926	-30	0.926	-71	0.926	-62	0.926	3	0.926	-168
0.92667	-32	0.92667	-71	0.92667	-62	0.92667	1	0.92667	-169
0.92733	-35	0.92733	-71	0.92733	-62	0.92733	-1	0.92733	-170
0.928	-37	0.928	-70	0.928	-63	0.928	-4	0.928	-172
0.92867	-37	0.92867	-70	0.92867	-63	0.92867	-9	0.92867	-174
0.92933	-37	0.92933	-70	0.92933	-62	0.92933	-15	0.92933	-175
0.93	-36	0.93	-70	0.93	-61	0.93	-20	0.93	-177
0.93067	-36	0.93067	-72	0.93067	-60	0.93067	-24	0.93067	-179
0.93133	-36	0.93133	-74	0.93133	-57	0.93133	-29	0.93133	-182
0.932	-36	0.932	-76	0.932	-55	0.932	-33	0.932	-185
0.93267	-35	0.93267	-79	0.93267	-53	0.93267	-38	0.93267	-189
0.93333	-33	0.93333	-81	0.93333	-51	0.93333	-42	0.93333	-192
0.934	-32	0.934	-84	0.934	-50	0.934	-46	0.934	-196
0.93467	-33	0.93467	-86	0.93467	-50	0.93467	-51	0.93467	-200
0.93533	-33	0.93533	-88	0.93533	-50	0.93533	-55	0.93533	-203
0.936	-34	0.936	-90	0.936	-50	0.936	-59	0.936	-206
0.93667	-34	0.93667	-91	0.93667	-49	0.93667	-62	0.93667	-208
0.93733	-34	0.93733	-91	0.93733	-49	0.93733	-63	0.93733	-211
0.938	-36	0.938	-90	0.938	-49	0.938	-66	0.938	-214
0.93867	-38	0.93867	-90	0.93867	-50	0.93867	-68	0.93867	-216
0.93933	-41	0.93933	-90	0.93933	-50	0.93933	-68	0.93933	-218
0.94	-44	0.94	-92	0.94	-51	0.94	-70	0.94	-221
0.94067	-47	0.94067	-93	0.94067	-52	0.94067	-72	0.94067	-223
0.94133	-50	0.94133	-95	0.94133	-51	0.94133	-74	0.94133	-224
0.942	-54	0.942	-97	0.942	-51	0.942	-76	0.942	-226
0.94267	-58	0.94267	-98	0.94267	-51	0.94267	-77	0.94267	-227
0.94333	-61	0.94333	-101	0.94333	-51	0.94333	-76	0.94333	-228
0.944	-65	0.944	-105	0.944	-51	0.944	-76	0.944	-228
0.94467	-68	0.94467	-109	0.94467	-52	0.94467	-76	0.94467	-228
0.94533	-72	0.94533	-112	0.94533	-54	0.94533	-75	0.94533	-226
0.946	-76	0.946	-116	0.946	-56	0.946	-72	0.946	-224
0.94667	-80	0.94667	-120	0.94667	-58	0.94667	-69	0.94667	-221
0.94733	-84	0.94733	-123	0.94733	-59	0.94733	-65	0.94733	-219
0.948	-88	0.948	-126	0.948	-60	0.948	-61	0.948	-217
0.94867	-91	0.94867	-128	0.94867	-60	0.94867	-58	0.94867	-215
0.94933	-94	0.94933	-132	0.94933	-60	0.94933	-54	0.94933	-215
0.95	-97	0.95	-135	0.95	-59	0.95	-52	0.95	-215
0.95067	-100	0.95067	-137	0.95067	-59	0.95067	-50	0.95067	-215
0.95133	-105	0.95133	-138	0.95133	-58	0.95133	-49	0.95133	-215
0.952	-110	0.952	-140	0.952	-56	0.952	-49	0.952	-214
0.95267	-116	0.95267	-142	0.95267	-55	0.95267	-49	0.95267	-213
0.95333	-122	0.95333	-144	0.95333	-54	0.95333	-48	0.95333	-213
0.954	-127	0.954	-145	0.954	-54	0.954	-47	0.954	-212
0.95467	-131	0.95467	-146	0.95467	-53	0.95467	-47	0.95467	-211
0.95533	-133	0.95533	-148	0.95533	-53	0.95533	-48	0.95533	-211
0.956	-135	0.956	-149	0.956	-52	0.956	-47	0.956	-209
0.95667	-136	0.95667	-151	0.95667	-52	0.95667	-46	0.95667	-207
0.95733	-138	0.95733	-154	0.95733	-53	0.95733	-45	0.95733	-204
0.958	-139	0.958	-156	0.958	-53	0.958	-43	0.958	-202
0.95867	-141	0.95867	-159	0.95867	-54	0.95867	-41	0.95867	-201
0.95933	-142	0.95933	-162	0.95933	-55	0.95933	-40	0.95933	-199
0.96	-144	0.96	-165	0.96	-57	0.96	-39	0.96	-197
0.96067	-145	0.96067	-167	0.96067	-59	0.96067	-38	0.96067	-195
0.96133	-147	0.96133	-169	0.96133	-60	0.96133	-38	0.96133	-194
0.962	-149	0.962	-172	0.962	-61	0.962	-38	0.962	-194
0.96267	-153	0.96267	-175	0.96267	-63	0.96267	-38	0.96267	-194
0.96333	-155	0.96333	-178	0.96333	-65	0.96333	-38	0.96333	-196
0.964	-157	0.964	-180	0.964	-68	0.964	-37	0.964	-198
0.96467	-159	0.96467	-182	0.96467	-71	0.96467	-37	0.96467	-201
0.96533	-161	0.96533	-182	0.96533	-72	0.96533	-35	0.96533	-203
0.966	-164	0.966	-182	0.966	-73	0.966	-35	0.966	-206
0.96667	-166	0.96667	-183	0.96667	-75	0.96667	-35	0.96667	-207
0.96733	-168	0.96733	-184	0.96733	-75	0.96733	-35	0.96733	-209
0.968	-171	0.968	-185	0.968	-78	0.968	-35	0.968	-210
0.96867	-174	0.96867	-186	0.96867	-81	0.96867	-36	0.96867	-211
0.96933	-178	0.96933	-187	0.96933	-85	0.96933	-35	0.96933	-212
0.97	-180	0.97	-188	0.97	-89	0.97	-34	0.97	-214
0.97067	-183	0.97067	-187	0.97067	-94	0.97067	-32	0.97067	-217
0.97133	-185	0.97133	-186	0.97133	-99	0.97133	-30	0.97133	-219
0.972	-188	0.972	-185	0.972	-105	0.972	-29	0.972	-221
0.97267	-189	0.97267	-184	0.97267	-110	0.97267	-28	0.97267	-222
0.97333	-191	0.97333	-182	0.97333	-114	0.97333	-26	0.97333	-224
0.974	-193	0.974	-180	0.974	-118	0.974	-24	0.974	-224
0.97467	-195	0.97467	-177	0.97467	-123	0.97467	-23	0.97467	-224
0.97533	-198	0.97533	-172	0.97533	-127	0.97533	-22	0.97533	-224
0.976	-200	0.976	-169	0.976	-129	0.976	-20	0.976	-223
0.97667	-203	0.97667	-166	0.97667	-133	0.97667	-18	0.97667	-221
0.97733	-204	0.97733	-163	0.97733	-137	0.97733	-16	0.97733	-218
0.978	-206	0.978	-160	0.978	-141	0.978	-15	0.978	-214
0.97867	-208	0.97867	-156	0.97867	-145	0.97867	-14	0.97867	-210
0.97933	-210	0.97933	-152	0.97933	-149	0.97933	-13	0.97933	-207
0.98	-212	0.98	-148	0.98	-152	0.98	-12	0.98	-204
0.98067	-212	0.98067	-143	0.98067	-155	0.98067	-11	0.98067	-202
0.98133	-213	0.98133	-139	0.98133	-158	0.98133	-11	0.98133	-200
0.982	-213	0.982	-135	0.982	-161	0.982	-12	0.982	-198
0.98267	-213	0.98267	-132	0.98267	-163	0.98267	-11	0.98267	-195
0.98333	-213	0.98333	-129	0.98333	-164	0.98333	-11	0.98333	-191
0.984	-212	0.984	-126	0.984	-164	0.984	-9	0.984	-188
0.98467	-211	0.98467	-124	0.98467	-165	0.98467	-9	0.98467	-184
0.98533	-211	0.98533	-121	0.98533	-164	0.98533	-7	0.98533	-182
0.986	-211	0.986	-118	0.986	-165	0.986	-3	0.986	-182
0.98667	-211	0.98667	-114	0.98667	-164	0.98667	1	0.98667	-181
0.98733	-211	0.98733	-110	0.98733	-163	0.98733	4	0.98733	-181
0.988	-210	0.988	-108	0.988	-162	0.988	7	0.988	-180
0.98867	-208	0.98867	-106	0.98867	-162	0.98867	8	0.98867	-179
0.98933	-206	0.98933	-105	0.98933	-162	0.98933	9	0.98933	-178
0.99	-203	0.99	-106	0.99	-161	0.99	8	0.99	-176
0.99067	-199	0.99067	-107	0.99067	-160	0.99067	7	0.99067	-174
0.99133	-196	0.99133	-108	0.99133	-159	0.99133	6	0.99133	-173
0.992	-193	0.992	-109	0.992	-158	0.992	5	0.992	-170
0.99267	-189	0.99267	-110	0.99267	-156	0.99267	3	0.99267	-168
0.99333	-186	0.99333	-112	0.99333	-154	0.99333	2	0.99333	-166
0.994	-184	0.994	-114	0.994	-152	0.994	2	0.994	-163
0.99467	-184	0.99467	-116	0.99467	-150	0.99467	1	0.99467	-160
0.99533	-183	0.99533	-118	0.99533	-146	0.99533	-1	0.99533	-157
0.996	-182	0.996	-119	0.996	-144	0.996	-2	0.996	-154
0.99667	-180	0.99667	-120	0.99667	-141	0.99667	-3	0.99667	-151
0.99733	-178	0.99733	-121	0.99733	-139	0.99733	-4	0.99733	-148
0.998	-176	0.998	-121	0.998	-137	0.998	-5	0.998	-144
0.99867	-173	0.99867	-121	0.99867	-135	0.99867	-4	0.99867	-140
0.99933	-171	0.99933	-121	0.99933	-133	0.99933	-4	0.99933	-138
1	-167	1	-120	1	-132	1	-5	1	-136
1.00067	-165	1.00067	-120	1.00067	-132	1.00067	-4	1.00067	-135
1.00133	-162	1.00133	-121	1.00133	-133	1.00133	-2	1.00133	-134
1.002	-159	1.002	-121	1.002	-134	1.002	-1	1.002	-134
1.00267	-156	1.00267	-120	1.00267	-135	1.00267	-1	1.00267	-136
1.00333	-153	1.00333	-119	1.00333	-137	1.00333	-2	1.00333	-138
1.004	-151	1.004	-117	1.004	-141	1.004	-5	1.004	-140
1.00467	-147	1.00467	-115	1.00467	-145	1.00467	-8	1.00467	-142
1.00533	-143	1.00533	-113	1.00533	-148	1.00533	-11	1.00533	-145
1.006	-140	1.006	-112	1.006	-152	1.006	-13	1.006	-148
1.00667	-137	1.00667	-111	1.00667	-156	1.00667	-14	1.00667	-151
1.00733	-135	1.00733	-111	1.00733	-160	1.00733	-15	1.00733	-153
1.008	-133	1.008	-110	1.008	-165	1.008	-16	1.008	-156
1.00867	-132	1.00867	-110	1.00867	-170	1.00867	-16	1.00867	-157
1.00933	-130	1.00933	-110	1.00933	-176	1.00933	-17	1.00933	-160
1.01	-128	1.01	-110	1.01	-180	1.01	-18	1.01	-163
1.01067	-127	1.01067	-111	1.01067	-183	1.01067	-20	1.01067	-165
1.01133	-125	1.01133	-114	1.01133	-186	1.01133	-22	1.01133	-168
1.012	-123	1.012	-117	1.012	-190	1.012	-24	1.012	-171
1.01267	-121	1.01267	-121	1.01267	-192	1.01267	-27	1.01267	-175
1.01333	-117	1.01333	-125	1.01333	-195	1.01333	-29	1.01333	-178
1.014	-114	1.014	-128	1.014	-197	1.014	-32	1.014	-182
1.01467	-112	1.01467	-132	1.01467	-199	1.01467	-33	1.01467	-187
1.01533	-110	1.01533	-136	1.01533	-199	1.01533	-35	1.01533	-189
1.016	-110	1.016	-140	1.016	-200	1.016	-36	1.016	-192
1.01667	-109	1.01667	-143	1.01667	-201	1.01667	-37	1.01667	-195
1.01733	-109	1.01733	-144	1.01733	-202	1.01733	-38	1.01733	-197
1.018	-108	1.018	-146	1.018	-204	1.018	-38	1.018	-199
1.01867	-109	1.01867	-148	1.01867	-205	1.01867	-37	1.01867	-201
1.01933	-109	1.01933	-150	1.01933	-205	1.01933	-37	1.01933	-201
1.02	-111	1.02	-152	1.02	-206	1.02	-37	1.02	-201
1.02067	-113	1.02067	-153	1.02067	-206	1.02067	-37	1.02067	-199
1.02133	-116	1.02133	-152	1.02133	-207	1.02133	-36	1.02133	-197
1.022	-118	1.022	-153	1.022	-207	1.022	-36	1.022	-195
1.02267	-120	1.02267	-154	1.02267	-206	1.02267	-37	1.02267	-193
1.02333	-122	1.02333	-155	1.02333	-204	1.02333	-37	1.02333	-192
1.024	-125	1.024	-156	1.024	-202	1.024	-38	1.024	-191
1.02467	-128	1.02467	-157	1.02467	-200	1.02467	-37	1.02467	-191
1.02533	-131	1.02533	-158	1.02533	-198	1.02533	-37	1.02533	-189
1.026	-133	1.026	-159	1.026	-193	1.026	-37	1.026	-187
1.02667	-135	1.02667	-160	1.02667	-189	1.02667	-38	1.02667	-186
1.02733	-136	1.02733	-161	1.02733	-185	1.02733	-39	1.02733	-184
1.028	-136	1.028	-161	1.028	-182	1.028	-40	1.028	-182
1.02867	-135	1.02867	-161	1.02867	-180	1.02867	-40	1.02867	-179
1.02933	-135	1.02933	-162	1.02933	-177	1.02933	-40	1.02933	-176
1.03	-133	1.03	-163	1.03	-173	1.03	-40	1.03	-172
1.03067	-133	1.03067	-163	1.03067	-169	1.03067	-39	1.03067	-169
1.03133	-132	1.03133	-164	1.03133	-164	1.03133	-37	1.03133	-166
1.032	-132	1.032	-163	1.032	-161	1.032	-37	1.032	-162
1.03267	-132	1.03267	-161	1.03267	-157	1.03267	-37	1.03267	-159
1.03333	-131	1.03333	-159	1.03333	-154	1.03333	-36	1.03333	-156
1.034	-130	1.034	-157	1.034	-150	1.034	-35	1.034	-154
1.03467	-129	1.03467	-155	1.03467	-146	1.03467	-34	1.03467	-152
1.03533	-127	1.03533	-153	1.03533	-141	1.03533	-33	1.03533	-151
1.036	-126	1.036	-151	1.036	-138	1.036	-32	1.036	-149
1.03667	-126	1.03667	-149	1.03667	-136	1.03667	-30	1.03667	-147
1.03733	-125	1.03733	-148	1.03733	-132	1.03733	-30	1.03733	-145
1.038	-123	1.038	-146	1.038	-129	1.038	-30	1.038	-143
1.03867	-121	1.03867	-144	1.03867	-125	1.03867	-30	1.03867	-142
1.03933	-118	1.03933	-144	1.03933	-123	1.03933	-30	1.03933	-142
1.04	-116	1.04	-143	1.04	-120	1.04	-29	1.04	-142
1.04067	-114	1.04067	-142	1.04067	-118	1.04067	-29	1.04067	-142
1.04133	-112	1.04133	-141	1.04133	-116	1.04133	-30	1.04133	-142
1.042	-111	1.042	-139	1.042	-114	1.042	-32	1.042	-142
1.04267	-110	1.04267	-137	1.04267	-113	1.04267	-32	1.04267	-143
1.04333	-109	1.04333	-135	1.04333	-112	1.04333	-33	1.04333	-144
1.044	-108	1.044	-133	1.044	-112	1.044	-34	1.044	-146
1.04467	-108	1.04467	-132	1.04467	-112	1.04467	-35	1.04467	-148
1.04533	-107	1.04533	-131	1.04533	-113	1.04533	-34	1.04533	-149
1.046	-107	1.046	-130	1.046	-113	1.046	-34	1.046	-152
1.04667	-107	1.04667	-128	1.04667	-112	1.04667	-35	1.04667	-154
1.04733	-106	1.04733	-126	1.04733	-111	1.04733	-36	1.04733	-157
1.048	-105	1.048	-123	1.048	-111	1.048	-36	1.048	-160
1.04867	-104	1.04867	-121	1.04867	-111	1.04867	-36	1.04867	-163
1.04933	-104	1.04933	-119	1.04933	-110	1.04933	-36	1.04933	-164
1.05	-105	1.05	-120	1.05	-109	1.05	-36	1.05	-165
1.05067	-104	1.05067	-121	1.05067	-107	1.05067	-35	1.05067	-166
1.05133	-103	1.05133	-122	1.05133	-106	1.05133	-35	1.05133	-169
1.052	-101	1.052	-122	1.052	-105	1.052	-36	1.052	-171
1.05267	-99	1.05267	-122	1.05267	-103	1.05267	-35	1.05267	-174
1.05333	-96	1.05333	-121	1.05333	-103	1.05333	-35	1.05333	-177
1.054	-94	1.054	-120	1.054	-103	1.054	-34	1.054	-179
1.05467	-93	1.05467	-120	1.05467	-103	1.05467	-32	1.05467	-182
1.05533	-93	1.05533	-120	1.05533	-104	1.05533	-29	1.05533	-185
1.056	-92	1.056	-118	1.056	-104	1.056	-25	1.056	-188
1.05667	-92	1.05667	-116	1.05667	-103	1.05667	-22	1.05667	-192
1.05733	-92	1.05733	-113	1.05733	-102	1.05733	-17	1.05733	-194
1.058	-93	1.058	-112	1.058	-101	1.058	-12	1.058	-196
1.05867	-94	1.05867	-111	1.05867	-101	1.05867	-7	1.05867	-198
1.05933	-95	1.05933	-112	1.05933	-101	1.05933	-2	1.05933	-199
1.06	-97	1.06	-113	1.06	-102	1.06	2	1.06	-201
1.06067	-99	1.06067	-112	1.06067	-103	1.06067	5	1.06067	-202
1.06133	-100	1.06133	-112	1.06133	-105	1.06133	9	1.06133	-202
1.062	-102	1.062	-113	1.062	-106	1.062	12	1.062	-202
1.06267	-103	1.06267	-114	1.06267	-105	1.06267	15	1.06267	-202
1.06333	-104	1.06333	-116	1.06333	-104	1.06333	18	1.06333	-203
1.064	-103	1.064	-119	1.064	-101	1.064	22	1.064	-204
1.06467	-103	1.06467	-120	1.06467	-98	1.06467	25	1.06467	-204
1.06533	-103	1.06533	-121	1.06533	-95	1.06533	27	1.06533	-204
1.066	-102	1.066	-122	1.066	-92	1.066	29	1.066	-202
1.06667	-101	1.06667	-121	1.06667	-89	1.06667	30	1.06667	-203
1.06733	-102	1.06733	-121	1.06733	-86	1.06733	32	1.06733	-202
1.068	-102	1.068	-121	1.068	-85	1.068	34	1.068	-201
1.06867	-103	1.06867	-122	1.06867	-84	1.06867	36	1.06867	-200
1.06933	-104	1.06933	-122	1.06933	-84	1.06933	38	1.06933	-198
1.07	-105	1.07	-122	1.07	-85	1.07	38	1.07	-196
1.07067	-107	1.07067	-120	1.07067	-85	1.07067	39	1.07067	-196
1.07133	-109	1.07133	-118	1.07133	-84	1.07133	41	1.07133	-198
1.072	-110	1.072	-116	1.072	-83	1.072	43	1.072	-199
1.07267	-112	1.07267	-115	1.07267	-81	1.07267	44	1.07267	-202
1.07333	-114	1.07333	-115	1.07333	-80	1.07333	46	1.07333	-203
1.074	-115	1.074	-115	1.074	-78	1.074	48	1.074	-205
1.07467	-114	1.07467	-115	1.07467	-77	1.07467	50	1.07467	-205
1.07533	-114	1.07533	-114	1.07533	-76	1.07533	50	1.07533	-206
1.076	-114	1.076	-113	1.076	-75	1.076	49	1.076	-206
1.07667	-114	1.07667	-113	1.07667	-74	1.07667	50	1.07667	-207
1.07733	-115	1.07733	-112	1.07733	-74	1.07733	50	1.07733	-207
1.078	-115	1.078	-112	1.078	-74	1.078	53	1.078	-206
1.07867	-115	1.07867	-112	1.07867	-73	1.07867	55	1.07867	-206
1.07933	-117	1.07933	-113	1.07933	-71	1.07933	57	1.07933	-205
1.08	-118	1.08	-113	1.08	-71	1.08	58	1.08	-205
1.08067	-119	1.08067	-113	1.08067	-70	1.08067	59	1.08067	-206
1.08133	-119	1.08133	-113	1.08133	-69	1.08133	59	1.08133	-207
1.082	-121	1.082	-114	1.082	-69	1.082	59	1.082	-207
1.08267	-122	1.08267	-114	1.08267	-69	1.08267	59	1.08267	-208
1.08333	-124	1.08333	-115	1.08333	-69	1.08333	59	1.08333	-208
1.084	-126	1.084	-117	1.084	-68	1.084	61	1.084	-208
1.08467	-127	1.08467	-119	1.08467	-67	1.08467	62	1.08467	-210
1.08533	-129	1.08533	-121	1.08533	-66	1.08533	62	1.08533	-212
1.086	-130	1.086	-124	1.086	-63	1.086	62	1.086	-212
1.08667	-129	1.08667	-126	1.08667	-61	1.08667	61	1.08667	-212
1.08733	-128	1.08733	-128	1.08733	-58	1.08733	60	1.08733	-212
1.088	-127	1.088	-128	1.088	-56	1.088	59	1.088	-210
1.08867	-126	1.08867	-128	1.08867	-54	1.08867	58	1.08867	-208
1.08933	-125	1.08933	-127	1.08933	-53	1.08933	57	1.08933	-206
1.09	-124	1.09	-128	1.09	-54	1.09	56	1.09	-204
1.09067	-122	1.09067	-130	1.09067	-55	1.09067	54	1.09067	-202
1.09133	-121	1.09133	-131	1.09133	-56	1.09133	54	1.09133	-201
1.092	-119	1.092	-132	1.092	-57	1.092	54	1.092	-200
1.09267	-118	1.09267	-133	1.09267	-59	1.09267	53	1.09267	-199
1.09333	-117	1.09333	-133	1.09333	-61	1.09333	52	1.09333	-200
1.094	-118	1.094	-132	1.094	-62	1.094	52	1.094	-200
1.09467	-119	1.09467	-132	1.09467	-63	1.09467	51	1.09467	-199
1.09533	-119	1.09533	-132	1.09533	-63	1.09533	51	1.09533	-199
1.096	-120	1.096	-130	1.096	-63	1.096	51	1.096	-199
1.09667	-120	1.09667	-130	1.09667	-63	1.09667	51	1.09667	-200
1.09733	-121	1.09733	-130	1.09733	-62	1.09733	51	1.09733	-201
1.098	-122	1.098	-130	1.098	-60	1.098	50	1.098	-201
1.09867	-122	1.09867	-131	1.09867	-58	1.09867	48	1.09867	-201
1.09933	-122	1.09933	-133	1.09933	-56	1.09933	46	1.09933	-201
1.1	-123	1.1	-135	1.1	-53	1.1	45	1.1	-201
1.10067	-122	1.10067	-136	1.10067	-49	1.10067	44	1.10067	-201
1.10133	-120	1.10133	-137	1.10133	-45	1.10133	43	1.10133	-200
1.102	-118	1.102	-139	1.102	-43	1.102	42	1.102	-200
1.10267	-117	1.10267	-142	1.10267	-41	1.10267	40	1.10267	-200
1.10333	-117	1.10333	-144	1.10333	-39	1.10333	40	1.10333	-200
1.104	-117	1.104	-145	1.104	-39	1.104	39	1.104	-200
1.10467	-117	1.10467	-145	1.10467	-39	1.10467	40	1.10467	-199
1.10533	-117	1.10533	-145	1.10533	-40	1.10533	40	1.10533	-200
1.106	-118	1.106	-144	1.106	-42	1.106	39	1.106	-201
1.10667	-120	1.10667	-144	1.10667	-43	1.10667	38	1.10667	-202
1.10733	-122	1.10733	-142	1.10733	-45	1.10733	35	1.10733	-203
1.108	-123	1.108	-142	1.108	-46	1.108	33	1.108	-203
1.10867	-124	1.10867	-142	1.10867	-48	1.10867	30	1.10867	-203
1.10933	-125	1.10933	-142	1.10933	-51	1.10933	28	1.10933	-203
1.11	-125	1.11	-141	1.11	-55	1.11	29	1.11	-202
1.11067	-127	1.11067	-140	1.11067	-58	1.11067	30	1.11067	-202
1.11133	-128	1.11133	-137	1.11133	-60	1.11133	31	1.11133	-203
1.112	-129	1.112	-133	1.112	-64	1.112	31	1.112	-204
1.11267	-132	1.11267	-130	1.11267	-67	1.11267	31	1.11267	-206
1.11333	-134	1.11333	-127	1.11333	-70	1.11333	29	1.11333	-207
1.114	-136	1.114	-123	1.114	-72	1.114	28	1.114	-209
1.11467	-136	1.11467	-121	1.11467	-74	1.11467	27	1.11467	-212
1.11533	-135	1.11533	-119	1.11533	-77	1.11533	28	1.11533	-215
1.116	-134	1.116	-117	1.116	-79	1.116	30	1.116	-217
1.11667	-133	1.11667	-113	1.11667	-80	1.11667	31	1.11667	-219
1.11733	-132	1.11733	-111	1.11733	-82	1.11733	33	1.11733	-221
1.118	-132	1.118	-108	1.118	-83	1.118	34	1.118	-223
1.11867	-132	1.11867	-104	1.11867	-83	1.11867	35	1.11867	-226
1.11933	-132	1.11933	-100	1.11933	-83	1.11933	36	1.11933	-227
1.12	-132	1.12	-95	1.12	-83	1.12	35	1.12	-228
1.12067	-132	1.12067	-90	1.12067	-83	1.12067	34	1.12067	-228
1.12133	-133	1.12133	-87	1.12133	-83	1.12133	33	1.12133	-227
1.122	-133	1.122	-84	1.122	-82	1.122	32	1.122	-227
1.12267	-133	1.12267	-81	1.12267	-82	1.12267	30	1.12267	-225
1.12333	-131	1.12333	-79	1.12333	-82	1.12333	28	1.12333	-224
1.124	-130	1.124	-77	1.124	-80	1.124	25	1.124	-223
1.12467	-129	1.12467	-74	1.12467	-80	1.12467	22	1.12467	-222
1.12533	-129	1.12533	-70	1.12533	-78	1.12533	20	1.12533	-222
1.126	-127	1.126	-66	1.126	-76	1.126	16	1.126	-221
1.12667	-126	1.12667	-62	1.12667	-74	1.12667	14	1.12667	-221
1.12733	-124	1.12733	-57	1.12733	-73	1.12733	11	1.12733	-221
1.128	-123	1.128	-54	1.128	-71	1.128	10	1.128	-222
1.12867	-123	1.12867	-52	1.12867	-70	1.12867	8	1.12867	-222
1.12933	-122	1.12933	-51	1.12933	-70	1.12933	7	1.12933	-223
1.13	-121	1.13	-50	1.13	-69	1.13	7	1.13	-223
1.13067	-122	1.13067	-50	1.13067	-68	1.13067	5	1.13067	-222
1.13133	-122	1.13133	-50	1.13133	-68	1.13133	4	1.13133	-221
1.132	-121	1.132	-50	1.132	-69	1.132	3	1.132	-220
1.13267	-119	1.13267	-51	1.13267	-71	1.13267	2	1.13267	-220
1.13333	-117	1.13333	-52	1.13333	-74	1.13333	2	1.13333	-218
1.134	-117	1.134	-54	1.134	-76	1.134	1	1.134	-217
1.13467	-116	1.13467	-55	1.13467	-78	1.13467	-1	1.13467	-217
1.13533	-115	1.13533	-57	1.13533	-80	1.13533	-3	1.13533	-218
1.136	-115	1.136	-60	1.136	-82	1.136	-5	1.136	-219
1.13667	-113	1.13667	-63	1.13667	-84	1.13667	-6	1.13667	-220
1.13733	-111	1.13733	-67	1.13733	-85	1.13733	-8	1.13733	-220
1.138	-111	1.138	-70	1.138	-85	1.138	-8	1.138	-222
1.13867	-111	1.13867	-73	1.13867	-85	1.13867	-6	1.13867	-223
1.13933	-112	1.13933	-75	1.13933	-86	1.13933	-4	1.13933	-223
1.14	-114	1.14	-77	1.14	-87	1.14	-3	1.14	-222
1.14067	-116	1.14067	-80	1.14067	-88	1.14067	-1	1.14067	-221
1.14133	-117	1.14133	-81	1.14133	-89	1.14133	1	1.14133	-220
1.142	-119	1.142	-82	1.142	-91	1.142	5	1.142	-219
1.14267	-120	1.14267	-83	1.14267	-92	1.14267	10	1.14267	-216
1.14333	-121	1.14333	-85	1.14333	-93	1.14333	14	1.14333	-214
1.144	-122	1.144	-87	1.144	-95	1.144	17	1.144	-213
1.14467	-123	1.14467	-88	1.14467	-96	1.14467	20	1.14467	-212
1.14533	-124	1.14533	-89	1.14533	-97	1.14533	22	1.14533	-209
1.146	-126	1.146	-89	1.146	-98	1.146	23	1.146	-206
1.14667	-128	1.14667	-90	1.14667	-99	1.14667	24	1.14667	-203
1.14733	-131	1.14733	-89	1.14733	-101	1.14733	24	1.14733	-200
1.148	-134	1.148	-89	1.148	-102	1.148	26	1.148	-197
1.14867	-136	1.14867	-89	1.14867	-102	1.14867	26	1.14867	-193
1.14933	-138	1.14933	-89	1.14933	-103	1.14933	26	1.14933	-190
1.15	-139	1.15	-89	1.15	-105	1.15	26	1.15	-187
1.15067	-140	1.15067	-90	1.15067	-105	1.15067	26	1.15067	-185
1.15133	-140	1.15133	-92	1.15133	-106	1.15133	27	1.15133	-183
1.152	-140	1.152	-93	1.152	-107	1.152	29	1.152	-181
1.15267	-140	1.15267	-94	1.15267	-108	1.15267	30	1.15267	-180
1.15333	-141	1.15333	-95	1.15333	-110	1.15333	30	1.15333	-180
1.154	-141	1.154	-94	1.154	-112	1.154	31	1.154	-179
1.15467	-141	1.15467	-94	1.15467	-113	1.15467	30	1.15467	-178
1.15533	-141	1.15533	-94	1.15533	-115	1.15533	29	1.15533	-177
1.156	-141	1.156	-93	1.156	-115	1.156	26	1.156	-175
1.15667	-142	1.15667	-91	1.15667	-115	1.15667	22	1.15667	-172
1.15733	-142	1.15733	-89	1.15733	-114	1.15733	19	1.15733	-167
1.158	-143	1.158	-88	1.158	-113	1.158	15	1.158	-162
1.15867	-144	1.15867	-87	1.15867	-112	1.15867	12	1.15867	-157
1.15933	-145	1.15933	-87	1.15933	-112	1.15933	10	1.15933	-151
1.16	-146	1.16	-86	1.16	-112	1.16	7	1.16	-146
1.16067	-147	1.16067	-86	1.16067	-112	1.16067	5	1.16067	-141
1.16133	-147	1.16133	-85	1.16133	-112	1.16133	2	1.16133	-136
1.162	-147	1.162	-86	1.162	-112	1.162	-1	1.162	-132
1.16267	-147	1.16267	-87	1.16267	-113	1.16267	-3	1.16267	-128
1.16333	-147	1.16333	-88	1.16333	-112	1.16333	-4	1.16333	-126
1.164	-148	1.164	-89	1.164	-110	1.164	-5	1.164	-122
1.16467	-147	1.16467	-90	1.16467	-107	1.16467	-6	1.16467	-119
1.16533	-147	1.16533	-90	1.16533	-105	1.16533	-5	1.16533	-117
1.166	-147	1.166	-89	1.166	-101	1.166	-6	1.166	-117
1.16667	-147	1.16667	-88	1.16667	-97	1.16667	-6	1.16667	-117
1.16733	-148	1.16733	-86	1.16733	-95	1.16733	-5	1.16733	-118
1.168	-149	1.168	-85	1.168	-92	1.168	-4	1.168	-120
1.16867	-151	1.16867	-85	1.16867	-90	1.16867	-6	1.16867	-122
1.16933	-152	1.16933	-85	1.16933	-88	1.16933	-7	1.16933	-124
1.17	-154	1.17	-87	1.17	-86	1.17	-8	1.17	-127
1.17067	-155	1.17067	-89	1.17067	-84	1.17067	-8	1.17067	-130
1.17133	-154	1.17133	-91	1.17133	-82	1.17133	-9	1.17133	-132
1.172	-154	1.172	-92	1.172	-81	1.172	-9	1.172	-133
1.17267	-153	1.17267	-93	1.17267	-81	1.17267	-9	1.17267	-133
1.17333	-152	1.17333	-94	1.17333	-82	1.17333	-9	1.17333	-133
1.174	-152	1.174	-95	1.174	-84	1.174	-7	1.174	-134
1.17467	-151	1.17467	-95	1.17467	-86	1.17467	-6	1.17467	-134
1.17533	-150	1.17533	-96	1.17533	-89	1.17533	-3	1.17533	-134
1.176	-150	1.176	-97	1.176	-91	1.176	-1	1.176	-134
1.17667	-148	1.17667	-97	1.17667	-91	1.17667	0	1.17667	-134
1.17733	-146	1.17733	-97	1.17733	-92	1.17733	2	1.17733	-133
1.178	-143	1.178	-96	1.178	-92	1.178	4	1.178	-131
1.17867	-139	1.17867	-96	1.17867	-92	1.17867	7	1.17867	-129
1.17933	-134	1.17933	-97	1.17933	-92	1.17933	9	1.17933	-128
1.18	-130	1.18	-99	1.18	-92	1.18	10	1.18	-127
1.18067	-126	1.18067	-100	1.18067	-91	1.18067	11	1.18067	-126
1.18133	-122	1.18133	-102	1.18133	-92	1.18133	12	1.18133	-125
1.182	-116	1.182	-101	1.182	-91	1.182	12	1.182	-123
1.18267	-110	1.18267	-101	1.18267	-89	1.18267	12	1.18267	-122
1.18333	-104	1.18333	-102	1.18333	-86	1.18333	11	1.18333	-122
1.184	-98	1.184	-102	1.184	-82	1.184	12	1.184	-122
1.18467	-94	1.18467	-102	1.18467	-78	1.18467	13	1.18467	-122
1.18533	-91	1.18533	-102	1.18533	-75	1.18533	14	1.18533	-124
1.186	-88	1.186	-103	1.186	-72	1.186	15	1.186	-128
1.18667	-86	1.18667	-104	1.18667	-72	1.18667	16	1.18667	-133
1.18733	-86	1.18733	-104	1.18733	-74	1.18733	17	1.18733	-137
1.188	-85	1.188	-104	1.188	-76	1.188	19	1.188	-143
1.18867	-84	1.18867	-105	1.18867	-79	1.18867	20	1.18867	-148
1.18933	-84	1.18933	-105	1.18933	-81	1.18933	20	1.18933	-152
1.19	-84	1.19	-106	1.19	-83	1.19	20	1.19	-158
1.19067	-84	1.19067	-107	1.19067	-86	1.19067	20	1.19067	-163
1.19133	-84	1.19133	-108	1.19133	-88	1.19133	20	1.19133	-168
1.192	-84	1.192	-109	1.192	-90	1.192	20	1.192	-173
1.19267	-84	1.19267	-109	1.19267	-92	1.19267	21	1.19267	-179
1.19333	-84	1.19333	-110	1.19333	-95	1.19333	21	1.19333	-184
1.194	-84	1.194	-111	1.194	-100	1.194	21	1.194	-189
1.19467	-84	1.19467	-112	1.19467	-104	1.19467	20	1.19467	-195
1.19533	-82	1.19533	-111	1.19533	-109	1.19533	20	1.19533	-201
1.196	-81	1.196	-111	1.196	-114	1.196	21	1.196	-206
1.19667	-81	1.19667	-111	1.19667	-120	1.19667	21	1.19667	-211
1.19733	-81	1.19733	-111	1.19733	-124	1.19733	21	1.19733	-216
1.198	-81	1.198	-112	1.198	-127	1.198	21	1.198	-221
1.19867	-81	1.19867	-113	1.19867	-131	1.19867	20	1.19867	-224
1.19933	-80	1.19933	-112	1.19933	-135	1.19933	21	1.19933	-227
1.2	-80	1.2	-112	1.2	-139	1.2	20	1.2	-229
1.20067	-79	1.20067	-113	1.20067	-142	1.20067	19	1.20067	-231
1.20133	-79	1.20133	-113	1.20133	-146	1.20133	17	1.20133	-233
1.202	-79	1.202	-114	1.202	-149	1.202	16	1.202	-235
1.20267	-79	1.20267	-115	1.20267	-152	1.20267	15	1.20267	-238
1.20333	-80	1.20333	-115	1.20333	-154	1.20333	13	1.20333	-240
1.204	-79	1.204	-114	1.204	-156	1.204	12	1.204	-242
1.20467	-78	1.20467	-114	1.20467	-159	1.20467	10	1.20467	-242
1.20533	-77	1.20533	-114	1.20533	-159	1.20533	8	1.20533	-242
1.206	-77	1.206	-113	1.206	-160	1.206	5	1.206	-242
1.20667	-76	1.20667	-113	1.20667	-161	1.20667	3	1.20667	-242
1.20733	-76	1.20733	-112	1.20733	-162	1.20733	1	1.20733	-241
1.208	-75	1.208	-111	1.208	-162	1.208	0	1.208	-240
1.20867	-75	1.20867	-109	1.20867	-161	1.20867	0	1.20867	-240
1.20933	-76	1.20933	-108	1.20933	-159	1.20933	0	1.20933	-239
1.21	-77	1.21	-107	1.21	-158	1.21	2	1.21	-239
1.21067	-78	1.21067	-107	1.21067	-156	1.21067	3	1.21067	-238
1.21133	-79	1.21133	-107	1.21133	-154	1.21133	5	1.21133	-237
1.212	-79	1.212	-107	1.212	-153	1.212	8	1.212	-235
1.21267	-79	1.21267	-106	1.21267	-151	1.21267	12	1.21267	-235
1.21333	-77	1.21333	-106	1.21333	-149	1.21333	14	1.21333	-235
1.214	-77	1.214	-105	1.214	-147	1.214	15	1.214	-235
1.21467	-77	1.21467	-106	1.21467	-145	1.21467	16	1.21467	-234
1.21533	-78	1.21533	-107	1.21533	-144	1.21533	16	1.21533	-234
1.216	-78	1.216	-108	1.216	-142	1.216	14	1.216	-233
1.21667	-78	1.21667	-109	1.21667	-140	1.21667	12	1.21667	-233
1.21733	-78	1.21733	-111	1.21733	-139	1.21733	11	1.21733	-232
1.218	-78	1.218	-114	1.218	-139	1.218	10	1.218	-232
1.21867	-78	1.21867	-116	1.21867	-138	1.21867	9	1.21867	-232
1.21933	-78	1.21933	-116	1.21933	-139	1.21933	10	1.21933	-233
1.22	-79	1.22	-116	1.22	-141	1.22	12	1.22	-233
1.22067	-80	1.22067	-115	1.22067	-143	1.22067	13	1.22067	-234
1.22133	-80	1.22133	-115	1.22133	-146	1.22133	15	1.22133	-237
1.222	-81	1.222	-115	1.222	-148	1.222	17	1.222	-239
1.22267	-80	1.22267	-116	1.22267	-150	1.22267	19	1.22267	-241
1.22333	-79	1.22333	-116	1.22333	-153	1.22333	20	1.22333	-242
1.224	-79	1.224	-116	1.224	-155	1.224	23	1.224	-241
1.22467	-78	1.22467	-117	1.22467	-157	1.22467	24	1.22467	-239
1.22533	-77	1.22533	-117	1.22533	-159	1.22533	25	1.22533	-238
1.226	-75	1.226	-118	1.226	-159	1.226	25	1.226	-236
1.22667	-73	1.22667	-120	1.22667	-160	1.22667	25	1.22667	-234
1.22733	-73	1.22733	-121	1.22733	-159	1.22733	24	1.22733	-233
1.228	-73	1.228	-123	1.228	-159	1.228	22	1.228	-231
1.22867	-73	1.22867	-125	1.22867	-158	1.22867	20	1.22867	-230
1.22933	-73	1.22933	-127	1.22933	-157	1.22933	16	1.22933	-228
1.23	-73	1.23	-129	1.23	-155	1.23	13	1.23	-226
1.23067	-73	1.23067	-129	1.23067	-151	1.23067	11	1.23067	-224
1.23133	-74	1.23133	-129	1.23133	-148	1.23133	9	1.23133	-222
1.232	-74	1.232	-128	1.232	-145	1.232	7	1.232	-220
1.23267	-74	1.23267	-126	1.23267	-142	1.23267	4	1.23267	-217
1.23333	-74	1.23333	-125	1.23333	-139	1.23333	1	1.23333	-216
1.234	-74	1.234	-123	1.234	-135	1.234	-3	1.234	-214
1.23467	-74	1.23467	-122	1.23467	-132	1.23467	-7	1.23467	-211
1.23533	-74	1.23533	-122	1.23533	-128	1.23533	-12	1.23533	-209
1.236	-75	1.236	-121	1.236	-125	1.236	-16	1.236	-206
1.23667	-76	1.23667	-122	1.23667	-121	1.23667	-19	1.23667	-204
1.23733	-77	1.23733	-123	1.23733	-118	1.23733	-23	1.23733	-201
1.238	-78	1.238	-123	1.238	-113	1.238	-27	1.238	-200
1.23867	-80	1.23867	-124	1.23867	-109	1.23867	-33	1.23867	-198
1.23933	-84	1.23933	-125	1.23933	-105	1.23933	-38	1.23933	-198
1.24	-87	1.24	-126	1.24	-103	1.24	-42	1.24	-197
1.24067	-90	1.24067	-128	1.24067	-102	1.24067	-45	1.24067	-197
1.24133	-93	1.24133	-130	1.24133	-102	1.24133	-49	1.24133	-197
1.242	-96	1.242	-132	1.242	-101	1.242	-51	1.242	-197
1.24267	-99	1.24267	-133	1.24267	-101	1.24267	-53	1.24267	-196
1.24333	-102	1.24333	-133	1.24333	-99	1.24333	-55	1.24333	-196
1.244	-104	1.244	-132	1.244	-98	1.244	-57	1.244	-197
1.24467	-105	1.24467	-130	1.24467	-97	1.24467	-60	1.24467	-198
1.24533	-105	1.24533	-128	1.24533	-96	1.24533	-62	1.24533	-198
1.246	-105	1.246	-124	1.246	-94	1.246	-64	1.246	-198
1.24667	-104	1.24667	-121	1.24667	-92	1.24667	-65	1.24667	-198
1.24733	-103	1.24733	-117	1.24733	-91	1.24733	-67	1.24733	-198
1.248	-101	1.248	-113	1.248	-89	1.248	-67	1.248	-199
1.24867	-101	1.24867	-110	1.24867	-88	1.24867	-66	1.24867	-199
1.24933	-101	1.24933	-107	1.24933	-86	1.24933	-65	1.24933	-198
1.25	-103	1.25	-105	1.25	-85	1.25	-63	1.25	-197
1.25067	-106	1.25067	-104	1.25067	-84	1.25067	-60	1.25067	-195
1.25133	-108	1.25133	-103	1.25133	-82	1.25133	-56	1.25133	-195
1.252	-109	1.252	-102	1.252	-80	1.252	-51	1.252	-195
1.25267	-110	1.25267	-101	1.25267	-78	1.25267	-46	1.25267	-194
1.25333	-112	1.25333	-101	1.25333	-77	1.25333	-41	1.25333	-193
1.254	-114	1.254	-101	1.254	-75	1.254	-37	1.254	-192
1.25467	-116	1.25467	-101	1.25467	-74	1.25467	-33	1.25467	-193
1.25533	-119	1.25533	-102	1.25533	-73	1.25533	-28	1.25533	-194
1.256	-121	1.256	-104	1.256	-71	1.256	-24	1.256	-195
1.25667	-125	1.25667	-105	1.25667	-70	1.25667	-21	1.25667	-197
1.25733	-128	1.25733	-106	1.25733	-68	1.25733	-19	1.25733	-197
1.258	-132	1.258	-108	1.258	-67	1.258	-18	1.258	-198
1.25867	-134	1.25867	-110	1.25867	-64	1.25867	-17	1.25867	-198
1.25933	-137	1.25933	-110	1.25933	-63	1.25933	-16	1.25933	-199
1.26	-138	1.26	-111	1.26	-62	1.26	-15	1.26	-199
1.26067	-139	1.26067	-112	1.26067	-62	1.26067	-14	1.26067	-198
1.26133	-141	1.26133	-114	1.26133	-62	1.26133	-13	1.26133	-198
1.262	-143	1.262	-116	1.262	-61	1.262	-14	1.262	-198
1.26267	-144	1.26267	-118	1.26267	-61	1.26267	-16	1.26267	-199
1.26333	-144	1.26333	-118	1.26333	-61	1.26333	-17	1.26333	-199
1.264	-144	1.264	-118	1.264	-61	1.264	-18	1.264	-201
1.26467	-145	1.26467	-119	1.26467	-62	1.26467	-19	1.26467	-203
1.26533	-145	1.26533	-119	1.26533	-62	1.26533	-20	1.26533	-203
1.266	-145	1.266	-119	1.266	-62	1.266	-21	1.266	-203
1.26667	-145	1.26667	-119	1.26667	-63	1.26667	-22	1.26667	-202
1.26733	-144	1.26733	-120	1.26733	-64	1.26733	-24	1.26733	-201
1.268	-143	1.268	-120	1.268	-65	1.268	-26	1.268	-200
1.26867	-144	1.26867	-120	1.26867	-66	1.26867	-28	1.26867	-199
1.26933	-146	1.26933	-120	1.26933	-67	1.26933	-30	1.26933	-199
1.27	-147	1.27	-120	1.27	-67	1.27	-31	1.27	-200
1.27067	-149	1.27067	-120	1.27067	-68	1.27067	-32	1.27067	-201
1.27133	-150	1.27133	-120	1.27133	-69	1.27133	-34	1.27133	-201
1.272	-151	1.272	-120	1.272	-70	1.272	-36	1.272	-203
1.27267	-151	1.27267	-121	1.27267	-73	1.27267	-38	1.27267	-204
1.27333	-151	1.27333	-123	1.27333	-75	1.27333	-41	1.27333	-204
1.274	-152	1.274	-124	1.274	-78	1.274	-42	1.274	-206
1.27467	-153	1.27467	-126	1.27467	-80	1.27467	-44	1.27467	-208
1.27533	-154	1.27533	-127	1.27533	-85	1.27533	-44	1.27533	-210
1.276	-155	1.276	-128	1.276	-90	1.276	-44	1.276	-212
1.27667	-155	1.27667	-130	1.27667	-97	1.27667	-42	1.27667	-213
1.27733	-155	1.27733	-132	1.27733	-102	1.27733	-42	1.27733	-213
1.278	-154	1.278	-135	1.278	-108	1.278	-41	1.278	-213
1.27867	-155	1.27867	-137	1.27867	-113	1.27867	-39	1.27867	-212
1.27933	-156	1.27933	-138	1.27933	-119	1.27933	-36	1.27933	-210
1.28	-156	1.28	-139	1.28	-122	1.28	-34	1.28	-209
1.28067	-156	1.28067	-140	1.28067	-124	1.28067	-31	1.28067	-207
1.28133	-158	1.28133	-141	1.28133	-126	1.28133	-29	1.28133	-204
1.282	-159	1.282	-141	1.282	-126	1.282	-26	1.282	-202
1.28267	-160	1.28267	-142	1.28267	-127	1.28267	-24	1.28267	-201
1.28333	-162	1.28333	-143	1.28333	-129	1.28333	-22	1.28333	-199
1.284	-162	1.284	-144	1.284	-131	1.284	-20	1.284	-198
1.28467	-163	1.28467	-146	1.28467	-132	1.28467	-19	1.28467	-197
1.28533	-163	1.28533	-148	1.28533	-132	1.28533	-19	1.28533	-197
1.286	-162	1.286	-150	1.286	-132	1.286	-18	1.286	-195
1.28667	-161	1.28667	-152	1.28667	-132	1.28667	-17	1.28667	-195
1.28733	-160	1.28733	-153	1.28733	-133	1.28733	-17	1.28733	-194
1.288	-159	1.288	-153	1.288	-134	1.288	-18	1.288	-194
1.28867	-158	1.28867	-154	1.28867	-135	1.28867	-18	1.28867	-195
1.28933	-157	1.28933	-154	1.28933	-137	1.28933	-17	1.28933	-195
1.29	-156	1.29	-156	1.29	-139	1.29	-17	1.29	-195
1.29067	-155	1.29067	-156	1.29067	-141	1.29067	-16	1.29067	-192
1.29133	-153	1.29133	-157	1.29133	-144	1.29133	-15	1.29133	-189
1.292	-152	1.292	-157	1.292	-146	1.292	-14	1.292	-187
1.29267	-151	1.29267	-155	1.29267	-148	1.29267	-11	1.29267	-184
1.29333	-149	1.29333	-153	1.29333	-150	1.29333	-8	1.29333	-182
1.294	-148	1.294	-153	1.294	-150	1.294	-6	1.294	-181
1.29467	-148	1.29467	-152	1.29467	-150	1.29467	-4	1.29467	-181
1.29533	-148	1.29533	-151	1.29533	-150	1.29533	-4	1.29533	-181
1.296	-148	1.296	-150	1.296	-151	1.296	-3	1.296	-181
1.29667	-149	1.29667	-151	1.29667	-151	1.29667	-2	1.29667	-182
1.29733	-150	1.29733	-152	1.29733	-150	1.29733	0	1.29733	-181
1.298	-152	1.298	-151	1.298	-150	1.298	0	1.298	-182
1.29867	-153	1.29867	-150	1.29867	-151	1.29867	0	1.29867	-183
1.29933	-154	1.29933	-149	1.29933	-153	1.29933	-1	1.29933	-184
1.3	-155	1.3	-150	1.3	-154	1.3	-1	1.3	-185
1.30067	-156	1.30067	-149	1.30067	-154	1.30067	-3	1.30067	-186
1.30133	-159	1.30133	-149	1.30133	-154	1.30133	-4	1.30133	-189
1.302	-162	1.302	-149	1.302	-155	1.302	-6	1.302	-191
1.30267	-164	1.30267	-148	1.30267	-156	1.30267	-6	1.30267	-193
1.30333	-167	1.30333	-148	1.30333	-158	1.30333	-5	1.30333	-195
1.304	-169	1.304	-148	1.304	-159	1.304	-3	1.304	-197
1.30467	-170	1.30467	-148	1.30467	-159	1.30467	-2	1.30467	-200
1.30533	-170	1.30533	-148	1.30533	-160	1.30533	-1	1.30533	-201
1.306	-170	1.306	-146	1.306	-160	1.306	0	1.306	-203
1.30667	-169	1.30667	-145	1.30667	-160	1.30667	2	1.30667	-204
1.30733	-168	1.30733	-145	1.30733	-160	1.30733	3	1.30733	-205
1.308	-166	1.308	-144	1.308	-161	1.308	5	1.308	-205
1.30867	-164	1.30867	-144	1.30867	-161	1.30867	7	1.30867	-206
1.30933	-162	1.30933	-144	1.30933	-160	1.30933	8	1.30933	-206
1.31	-161	1.31	-144	1.31	-159	1.31	8	1.31	-208
1.31067	-160	1.31067	-143	1.31067	-157	1.31067	8	1.31067	-209
1.31133	-159	1.31133	-143	1.31133	-155	1.31133	7	1.31133	-211
1.312	-158	1.312	-142	1.312	-153	1.312	5	1.312	-212
1.31267	-158	1.31267	-142	1.31267	-151	1.31267	2	1.31267	-213
1.31333	-158	1.31333	-142	1.31333	-149	1.31333	-1	1.31333	-214
1.314	-157	1.314	-142	1.314	-147	1.314	-5	1.314	-216
1.31467	-156	1.31467	-141	1.31467	-146	1.31467	-7	1.31467	-217
1.31533	-154	1.31533	-142	1.31533	-146	1.31533	-8	1.31533	-219
1.316	-153	1.316	-143	1.316	-146	1.316	-8	1.316	-219
1.31667	-151	1.31667	-145	1.31667	-147	1.31667	-8	1.31667	-220
1.31733	-150	1.31733	-147	1.31733	-149	1.31733	-8	1.31733	-218
1.318	-148	1.318	-149	1.318	-151	1.318	-8	1.318	-217
1.31867	-146	1.31867	-150	1.31867	-153	1.31867	-9	1.31867	-217
1.31933	-145	1.31933	-151	1.31933	-155	1.31933	-10	1.31933	-215
1.32	-144	1.32	-151	1.32	-156	1.32	-12	1.32	-214
1.32067	-144	1.32067	-152	1.32067	-156	1.32067	-14	1.32067	-213
1.32133	-144	1.32133	-152	1.32133	-155	1.32133	-17	1.32133	-211
1.322	-143	1.322	-151	1.322	-154	1.322	-19	1.322	-207
1.32267	-142	1.32267	-149	1.32267	-154	1.32267	-20	1.32267	-204
1.32333	-141	1.32333	-148	1.32333	-153	1.32333	-23	1.32333	-201
1.324	-139	1.324	-147	1.324	-153	1.324	-27	1.324	-200
1.32467	-137	1.32467	-144	1.32467	-152	1.32467	-30	1.32467	-199
1.32533	-136	1.32533	-141	1.32533	-150	1.32533	-34	1.32533	-198
1.326	-136	1.326	-137	1.326	-147	1.326	-38	1.326	-196
1.32667	-136	1.32667	-133	1.32667	-144	1.32667	-42	1.32667	-194
1.32733	-136	1.32733	-129	1.32733	-144	1.32733	-46	1.32733	-193
1.328	-135	1.328	-125	1.328	-144	1.328	-50	1.328	-191
1.32867	-135	1.32867	-121	1.32867	-145	1.32867	-53	1.32867	-188
1.32933	-136	1.32933	-119	1.32933	-147	1.32933	-54	1.32933	-184
1.33	-137	1.33	-117	1.33	-149	1.33	-55	1.33	-179
1.33067	-138	1.33067	-116	1.33067	-150	1.33067	-55	1.33067	-177
1.33133	-140	1.33133	-114	1.33133	-151	1.33133	-55	1.33133	-176
[truncated: 5,503 more rows]

## Sheet: Description
Detector response signal amplitude of dimethylsulfide (DMS) was measured in the culture medium without bacteria, Psychrobacter sp. D2, ΔdddT, ΔdddT/pBBR1MCS2-dddT, and DMS standard. A distinct DMS peak was observed at the corresponding retention time in the DMS standard and bacterial cultures.
