# Supplementary material for: Structural insights into bacterial dimethylsulfoniopropionate import by BCCT-family transporters
Source: EMBO J. 2026 May 8;45(12):4299–320. doi: 10.1038/s44318-026-00798-w (PMC13270143; doi:10.1038/s44318-026-00798-w)
Supplement: Supplementary file 3 — Source data Fig. 1 [file 44318_2026_798_MOESM3_ESM.zip › Figure 1/1D/1D-2.xlsx]

## Sheet: 1D-2
	DMS (nm)
Culture medium without bacteria	0.181	0.177	0.124
Psychrobacter sp. D2	16.962	18.178	16.795
ΔdddT	14.083	14.3	14.62
ΔdddT/pBBR1MCS2-dddT	19.685	20.619	19.881

## Sheet: Description
Concentration of dimethylsulfide (DMS) was measured in the culture medium without bacteria, Psychrobacter sp. D2, ΔdddT, and ΔdddT/pBBR1MCS2-dddT. All measurements were performed in triplicate.
