# Supplementary material for: Structural insights into bacterial dimethylsulfoniopropionate import by BCCT-family transporters
Source: EMBO J. 2026 May 8;45(12):4299–320. doi: 10.1038/s44318-026-00798-w (PMC13270143; doi:10.1038/s44318-026-00798-w)
Supplement: Supplementary file 3 — Source data Fig. 1 [file 44318_2026_798_MOESM3_ESM.zip › Figure 1/1C/1C.xlsx]

## Sheet: 1C
	DMSP Concentration (mM)
Time (h)	Psychrobacter sp. D2			ΔdddT			ΔdddT/pBBR1MCS2-dddT
0	5.75233	5.7556	5.75514	5.79691	5.77478	5.76243	5.76302	5.72323	5.71541
3	5.71405	5.68767	5.63389	5.58457	5.66181	5.67416	5.50564	5.5782	5.65171
9	5.63162	5.56061	5.58819	5.3526	5.36149	5.49971	5.41788	5.39985	5.30954
21	4.27076	4.4148	4.21048	4.67371	4.91028	5.03837	2.6906	3.23316	2.81373
33	0.019953	0.018161	0.018259	3.01894	2.68744	2.79801	0.017831	0.020689	0.019714
45	0.017475	0.018365	0.017724	0.021025	0.019767	0.02907	0.014881	0.019476	0.019633
57	0.015615	0.013693	0.011686	0.018659	0.017169	0.018535	0.014781	0.019958	0.013202

## Sheet: Description
Extracellular DMSP concentration of Psychrobacter sp. D2, ΔdddT, and ΔdddT/pBBR1MCS2-dddT were measured at various time points. All measurements were performed in triplicate.
