# Supplementary material for: Structural insights into bacterial dimethylsulfoniopropionate import by BCCT-family transporters
Source: EMBO J. 2026 May 8;45(12):4299–320. doi: 10.1038/s44318-026-00798-w (PMC13270143; doi:10.1038/s44318-026-00798-w)
Supplement: Supplementary file 4 — Source data Fig. 3 [file 44318_2026_798_MOESM4_ESM.zip]

Archive with 3 entries (1 files):
- Figure 3/
- Figure 3/3F/
- Figure 3/3F/3F.xlsx
