# Supplementary material for: Structural insights into bacterial dimethylsulfoniopropionate import by BCCT-family transporters
Source: EMBO J. 2026 May 8;45(12):4299–320. doi: 10.1038/s44318-026-00798-w (PMC13270143; doi:10.1038/s44318-026-00798-w)
Supplement: Supplementary file 4 — Source data Fig. 3 [file 44318_2026_798_MOESM4_ESM.zip › Figure 3/3F/3F.xlsx]

## Sheet: 3F
	DMSP uptake rate (nmol min-1 mg-1 cdw)
DddT	0.253033	0.259164	0.271981
A99P	0	0	0
S204A	0.021451	0.029354	0.026261
W140A	0.000649	0.017723	0.022404
W320A	0.100286	0.134384	0.125004
W321A	0.723616	0.659955	0.668926
Y324A	0.245188	0.298962	0.275055
W105A	0.005771	0.009569	0.012641
Y112A	0.176505	0.162413	0.176128
Y112F	0.177415	0.179598	0.192256
W313A	0.230319	0.272315	0.261225
F316A	0.037759	0.031935	0.034721
Y317A	0.030058	0.036031	0.032749
G101D	0.055732	0.084323	0.065597

## Sheet: Description
DMSP uptake rates of DddT and its mutants were measured. Uptake rates were normalized to cell dry weight, and all measurements were performed in triplicate.
