# Supplementary material for: Structural insights into bacterial dimethylsulfoniopropionate import by BCCT-family transporters
Source: EMBO J. 2026 May 8;45(12):4299–320. doi: 10.1038/s44318-026-00798-w (PMC13270143; doi:10.1038/s44318-026-00798-w)
Supplement: Supplementary file 5 — Source data Fig. 4 [file 44318_2026_798_MOESM5_ESM.zip]

Archive with 5 entries (2 files):
- Figure 4/
- Figure 4/4C/
- Figure 4/4C/4C.xlsx
- Figure 4/4D/
- Figure 4/4D/4D.xlsx
