# Supplementary material for: Structural insights into bacterial dimethylsulfoniopropionate import by BCCT-family transporters
Source: EMBO J. 2026 May 8;45(12):4299–320. doi: 10.1038/s44318-026-00798-w (PMC13270143; doi:10.1038/s44318-026-00798-w)
Supplement: Supplementary file 5 — Source data Fig. 4 [file 44318_2026_798_MOESM5_ESM.zip › Figure 4/4C/4C.xlsx]

## Sheet: 4C
Na1 Site	DMSP uptake rate (nmol min-1 mg-1 cdw)
DddT	0.250251	0.24016	0.268387
T418P	0.003711	0.003577	0.002056
L252P	0.021566	0.01953	0.016591
S256A	0.089378	0.083329	0.088994
D421A	0.05126	0.046651	0.061895
S422F	0	0	0
S422A	0	0	0
M92P	0.038999	0.038518	0.041244
Na2 Site	DMSP uptake rate (nmol min-1 mg-1 cdw)
DddT	0.250251	0.24016	0.268387
C95P	0	0	0
V98P	0.133084	0.177174	0.159977
A99P	0	0	0
F415P	0	0	0
T418A	0.382636	0.354161	0.370254
T419A	0.128801	0.107321	0.123025

## Sheet: Description
DMSP uptake rates of DddT and its mutants involved in Na1 and Na2 binding sites were measured. Uptake rates were normalized to cell dry weight, and all measurements were performed in triplicate.
