# Supplementary material for: Structural insights into bacterial dimethylsulfoniopropionate import by BCCT-family transporters
Source: EMBO J. 2026 May 8;45(12):4299–320. doi: 10.1038/s44318-026-00798-w (PMC13270143; doi:10.1038/s44318-026-00798-w)
Supplement: Supplementary file 5 — Source data Fig. 4 [file 44318_2026_798_MOESM5_ESM.zip › Figure 4/4D/4D.xlsx]

## Sheet: 4D
	DMSP uptake rate (nmol min-1 mg-1 cdw)
Na+ (mM)	WT			V98P			T418A			T419A			S256A			L252P			D421A			M92P
0	0.011369	0.013213	0.009902	0.009381	0.009213	0.008675	0	0	0	0	0	0	0	0	0	0	0	0	0.049542	0.059564	0.06746	0.034629	0.040278	0.028868
5	0.047568	0.051623	0.044563	0.037785	0.038534	0.042488	0.015327	0.017901	0.017477	0.009856	0.008612	0.010541	0.003845	0.004768	0.003994	0	0	0	0.056713	0.060435	0.063768	0.034939	0.035206	0.031426
10	0.06978	0.079367	0.092891	0.062967	0.059678	0.06848	0.042357	0.046731	0.05676	0.011768	0.010563	0.013924	0.016861	0.015968	0.01616	0	0	0	0.067352	0.060456	0.055794	0.029814	0.041097	0.043451
15	0.111487	0.132379	0.165341	0.076647	0.07098	0.078933	0.067193	0.070842	0.059059	0.017533	0.018981	0.015996	0.01743	0.016322	0.020657	0	0	0	0.059131	0.055364	0.063078	0.042585	0.028009	0.039529
20	0.163972	0.145908	0.138421	0.089564	0.09097	0.079228	0.09304	0.125932	0.132339	0.029452	0.030647	0.025071	0.027836	0.022947	0.028165	0	0	0	0.062568	0.062613	0.057532	0.045528	0.030529	0.045485
40	0.21468	0.218731	0.204879	0.132768	0.117893	0.117772	0.17342	0.188469	0.184954	0.043768	0.046651	0.031443	0.042851	0.037573	0.039948	0.008564	0.012567	0.010367	0.051647	0.054635	0.053734	0.041765	0.025454	0.040512
80	0.267542	0.264632	0.227069	0.148647	0.136231	0.139857	0.267094	0.213727	0.21864	0.065194	0.068546	0.062228	0.057068	0.058734	0.050153	0.028356	0.028435	0.031963	0.060431	0.063812	0.056354	0.042675	0.038294	0.041301
160	0.293677	0.273798	0.278109	0.165853	0.154952	0.150568	0.273579	0.27896	0.297697	0.076758	0.07719	0.060854	0.078536	0.073647	0.070338	0.042785	0.048351	0.057428	0.059131	0.058791	0.057994	0.040918	0.030529	0.039857

## Sheet: Description
DMSP uptake rates of DddT and its mutants involved in Na1 and Na2 binding sites were measured across a range of NaCl concentrations. Uptake rates were normalized to cell dry weight, and all measurements were performed in triplicate.
