# Supplementary material for: Structural insights into bacterial dimethylsulfoniopropionate import by BCCT-family transporters
Source: EMBO J. 2026 May 8;45(12):4299–320. doi: 10.1038/s44318-026-00798-w (PMC13270143; doi:10.1038/s44318-026-00798-w)
Supplement: Supplementary file 6 — Source data Fig. 6 [file 44318_2026_798_MOESM6_ESM.zip]

Archive with 9 entries (4 files):
- Figure 6/
- Figure 6/6A/
- Figure 6/6A/6A.xlsx
- Figure 6/6B/
- Figure 6/6B/6B.xlsx
- Figure 6/6D/
- Figure 6/6D/6D.xlsx
- Figure 6/6C/
- Figure 6/6C/6C.xlsx
