# Supplementary material for: Structural insights into bacterial dimethylsulfoniopropionate import by BCCT-family transporters
Source: EMBO J. 2026 May 8;45(12):4299–320. doi: 10.1038/s44318-026-00798-w (PMC13270143; doi:10.1038/s44318-026-00798-w)
Supplement: Supplementary file 6 — Source data Fig. 6 [file 44318_2026_798_MOESM6_ESM.zip › Figure 6/6A/6A.xlsx]

## Sheet: 6A
	Percentage (%)
Aeromonadales	4.91803
Actinomycetes	3.27869
Alteromonadales	1.63934
Bacilli	1.63934
Burkholderiales	1.63934
Chromatiales	3.27869
Clostridia	3.27869
Desulfobulbales	1.63934
Hyphomicrobiales	1.63934
Moraxellales	1.63934
Oceanospirillales	29.5082
Pseudomonadales	11.4754
Rhodobacterales	24.5902
Thiotrichales	3.27869
Vibrionales	6.55738

## Sheet: Description
Percentages of bacterial species from different orders that contain DddT homologues clustered with DMSP lyase genes (dddD/dddX) were calculated.
