# Supplementary material for: Structural insights into bacterial dimethylsulfoniopropionate import by BCCT-family transporters
Source: EMBO J. 2026 May 8;45(12):4299–320. doi: 10.1038/s44318-026-00798-w (PMC13270143; doi:10.1038/s44318-026-00798-w)
Supplement: Supplementary file 6 — Source data Fig. 6 [file 44318_2026_798_MOESM6_ESM.zip › Figure 6/6B/6B.xlsx]

## Sheet: 6B
	Protein sequence
>DddT Psychrobacter sp. D2	LKENKIDWFIFISTFVLIVAICLPLVLYPEKGGELVSQANSFVTSNFGMVFLWAGMGGFAFLTYLFFSEHGKIKFGTKDEKPEFSNFSWGAMVFCAGVASGLVYWGTIEWAYYFTAPPYGIEPKSTDAAEIAAAYGIFHWGPSAWAFFVLPSLPIAYSYYILKVPVLRLSEICRIVIGKHSDGVLGKVIDIIFMFGILGAAGTSLGLGTPLVAAGISKITGIESSTSMTVFVLVLCTALFTWSAYSGLKRGLKLLSDLAIICSVILLTYVLLVGPTEFILKMGTNSVGLLFTNFVRWNLYTDPVSGSGFVESWTVFYWAWWIVYTPFMGLFIAKISRGRTIRQVILGGIAWGTLGCAAYFSILGNYAMHLELTKELSVTGLLEQIGAPATIMEVIGTLP…
>DddT Halomonas sp. HTNK1	MNTPNKPGDSMDLRVFIPSVLVILGLIVPLIMFPDSGTLLVNAAFAFATGNFGWLYMLAGLSIVLFLIGLALSRFGNVRLGGPDDKPEFSYFSWVAMIFAGGIGIAIVNWAWVEPIYYFTSPPFGVEPSSNAAAEWALSYGQFHWGFTPWAIYCLPAIPIAYSMYVHNRPGVRLSVASRGVLGRHSDGWIGSILDAVVVFGIVGGVGTSLGLAVPLVSQLVSGLFGIAPSFMLDVGILLVWTAIFSASVWFGLAKGIRILSDINVWLAIFLLAFTFLVGDSLFMIEGWVNSLGNMTSHFVEMSLWTDPVGGSTFWQDWTVFYWAWWIAYAPMMGLFVARISRGRTIRELIIAEMVFGALGCWVFFAIWGGYALDLQISGALDVAGILDEGGIPAAVEAI…
>BccT5 V. vulnificus YJ016	MWLPFNISIAQIDSLISIEQSVFHTDCNFVLGNFMKRHFELIDKPTFFGALALLFSVIIPLLVWPSQGEYWIGVAKTFMTDKLGFLYLGLGLAAFFFMVYIIFSDIGQIKLGDADEKPEFATGSWAAMLFCGGIGASILYWGTIEWAYYYQNPPFQLEAGSEEAIRWAATYGIFHWGPIAWSIYLIPALPIAYFFYVRKQPVLKISAALMPVIGEARSYGKLGKVIDVLFIFGLLGGAATTLGLAAPLINEGISYLFGIPSTTLSQIGVLLLCTALFAYSSYKGMDGGIKVLSNINFWGALALLAFILVTGPTLFMLETGLDSIGRMLSNFFVMATWAEPFGGYGPFEDTHFPQDWTIFYWAWWLVFAPSMGLFVARISRGRTIKQMVSGSIFFGSMGC…
>DddT Marinomonas sp. MWYL1	MNDKSYVLPKKGLFSGTHPILAIGSALLVMAFVLFTVLDPTSANTLYSSANNFISSNLDWYYIGLMSFFLFFAVWMSLSKYGDIRLGKDSDRPEFSNYAWFSMLFSAGIGIGILFWSIAEPIYYLQGNPFITDAQAGTVAAAQVAMRVAIFHWGLHGWALFAVIGLALAYFSYRKGLPLSIRSSLHPIFGDRIYGPIGHAADLLAVFGTVFGIATSLGLGAQQMNAGLSYLFGFEISTTNQIILIAILSVIATGSVLTGLNKGIKILSEWNMHLTIVILLLFIVFGPTVYVLGAFVTNLGDYITNVVGLGFWVDPDPERQWQSWWTIFYWGWWIAWAPFCGIFIARISKGRTIREFVCGVLIAPTLLAAFWISIFGNTAMFVELFGPGGITEAVNADTT…
>DddT Pseudomonas sp. J465	MTSKTNKLPSSGLFTGANPVMSIGAALLVMAFVLFTVIDPKYADGIYGAAKSFIATNLAWYYIGLMSIYLFLAVWLSFSRYGNIRLGKDSDRPEFSNFSWFSMLFGAGIGIGILFWSIAEPIYHFQGTPLIGEAQKMTAEAAQVAMRISIFHWGLHGWGLFAVFGLILAYFAYRKGLPLSIRSSLYPILGERIYGPWGHAADLLAVFGTVFGIATSLGLGAQQMNAGLNYLLGFEVSIGHQILLIAVISVIATASVLSGVNKGIRMLSELNMHLTILILALFVIFGPTAYLLGAFVTNTGDYLAHAVQLGLWIDPDPKGQWQGWWTIFYWGWWIAWAPFVGMFIARISKGRTLREFVLGVLIAPTVLATFWITIFGNTAIFIELFGGGGVVAAVNDDVT…
>DddT Psychrobacter sp. J466	MRFNNKKPLTRLPIKVAARGFYEGFNKDVTITAKILLGMLIVWAVISPENSISILNSINNFLLNHFSTWYILSVAFFLILAFILAVIPRYGKLVLGDQGDKPEFSNFSWFSMIFGAGIGVGMLTFATAEPMYHFANNPEVIQGLATASSADNVRFAYKWAFLHWGFSAWICYSLVGLSMAYFSFRRKLPLTIRSGLAPLFGQKLSGKLGNTIDIIAVIATILGVAQTLGFGVEQFVSSMYRVGMGEWLLNADGKSSTAAIVVALLVIVGVATLSALSGVGKGVKWLSNINMGLSLILFAFFLIFGSTFFGLQAFVLGLFDYVVALPDLLFTVWQPDGTPVGDTLATWQKDWSVFYWAWWIAFGPFVGVFFARISRGRSIRTYLFGTVILPSLMCFIWFS…
>BccT2 V. parahaemolyticus RIMD2210633	MSTDNNGGIKRPDGKVNAIDTDYQIGQDNVALKVGPFGLDIHNRVFAISGMAIVLFVVATLTFRQQVEPFFAGLRAWLVSNLDWFFLASGNVFVIVCLVLIVTPLGRVRIGGTEATPDYSYAGWLAMLFAAGMGIGLVFFGVSEPMSHFSSALGGVNIENGVRTDWAPLGGAVGDTDAASALGMAATIYHWALHPWSIYALLALGLAIFSFNKGLPLTMRSIFYPLFGERVWGWVGHIIDILAVVATVFGLATSLGYGASQAATGLNFLFGVPMTDTTQVVLIVVITALALISVVAGLDSGVKRLSEINMILAAMLLFFVIIVGPTMAILTGFFDNIASYITNIPALSMPFEREDVNYSQGWTAFYWAWWISWSPFVGMFIARVSRGRSVREFIICVIL…
>BccT3 V. cholerae N16961	MTQRGYMTKEIDKYSIDNTDYTVGQDNVQKWGFDVHNPVFGISAGLIAAFLLLTVLVDAHQAKIGLDTVKQSIIASFDWLFIWSGNLFLLFCVGLVISPFGKIRLGGQAAKADHSFLSWLAMLFAAGMGIGLMFWSVAEPVAYYTGWYETPLGVEANTPQAAQLAMGATMFHWGLHPWAIYGVVALSLAFFCYNKGLPLSMRSVFYPLLGDRAWGWAGHVVDILAVLATLFGLATSLGLGAQQAASGIHHVFGFESGIGLQIAVICVVTGLATLSVVRGIDGGVKVISNINMIVAFLLLALVAVIGYSVTLTSIPTTLMAYLQNLIPLSNPHGREDEVWFQGWTVFYWAWWISWSPFVGMFIARVSKGRTIREFIVAVLLIPTLVTLVWMSVFGGLAVD…
>WP_142056479.1 Pseudonocardia kunmingensis	MEPGSLVLDAEAKKPIDRWIFGIAAVLVVAFIAWGVISTETLSAVSTAVLGGVMNAGGWAFVLIASGFVVFALWLAFSRYGKIPLGADDEGPEFRTVSWIAMMFSAGMGIGLMFYGVSEPLSHFTSPPPGTVEAGSPAALDVAMATTLFHWTLHPWAIYAVVGLAIAYSTFRRGRSQLVSSAFAPLLGERRTQGAFGKFVDILAIFATLFGSAASLGLGTLQIGAGLEANGLPPAETPLLLGIIALLTIAFVASAVSGVAKGIQWLSNINMVLAGVLALFVFVAGPTILILNLVPTAIGDYLGDMAQMAARTAATGGDATAEWLSSWTVFYWAWWISWTPFVGMFIARISRGRSIKQFVVGVLLIPSAVSLLWFAIFGGAAIQAQRDGNDLASAGLEGQ…
>WP_285937307.1 Actinomadura xylanilytica	MADEHARPDAPDRPPGGLEAAAPPPRTDFVVFGVTAVLILAFIVWGGVATDSLEDVSTSMLRGTMHNAGWAFVLAASGFVVFALWLAFSRYGRITLGTEGEEPEFRTVSWVAMMFSAGMGIGLMFYGVNEPLAHFADPPPGTHPATAPAQERVGTAMATTLFHWTLHPWSIYAVVGLAIAYSCFRRGRRQTISAVFTPLIGERHARGAVGKVIDILAIFATLFGSAASLGLGALQIGSGVEEVGWLSGVSTGLLVTVIAVLTAAFVASAVSGIDRGIQWLSNINMVLALLLLLFVFVLGPTVQILDLLPTSIGSFIGELPQMVARTEATAGANIDAWLAQWTVFYWAWWISWSPFVGMFIARISRGRTIRQFVGGVILVPSAVSLVWFAVFGGTATSLE…
>WP_066084478.1 Hydrogenophaga crassostreae	MSKMMNSGDRVDMRVFSLSLLLLAGVVGPLLMFPESSSAMISAAFSFTTGTFGWLYMVAGLAVVVFLIGLAFSRYGNVRLGGADDTPEFSYFSWIAMIFCGGIGIAIVNWAWVEPIYYYTGPPFGVEAKTQAAAEWALTYGQFHWGLTPWAFYCLPAIPIAYSMYVKRQSGARLSVAARGVLGKQSDGWLGVVLDAVVVFGIVGGVATSLGLAVPLVSTLAAGLFGVEDSFLLEMGMLALWTIMFGTSVWFGLAKGIKILSDVNVIMALAMLLFTFMVGPTQFMVDGAVNSFGRMASNFISMSTWTDPVGKSSFFKDWTVFYWAWWIAYAPMMGLFVARISRGRTIRELIIAEMVWGSLGCWVFFAVWGGYALDLQISGKLDVAAILNGAGGIPATVQA…
>WP_108133289.1 Halomonas	MNAPESHSDRLDLRVFVPAVLVIAGLILPIIVFPESGAALVNAAFAFATGRFGWLYLLAGIAVVVFLVGLAISRYGNVRLGGPDDKPEFSYFSWVAMIFAGGIGIAIVNWAWVEPIYYFTGPPFGVEPSSQEAAEWALTYGQFHWGFTPWAFYCLPAIPIAYSMFVHNRPGVRLSVAARGVLGRHADGWWGALLDAVVVFGIVGGVGTSLGLAVPLVSQLLSGLLGVSPSFMLDIAVLLIWTAIFSASVWFGLAKGIKILSDINVLLAGVLLVFTLVVGDTLFMVEGWVNSLGKMVSNFVPMSMWTDPVGDSSFWRDWTVFYWAWWIAYAPMMGLFVARISRGRTIRELIIAEMVFGSLGCWVFFAVWGGYALDLQISGTLDVAAILSAEGIPAAVEAI…
>WP_110674477.1 Salinicola	MSTPKQSGDSLDLRVFIPSVLVIAGLVLPLILFPESGTALVNAAFAFATGKFGWLYMIAGLSVVLFLVGLAVSRYGNVRLGGPDDKPEFSYFSWVAMIFAGGIGIAIVNWAWVEPIYYFMGPPFDVKPASDAAAEWALTYGQFHWGFTPWAFYCLPAIPIAYSMYVHNRPGVRLSVASRGLLGRYADGWLGVILDAVVVFGIVGGVGTSLGLAVPLVSQLSSGLFGIEPSFMLDIGVLLIWTAIFSASVWFGLAKGIRILSDINVWLAIFLLGFTFLVGDSLFMVEGWVNSLGKMVSHFVEMSLWTDPVGGSTFWKDWTVFYWAWWIAYAPMMGLFVARISRGRTIRELIIAEMVFGSLGCWVFFAVWGGYALELQVKGTLDVAAILNDGGIPSAVQAI…
>WP_186674364.1 Pseudomonas oryzicola	MSHLKEGAALDGRVFWPSIAVILGVTVPLIAFPDAGNAVINQMFAFATGKFGWLYLLFGLMTVVFLLWMAFGRYGNIRLGRKSDTPEFSYFSWVAMIFCGGIGIAIVNWAWVEPIYYFNGPPLNVAAHSREAAEWALTYGQFHWGLTPWAFYCLPALPIAYSMYVRRQPGVRLSVAARGALGDKSNGWLGLTLDTVVVFGIVGGVGTSLGLAVPLVSTLAGDIFGIQQSFVFDMCVLALWTLMFGMSVWFGLSKGIKILSDINVYLAFALLLFAAAVGPTLVLINGWANSLGLMLNNFIHMSLWTDPVAKGTFPQDWTIFYWAWWIAYAPMMGLFVARISRGRTIKELILAELVWGSLGCWVFFAVWGGYSLNLQLSGALDVNAILSAQGIPAAVLAIL…
>WP_279833044.1 Cobetia litoralis	MSSSAPKTSSGSGSPTRDPRASHKARDEIDWRVFLPSVLVIAGLIIPIILFPESGEAAVNAAFAFATGNFGWLYLLAGFSVVVFLIGLAFSRYGNVRLGGPQDTPEFSYFSWVAMIFAGGIGIAIVNWAWVEPIYYFTGPPFDVKAGSDAAAEWALAYGQFHWGLTPWAFYCLPAIPIAYSMYVRNRPGVRLSVASSGVLGKRADGWWGVLLDAVVVFGIVGGVGTSLGLAVPLVSRLLGDLLGIEPSFALDLGVLLIWTAIFSASVWFGLAKGIKILSDINVILAIALLAFTFIAGPSLFMVEGWVNSLGTMLSSFVTMSLWTDPVGDSTFWKDWTVFYWAWWIAYAPMMGLFVARISRGRTIRELIIAELVFGSLGCWVFFAVWGGYALDLQVSGTL…
>WP_085879181.1 Roseisalinus antarcticus	MTYHKPGDDRLDRRVFIPSLAVLAAVIAPMLLFPEAGPAAVSAAFSFVTGQFGWLYLLAGLSAVVFLIGLAISRYGNVRLGGPDDVPEFSYFSWIAMIFCGGIGIAIVNWAWVEPIYYMQGPPFAVEPMSSKAAEWALTYGQFHWGLTPWAIYCVPAIPIAYSMYVRGNPGVRLSVAAGGVLGKHVDGWGGVLLDSIVVFGVVGGVGTSLGLAVPLVSTLVSGQFGVQPSLLLDLAILAIWTAMFGASVWFGLSKGIKILSDTNVILAIFLVAFTFIIGPKLFIVNGWVNSFGQMASNFVTMSMWTDPVDHSTFPQDWTVFYWAWWIAYAPMMGLFVARISRGRTIRELIVAELVWGSLGCWVFFAVWGGYALNLQISGVLDVSAILSESGIPATVQAI…
>WP_002538432.1 Grimontia indica	MSSEVNSKEGGGIFAGVNPLMAVGSSVLVILFVLYTVLVPEQASALYKYCKDYIATNFSWYYVGLMSVFLFIAFYLIVSRYGGIKLGKDDEEPEFGFFSWFSMLFGAGIGIGILFWSIAEPMYHFQSNPFVNEGQAQSILAGQVAMRIAIFHWGLHGWGLFAICGLSLAYFSYRKGLPLSIRSGLYPLLGDRIYGPLGHAADLLAVFGTVFGIATSLGLGAQQMNAGLNYLLGVEISTSVQIVLIIAISALATISVLTGVNKGIRILSELNMQLTVVMLAFFIVLGPTAYVIGSFFTNLGDYMLNVVKLGLWVDPNPENTWQSAWTIFYWGWWIAWAPFCGIFIARISRGRTIREFTLGVLLAPTLLATFWITIFGNTAMYIELFGSGGVVEAVNEDLT…
>WP_109822491.1 Leucothrix arctica	MEIKEPITDLPIGTANSGFYSGFIRSVTLPAKFIITALILWALAFPEGSGSILKTINSFILSNFATWYIWVVALFVLVCVVLAAWPPAGRLKLGLDSDKPEFSSFSWFSMMFGAGIGVGMLTWSVAEPMYHWNNNPEVIQGLVAGATQENIRNAYKWSFLHWGFSAWACYAIVGLSLAFFSYRRNLPLTIRSALTPLFGKSLSGTLGHIIDIVAVVATILGVAQTLGFGVEQFVAGVHRIGVGDWLLNDAGTASSAAIMFAIVVIMGASTLSALSGVGKGIKWLSNINMVLSILLLGFFIIFGATWFGLTAMFYGLIDYAVALPDLLFGVWGKDGTEVGDKLAGWQGSWSVFYWAWWVAFAPFVGLFLARISKGRSVREFVLGAMIIPSIMCFVWFTWA…
>WP_066598641.1 Celeribacter halophilus	MADKPPLMDLEIPTADSGFYSGFAKSVAIPSKILVSALIVWAISVPENAAAVLNAMNGAMLKTFASWYIYVVALFLLLCVGLAVIPSTGRLKLGLPEDQPEFSRFSWFSMMFGAGIGIGMLTFATAEPMYHFATNPNVIMGETTGSSANNVTAAYVWSFLHWGLSAWACYALVGLSLAYFSYRRNLPLTVRSGLTPLFGARMSGTGGHIVDVVAVVATILGVAQTLGFGVEQFVAGLNRVGFGDWIVMTNGKPTAAGIVVALVVILGASTLSALSGVGKGIKWLSNLNMGLSFFLLAFFVLFGSTFFGLDALFSGLTTYLIKLPSLLFTVWHADGTETGDALASWQGGWSVFYWAWWIAFAPFVGVFLARISRGRSIREYVMGAIVIPSLMCFIWFTVV…
>WP_136464757.1 Aliishimia ponticola	MADKPPLMNLEIPTADTGFYSGFAKSVAIPSKILVAALIVWAISVPENAAAVLNAMNGAMLKSFASWYIYVVALFLILCIALALIPMTGRLKMGLPDDRPEFSRFSWFSMMFGAGIGIGMLTFATAEPMYHFANNPNVIMGETTGSAADNVTAAYVWSFLHWGLPAWACYALVGLSLAYFSYRRNLPLTVRSGLTPLFGKRMSGTVGHVVDIVAVVATILGVAQTLGFGVEQFVAGLNRVGFGDWIVMADGKPTAAGIVVALIAILGASTLSALSGVGKGIKWLSNLNMGLSFFLLAFFILFGSTFFGLGALFSGLIAYLTELPKLLFTVWHADGTETGDALASWQGGWSVFYWAWWIAFAPFVGVFLARISRGRSIREYVMGAIVVPSLMCFIWFTIV…
>WP_146786251.1 Colwellia demingiae	MKNISNMIKSNGVLAGVNPVMAVGSAILVTLFVLFTVIDPTYAGSIYTEAKGFIASNFAWYYIGLASFFLFLSIYTAFSRYGSIRLGPDDEKPEYNFFSWFSMLFGAGIGIGILFWSIAEPIYHFQSNPFIAEGQALTAEAAQVAMRISIFHWGLHGWGIFAMAGLSLAYFSYRKGMPLSVRSGLYPIFGDRIYGPIGHAADLLAVFGTVFGIATSLGLGAQQMNAGLSYLFDIEVSTTNQVVLIAIVSILATLSALSGVNKGIKILSEYNMHLTTVILTFFLVLGPTAYLLGAFATNVGDYLVNAVSLGLWIDPDPKGQWQGWWTIFYWGWWIAWAPFVGIFIARISKGRTIKEFVLGVLLAPTILATFWITIFGNTAIFIELFGAGGITEAVNKDIT…
>WP_282351393.1 Pontibacterium granulatum	MKTMKISMPESGLFAGVHPIMAVGSGLLVLAFVLFTLVDPEYASSVYGAAKAYIASDLAWYYVGIVSAFLFFAVWLAFSRYGNIRLGPDDARPEFSNFSWFSMLFGAGIGIGILFWSIAEPIYHFQSNPFIGEEQKLTAEAAQAAMRISIFHWGLHGWALFAVIGLVLAYFSYRKGLPLSIRSSLYPIFGERIYGPIGHVADLLAVFGTVFGIATSLGLGAQQMNAGLSHLFGIEVSSTNQVILIVLISIVATVSVLTGVNKGIRILSELNMQLTGLILVLFVLFGPTAYVLGSFFTNTGDYLFHVVELGLWVNPDPESPWQGWWTIFYWGWWIAWAPFVAMFIARISKGRTIREFVLGVLIAPTVLSTFWITVFGNSAIFLELYSGGGVVDAVNSDIT…
>WP_163390697.1 Enterovibrio norvegicus	METDVNPSNSKGIFAGVNPVMAIGSSALAVLFVLYTVIMPEHANSVYSAAKGYIASNFAWYYVGLMSVFLFIAVYLVFSRYGSIRLGKDDERPEFGFFSWFSMLFGAGIGIGILFWSIAEPMYHLQSNPFISPDNALTIEAAQVAMRVSIFHWGLHGWGLFALCGLSLAYFSYRKGLPLSIRSGLYPLLGNRIYGPIGHAADLLAVFGTVFGIATSLGLGAQQMNAGLNYLFGIEVSTTTQMVLIVVISIIATFSVITGVNKGIRILSELNMQLTVVMLAFFIILGPTAYVIGSFFTNLGDYMLNVTSLGLWVDPNPEHTWQGSWTIFYWGWWIAWAPFCGIFIARISRGRTIREFILGVLIAPTMLAAFWITIFGNTAMYIELFGQGGVVDAVNDDIT…
>BetP Corynebacterium glutamicum	MTTSDPNPKPIVEDAQPEQITATEELAGLLENPTNLEGKLADAEEEIILEGEDTQASLNWSVIVPALVIVLATVVWGIGFKDSFTNFASSALSAVVDNLGWAFILFGTVFVFFIVVIAASKFGTIRLGRIDEAPEFRTVSWISMMFAAGMGIGLMFYGTTEPLTFYRNGVPGHDEHNVGVAMSTTMFHWTLHPWAIYAIVGLAIAYSTFRVGRKQLLSSAFVPLIGEKGAEGWLGKLIDILAIIATVFGTACSLGLGALQIGAGLSAANIIEDPSDWTIVGIVSVLTLAFIFSAISGVGKGIQYLSNANMVLAALLAIFVFVVGPTVSILNLLPGSIGNYLSNFFQMAGRTAMSADGTAGEWLGSWTIFYWAWWISWSPFVGMFLARISRGRSIREFIL…
>CaiT Escherichia coli	MKNEKRKTGIEPKVFFPPLIIVGILCWLTVRDLDAANVVINAVFSYVTNVWGWAFEWYMVVMLFGWFWLVFGPYAKKRLGNEPPEFSTASWIFMMFASCTSAAVLFWGSIEIYYYISTPPFGLEPNSTGAKELGLAYSLFHWGPLPWATYSFLSVAFAYFFFVRKMEVIRPSSTLVPLVGEKHVKGLFGTIVDNFYLVALIFAMGTSLGLATPLVTECMQWLFGIPHTLQLDAIIITCWIILNAICVACGLQKGVRIASDVRSYLSFLMLGWVFIVSGASFIMNYFTDSVGMLLMYLPRMLFYTDPIAKGGFPQGWTVFYWAWWVIYAIQMSIFLARISRGRTVRELCFGMVLGLTASTWILWTVLGSNTLLLMDKNIINIPNLIEQYGVARAIIETWA…
>CaiT Proteus mirabilis	MSKDNKKAGIEPKVFFPPLIIVGILCWLTVRDLDASNEVINAVFSYVTNVWGWAFEWYMVIMFGGWFWLVFGRYAKKRLGDEKPEFSTASWIFMMFASCTSAAVLFWGSIEIYYYISSPPFGMEGYSAPAKEIGLAYSLFHWGPLPWATYSFLSVAFAYFFFVRKMEVIRPSSTLTPLVGEKHVNGLFGTVVDNFYLVALILAMGTSLGLATPLVTECIQYLFGIPHTLQLDAIIISCWILLNAICVAFGLQKGVKIASDVRTYLSFLMLGWVFIVGGASFIVNYFTDSVGTLLMYMPRMLFYTDPIGKGGFPQAWTVFYWAWWVIYAIQMSIFLARISKGRTVRELCLGMVSGLTAGTWLIWTILGGNTLQLIDQNILNIPQLIDQYGVPRAIIETWA…
>OpuD Bacillus subtilis	MLKHISSVFWIVIAITAAAVLWGVISPDSLQNVSQSAQAFITDSFGWYYLLVVSLFVGFCLFLIFSPIGKIKLGKPDEKPEFGLLSWFAMLFSAGMGIGLVFYGAAEPISHYAISSPSGETETPQAFRDALRYTFFHWGLHAWAIYAIVALCIAYFQFRKGAPGLISSTLSPILGDKVNGPIGKAIDCIAVFATVVGVSTSLGLGATQINGGLNYLFGIPNAFIVQLVLIIIVTVLFLLSAWSGLGKGIKYLSNTNMVLAGLLMLFMLVVGPTVLIMNSFTDSIGQYIQNIVQMSFRLTPNDPEKREWINSWTIFYWAWWISWSPFVGIFIARVSRGRTIREFLIGVLVTPCILTFLWFSIFGVSAMDLQQKGAFNVAKLSTETMLFGTLDHYPLTMVT…
>BetL Listeria monocytogenes	MKKLTNVFWGSGFLVLLAVLFGAFLPEQFETFTNHIQKFLTSNFGWYYLIVVAIIIIFCLFLVLSPIGSIRLGKPGEEPGYSNKSWFAMLFSAGMGIGLVFWGAAEPLSHYAVQAPGGEVGTQAAMKDALRYSFFHWGISAWSIYAIVALALAYFKFRKNAPGLISATLYPILGKHAKGPIGQLIDIIAVFATVIGVATTLGLGAQQINGGLTYLFGVPNNFTVQFTIIVIVTILFMLSAMSGLDKGIQLLSNVNIYVAGVLLVLTLILGPTLFIMNNFTNSFGDYLQNIIQMSFQTAPDAPDARKWIDSWTIFYWAWWLSWSPFVGIFIARISRGRTIRQFLLGVIVLPALVSVFWFAVFGGSAIFVEQHGNSGLSSLATEQVLFGVFNEFPGGMMLS…
>BetH Halobacillus trueperi	MKNVTSVFWITLAIALFSVVWGSVAPKNLESITGSIQSYISVHFGWYYLLIVTGFVIFCLYMIFSPYGKMKLGKPADKPEYNYATWFAMLFSAGMGIGLVFWGAAEPIYFYANNAPTAETGTAAALNESMRFVYFHWGVHAWGIYAIVALVLAYFKFRRGSPALISPTLEPLFGDKMNGPWGKVVDVIAVFATIVGVATTLGFGAAQINGGLTFLTPLEDSFGIQLLIIAVVTVLFMISAYTGLSKGIRYLSNTNMVLALALLTITLIVGPTLFIMNMFTDTIGAYLQNLPTMSFRLAPNNEENRTWINNWTVFYWAWWIAWSPFVGIFIARVSKGRTIREFLSGVLLVPSVVGFLWFSTFGSSAIKVQQEQGGLSDLATEQVMFGTFDNYPLGLILSI…
>BetM Marinococcus halophilus	MKKMTTVLKVSIVLILLFLAFGVFFTSQLEAAMTAAQAFVFAHFGWYFQILVTLLLIFAVYLGFSKYGNVRLGKPDEKPEFNRLTWFTMLFSAGIGIGLLFYGVSEPIGHFSSPPNGEGGAESDAIRGVSSTWLHWGLHAWAIYALVALALALQQFRYQAPGLMSTTLRPVLGKYAYGPVANVVDTIAVFATLFGVAASLGLGSQQINAGLQFIFGVPYNLGVQFIIMTIVTIIFVTSASTGIQRGIKYLSNINLSLTGILLLFMLIAGPTLFLINMFASGLSDYVQNFLGWGLRMDPIDEQEASWTQNWTVFYWAWWISWTPFVGMFVARISRGRTIREFMAGVLLVPSIVSFFWFSTLGGSAIFLELFEGREVSSQSLETALFYVLETYPLGGVMSV…
>ButA Tetragenococcus halophila	MRKEEARARKEAIENRPPFRGLQINPTTSLFDEEGKEEIGERNWKGWGVDIHPQVTIPATIILLLFIILLSIFSQEANVVFDYILDAVTNYTGWFMILATAIFIGAGLFFAFSRYGKIVIGGNDAKPEFSRWGWFAMLLSAGMGIGLVFWSVAEPISHLGEPSPMFNVDPNSAGAVKTALTSSFFHWGIHPWAIYAIVGLGLAFFSYNKGLPLTIRSLFYPLIGNKIYGWWGNIIDILSVLATMTGLATSLGLGVSQVNAGLNYLFGISISPGIQIVLIIVITAFATTSVVLGLDKGVQKLSEINMVLAAIFALFILLVGPTVFILSGFTQNLGYYAANFIEMSFWTETFTSTNWQGSWTLFYWAWWISWSPFVGMFIARISKGRSVKEFIIGVVLVPT…
>BetT Aphanothece halophytica	MVKQSKRPDFEEELLEEQPERYPGDTNFQKWGFDLHPQVAPISGGLVLLFIILTLTFKEQASSVFNATLNSIATYGGWFYILAANIFLGVVLIFAFSKFGRIRLGGQDAKPEFSTFAWFAMLLSAGMGIGLMFWSVGEPMFHFIGPPPIFGSEAGTPDAAETAMTITFYHWGLHPWGLYALVGLGLAFFAFNRGLPLTMRSVFYPLLGERIYEWPGHVIDILAVVADLFGLATSLGLGVQQVAAGLSFLIPAINEGVITQVTLIAIITGFATLSVVAGLDGGVRRLSEWNLYLAATFMVFVLVLGPTLFIFDTFVQNIGNYVARFPMLSFWTESFGSGEESTWQNSWTVFYWGWWISWSPFVGMFIARVSRGRTIREFVMGVLIAPTLLSFLWLSTMGG…
>BetU Escherichia coli	MIMSENDTIPKKSTSQINKAVFFTSALLIFLLVAFAAVFPDVADKNFKLLQQQIFTNASWFYILAVALILLSVTFLGLSRYGDIKLGPDHAQPDFSYHSWFAMLFSAGMGIGLMFFGVAEPVMHYLSPPVGTPETVAAAKEAMRLTFFHWGLHAWAIYAIVALILAFFSYRHGLPLTLRSALYPIIGDRIYGPVGHAVDIFAVIGTVFGVATSLGYGVLQVNAGLNHLFGVPINETVQVILIVVITGLATISVVSGLDKGIRILSELNLGLALLLLALVLCLGPTVLLLKSFVENTGGYLSELVSKTFNLYAYEPKSSNWLGGWTLLYWGWWLSWSPFVGMFIARVSRGRTIREFVTGVLFVPAGFTLMWMTVFGNSAIYLIMNQGATDLANTVQQDVS…
>BetS Sinorhizobium meliloti	MQNRVVSCRFTGSTARRATMPEGIRGRSHILFLVPLSRAESVGRLHQVQRFKVNLPVFVGSVAVIALFVGIGVIAPKRAESIFSGMQTAILSGFGWLYLLSVAVFLFSMLFLAFSRYGELKLGPDDSEPEFRYLSWIAMLFAAGMGIGLMYFAVGEPMTHFASPPEAEPLTIAAQREAMSVTFFHWGVHAWAIYSVVGLSLAYFGYRYNLPLTVRSGLYPLLKEGIHGPIGHVVDIFAICGTMFGLATSLGFGILQINSGLNYLLGIPQSIYVQLLLVTVVTAIATISVVTGVEKGVRILSETNLFLAVLLMLFVLVVGPTGTLMRDFVQNIGLYLDSLVLRTFNIYAYEPRPWIDSWTLFYWAWWISWSPFVGMFIARISRGRTVREFVTAVLFVPAM…
>LcoP Corynebacterium glutamicum	MSTNSGNNLPESQESPEEPHYPHDTHPGLVPGISVDAQRNKFGLDKTVFGVTAALILAFIAWGISSPDSVSSVSSTMFSWAMTNTGWLLNFVMLIGIGTMLYIAFSRYGRIKLGTDEDEPEFSRFSWIAMMFGAGIGVGIFFFGPSEPLWHYLSPPPHTVEGSTPESLHQALAQSHFHWGLSAWGLYALVGGALAYSSYRRGRVTLISSTFRSLFGEKTEGIAGRLIDMMAIIATLFGTAATLGLSAIQVGQGVQIISGASEITNNILIAIIAILTIGFIISSVSGVSKGIRYLSNLNISLTLGLVLFVFITGPTLFLLNLIPSSVLEYGSEFLSMAGKSLSWGEETIEFQAGWTAFYWAWWIAWTPFVGMFIARISRGRTLREFALITMAIPSFILIL…
>EctT Virgibaccilus pantothenticus	MNKSTLNNPVFYVSAFVVFLLVIIGATLPNRFGAVAEKLFHFTTIHFGWFYLLAVFVFVVFLITLSLSKFGKIKLGATLTKPEYSFFTWIGMLFSAGFGAGLVFWGVAEPMSHFFKTPFPAVEAMSEEAARVAMGYAFFHWGVSQWSVFAIVGLVIAYLQFRKKRRGLISTSIQPIIGKNKFIADTVDSLAVIATVMGVATSLGLGILQMNGGLKSVFDVPTSIWVQMAIAGVMLITYLISSSTGLDRGIKWLSNINLGSLFIIIVFVFMAGPTVFILNTFVLGLGDYFSNFIGYSLRLTPYTGDTWVREWTIFYWAWSTAWSPFVGAFIARVSRGRSIRQYVLGVLVVSPAIACIWIAAFGGTAVYNDLMNGTSIAEAVNADIAVALFETYQHLPMTT…
>EctM Marinococcus halophilus	MSEKEKKFKFLNSIFFISFIIIFAFALWGAIAPQALQAQAEFTYGFIADTFGWFYLLFVLFLILFNFYMAFSKYGRVRLGGDDARPKYPFFTWIAMLFSCGFGVSIVFWGVAEPMTHFQTPPPWTNVEPGTPEAAREAMWNAFFNNGIHQWASFTFVGLAISYFLYRQEERSLISDTMNGVIGDGTRPLRKGFRNGVDIIAVIATVMGVATTLGLSVLQISGGLNSVFNVPASSTTQFIIVAVMFVFFMASTISGLDRGIKYLSNVNLGLALFLMVAVLFIGPTGFIFETITMGLGDYVQNFFQASLRMENYTNGTWVQDWPIYYWAWTIAWSPFVGMFVARISKGRTLREFVLGVMVAPPFIGIIWIGIFGGTAINLDLFHNTDIAGIVAEDTTRAMF…
>EctP Corynebacterium glutamicum	MSSNIAITTEPEGKNKKGLKSDPFIFSISVGFIVVFVIATIALGEKARTTFSAIAGWLLENLGWMYIGGVSLVFIFLMGIFASRYGRVKLGDDDDDPEHTLIVWFCMLFAGGVGAVLMFWGVAEPINHAFNVPMANEESMSEAAIVQAFAYTFYHFGIHMWVIMALPGLSLGYFIYKRKLPPRLSSVFSPILGKHIYSTPGKLIDVLAIVGTTFGIAVSVGLGVLQINAGMNKLWSTPQVSWVQLLIILIITAVACISVASGLDKGIKLLSNINIAMAVALMFFILFTGPTLTLLRFLVESFGIYASWMPNLMFWTDSFQDNPGWQGKWTVFYWAWTICWSPYVGMFVARISRGRTVREFIGGVLALPAIFGVVWFSIFGRAGIEVELSNPGFLTQPTV…
>BetT Escherichia coli	MTDLSHSREKDKINPVVFYTSAGLILLFSLTTILFRDFSALWIGRTLDWVSKTFGWYYLLAATLYIVFVVCIACSRFGSVKLGPEQSKPEFSLLSWAAMLFAAGIGIDLMFFSVAEPVTQYMQPPEGAGQTIEAARQAMVWTLFHYGLTGWSMYALMGMALGYFSYRYNLPLTIRSALYPIFGKRINGPIGHSVDIAAVIGTIFGIATTLGIGVVQLNYGLSVLFDIPDSMAAKAALIALSVIIATISVTSGVDKGIRVLSELNVALALGLILFVLFMGDTSFLLNALVLNVGDYVNRFMGMTLNSFAFDRPVEWMNNWTLFFWAWWVAWSPFVGLFLARISRGRTIRQFVLGTLIIPFTFTLLWLSVFGNSALYEIIHGGAAFAEEAMVHPERGFYSL…
>TmaT Myroides profundi	MFKKLLDNKNLVINPPVFITSILLIVALILTCVLFPEKVGVWFPAAQLAVTSNFGWFFVVTVNVILIFAIYLAFSKFGRIRLGGDDAEPEFTKASWFAMLFSTGMGIGIMFFSIAEPVSHFFNTPRPVDTDIEAAVQAMQFTSLHWGLHAWGIYAMVGLALAFFGFNRKLPMTFRSLFYPFWGERIHGWWGHIIDILSALATVFGLSTSLGLGVIQITAGLEYLYGWEISPMMQAGIILFVIGIATISVFSGLDKGVKILSNANMYIAASFMLLIFILGPTLFIMKGYVENTGAYLANFIDISTWNDTYLGSGWQNVWTIFYWAWWIAWSPFVGSFIARISKGRTVKEFVLGVLIVPGLITLLWMNVFGGSALHTILSGDVTMIAAVKADVSTALFVFL…

## Sheet: Description
Protein sequences of DddTs, DddT homologues clustered with DddD/DddX, and BCCT transporters used for phylogenetic analysis were listed.
