# Supplementary material for: Structural insights into bacterial dimethylsulfoniopropionate import by BCCT-family transporters
Source: EMBO J. 2026 May 8;45(12):4299–320. doi: 10.1038/s44318-026-00798-w (PMC13270143; doi:10.1038/s44318-026-00798-w)
Supplement: Supplementary file 6 — Source data Fig. 6 [file 44318_2026_798_MOESM6_ESM.zip › Figure 6/6D/6D.xlsx]

## Sheet: 6D
Latitude (°N)	Longtitude (°E)	Quantity	Alphaproteobacteria	Betaproteobacteria	Gammaproteobacteria	Gemmatimonadetes	Myxococcia	Planctomycetia	Vicinamibacteria	Others in Pseudomonadota	Others							空白
-72.2974	-104.298	1	0	0	0	0	0	0	0	1	0
-71.4197	-93.4818	1	0	0	1	0	0	0	0	0	0
-70.05	-112.73	2	0	1	1	0	0	0	0	0	0
-69.94	-115.24	8	0	0	6	1	0	0	0	1	0
-68.01	-120	6	0	0	4	1	0	0	0	1	0
-67.02	-110	7	0	0	5	1	0	0	0	1	0
-60.01	73.61	1	0	1	0	0	0	0	0	0	0
-38.7833	47.5167	1	0	0	0	1	0	0	0	0	0
-38.75	47.4167	1	0	0	1	0	0	0	0	0	0
-37.7833	49.7167	2	0	0	0	0	0	0	0	2	0
-35.9667	52.9833	1	0	0	0	0	0	0	0	1	0
-35.9333	52.9833	1	0	0	1	0	0	0	0	0	0
-35.9	52.9333	1	0	0	0	0	0	0	0	1	0
-34.3403	-178.176	25	0	0	10	0	1	0	0	12	2
-33.9116	-73.0537	1	0	0	1	0	0	0	0	0	0
-32.8504	-177.654	22	0	0	8	0	2	0	0	10	2
-32.7971	-87.0693	1	0	0	0	0	0	0	0	1	0
-32.2401	17.7103	1	0	0	1	0	0	0	0	0	0
-31.0198	4.6685	1	0	0	1	0	0	0	0	0	0
-29.5046	37.9599	1	0	0	1	0	0	0	0	0	0
-25.8076	-111.691	1	0	0	1	0	0	0	0	0	0
-23.2232	-129.599	1	0	0	1	0	0	0	0	0	0
-20.4075	-3.1641	1	0	0	1	0	0	0	0	0	0
-15.3379	43.2948	1	0	0	1	0	0	0	0	0	0
-12.9794	-96.0232	2	0	0	2	0	0	0	0	0	0
-9.3921	66.4228	1	0	0	1	0	0	0	0	0	0
-9.0063	-139.139	1	0	0	1	0	0	0	0	0	0
-8.9971	-139.196	1	0	0	1	0	0	0	0	0	0
-8.9729	-139.239	1	0	0	0	0	0	0	0	0	1
-8.9111	-142.557	4	0	0	4	0	0	0	0	0	0
-8.9109	-140.285	7	0	0	7	0	0	0	0	0	0
-8.9068	-140.283	1	0	0	1	0	0	0	0	0	0
-8.8999	-142.546	3	0	0	3	0	0	0	0	0	0
-8.7789	-17.9099	1	0	0	1	0	0	0	0	0	0
-8.7296	-17.9604	1	0	0	1	0	0	0	0	0	0
2.0649	-84.5546	1	0	0	1	0	0	0	0	0	0
6.3559	-103.06	2	0	0	2	0	0	0	0	0	0
9.64505	138.821	6	0	0	2	0	0	0	0	4	0
9.66112	138.681	1	0	0	1	0	0	0	0	0	0
9.865	138.656	4	0	0	2	0	0	0	0	2	0
9.866	138.493	1	0	0	1	0	0	0	0	0	0
11.5471	144.558	4	0	0	0	0	0	0	0	4	0
12.4765	144.865	21	0	0	6	0	2	0	1	9	3
12.6312	144.721	14	0	0	7	0	0	0	0	4	3
14.2075	-116.647	1	0	0	1	0	0	0	0	0	0
18.5839	66.4727	1	0	0	1	0	0	0	0	0	0
20.8183	63.5047	1	0	0	1	0	0	0	0	0	0
22.8	-46.05	1	0	0	1	0	0	0	0	0	0
31.6948	-64.2489	1	0	0	1	0	0	0	0	0	0
34.6663	-71.2907	1	0	0	1	0	0	0	0	0	0
35.2698	-127.727	4	0	0	4	0	0	0	0	0	0
35.689	-123.078	19	0	0	12	0	2	1	0	4	0
35.759	14.2574	1	0	0	1	0	0	0	0	0	0
36.1948	-122.038	31	0	0	19	0	7	0	0	5	0
36.2309	-33.9045	1	0	0	1	0	0	0	0	0	0
36.6077	-122.62	32	0	0	17	0	5	0	0	8	2
36.799	-121.026	58	0	0	34	0	12	0	0	11	1
36.9138	-121.159	4	0	0	3	0	1	0	0	0	0
37.0366	-121.299	18	0	0	13	0	4	0	0	1	0
37.1343	-121.456	10	0	0	7	0	1	0	0	1	1
39.2392	-70.0343	1	0	0	1	0	0	0	0	0	0
39.3888	19.3905	1	0	0	1	0	0	0	0	0	0
39.3991	19.3997	2	0	0	2	0	0	0	0	0	0
43.8293	-69.8133	4	0	0	4	0	0	0	0	0	0
43.917	-69.6219	10	0	0	9	0	1	0	0	0	0
43.9948	-69.6486	5	1	0	4	0	0	0	0	0	0
56.33	-46.99	3	2	0	0	0	0	0	1	0	0
58.1	176.4	5	0	0	5	0	0	0	0	0	0
70.2	4.01	5	1	0	3	0	0	0	0	0	1
70.21	-121.22	1	1	0	0	0	0	0	0	0	0
72.23	-72.46	1	1	0	0	0	0	0	0	0	0
74.33	2.34	4	1	0	1	1	0	0	1	0	0
75	-151.19	2	0	0	2	0	0	0	0	0	0
77.9508	-1.62713	4	0	0	1	0	0	0	0	3	0
82.05	168.01	1	0	0	1	0	0	0	0	0	0
84.6	111.08	5	0	0	4	0	0	0	0	0	1
85.02	43.08	7	1	0	3	1	0	0	0	1	1

## Sheet: Description
This dataset summarizes the geographic distribution and taxonomic composition of DddT homologues identified from metagenomic analysis. “Latitude (°N)” and “Longitude (°E)” indicate the sampling sites. “Quantity” represents the total number of DddT homologues detected at each location. The remaining columns show the number of DddT homologues detected at each location and assigned to different bact…
