# Supplementary material for: Structural insights into bacterial dimethylsulfoniopropionate import by BCCT-family transporters
Source: EMBO J. 2026 May 8;45(12):4299–320. doi: 10.1038/s44318-026-00798-w (PMC13270143; doi:10.1038/s44318-026-00798-w)
Supplement: Supplementary file 6 — Source data Fig. 6 [file 44318_2026_798_MOESM6_ESM.zip › Figure 6/6C/6C.xlsx]

## Sheet: 6C
	Protein sequence
DddT Psychrobacter sp. D2	LKENKIDWFIFISTFVLIVAICLPLVLYPEKGGELVSQANSFVTSNFGMVFLWAGMGGFAFLTYLFFSEHGKIKFGTKDEKPEFSNFSWGAMVFCAGVASGLVYWGTIEWAYYFTAPPYGIEPKSTDAAEIAAAYGIFHWGPSAWAFFVLPSLPIAYSYYILKVPVLRLSEICRIVIGKHSDGVLGKVIDIIFMFGILGAAGTSLGLGTPLVAAGISKITGIESSTSMTVFVLVLCTALFTWSAYSGLKRGLKLLSDLAIICSVILLTYVLLVGPTEFILKMGTNSVGLLFTNFVRWNLYTDPVSGSGFVESWTVFYWAWWIVYTPFMGLFIAKISRGRTIRQVILGGIAWGTLGCAAYFSILGNYAMHLELTKELSVTGLLEQIGAPATIMEVIGTLP…
DddT homologue-1 Pseudomonas	MSNFNHGSALDGRVFWPSIAVILGVTIPLALFPESGNLIIKQLFAFTTGNFGWLYLFAGLGTVVFLLWLALGRYGNVRLGRAEDVPEFSYFSWVAMIFCGGIGIAIANWAWVEPIYYFDGPPRGLAAQGKEAAEWALAYGQFHWGLTPWAFYCLPAIPIAYSMYVRRQPGVRLSVAARGVLGDKANGWLGILLDTVVVFGIVGGVGTSLGLAVPLVSTLSSDVLGLQPSFAFDMIILCLWTALFGMSVWFGLSKGIKILSDINVYMAVLLLLFVLAIGPTLFIINGWSNSFGLMVNNFVQMSLWTDPIAKGSFPQDWTIFYWAWWIAYAPMMGLFVARISRGRTIRELVFAELIWGSLGCWVFFAVWGGYALDLQLSGALDVSAILSQQGIPAAVLAIL…
DddT homologue-2 Gammaproteobacteria	MQEAVPPASDGDHLDPRVFIPAVLVILAFIGPVILFPDASTALINAAFSFATGKFGWLYLVAGLSVVGFLIWLAFSRYGNVRLGGAEDTPDFSYFSWVAMIFTCGMGIAIVNWAWVEPIYYYTSPAYHVAAKSREAAEWALAFGQFHWGLTPWAFYCLPGLPIAYSMYVKKRDGVRLSVASRGVLGRHADGAWGVLLDSIVVFGIVGGVGTSLGLAVPLVSQLVSGILGMEANFGLEVAVLCIWTAMFSASVWFGLAKGIKILSDVNVILAIFLLAFTFIVGDSQFMVEGFVNSLGKTLGNFIPMSLWTDPAGDSTFWKDWTVFYWAWWIAYAPMVGLFVARISRGRTIRELIIAELVFGSLGTWVFFAVWGGYALDLQISGALDIKALLDSGGIPLAV…
DddT homologue-3 Vicinamibacterales	TLGFVLWLALGRYGRVVLGAPGVSPAFSTYSWVSMLFCAGVATGILYWGTIEWAHYYIGPPFGVEPRSAEAIEWASTYGIFHWGPTGWAFYCLPALAIGHAYYVRRQPYMRVSSACHGVLGRQTNGLVGRLTDTLFIVGLLGAAGTSLGFGTPMIAAGLSRLFGIESSFGLQVGVVGLCALLFSASVYVGLERGIKRLSHVNMALTKTLLVFVLLAGPTLFILKMATNSVGLLVYQFVRMNTWTDPLTESRFIEDWTVFYWAWWVAVGPFMGIFVARISEGRTIRQIVFGMLGWGSLGCAVYYAILGNYALHLQLNGILDVIGIVAAEGDPAAIEAVIASLPAGRVVLGVFCVASLVFLATTYDSAAYSLASSASTALAHDEEPDRWHRMFWAFALAIL…
DddT homologue-4 Pseudomonadota	YIWISIATLIFLIWLAVSRYGALRLGDANEPPQFSNFSWASMIFCAGIGSSLIYWATIEWAFYYSKPPLNLEPGTTEAIEWIASYGIFHWGFTGWALYCLPAVALSYAYHVRGIPYLRISAACETVLGKQMTGPIGRCIDILVMVGLIGAAATSLGFSTPVISAAMSQFSGIQESFAMTFFILLILSILFALSVYIGLEKGIKRLSNINTILALGLLVFILIAGPTVFILKLGTNSLGHVFQNYIKMSTWTEPVSNSGFVESWTIFYWAWWIALGPYVGIFVTKISRGRTIRELIFGMLGYGSLGCAIFFIVLGNYALYLELNELLPVVQIVEKQSPEIAIAKIISTLPFGHWILPVVGIIALIFSATTYDSASYTLAAGATRNLTAKEHPARWHRVFW…
DddT homologue-5 Gammaproteobacteria	LIESVNKSLTSKDVDWFIFGTGSAILLTVVLIILIAPQASSLVIQQLYDFVTIRVGVIYIITAILTLGFLLWLALSHHGRVVLGDSNIPEHSTFSWASMLFCAGIGASLIYWGATEWAFYYVAPPFGLAPESDAAIGWAASYGIFHWGPVGWAFYCLPAVALGCSYHLKKIPSLRLSAACSAVLKSRTEQWPGRVIDLLFIVGLLGTAATGLGFGTSVVSSAVTALTGVEDSIGLQAVIIAIATGMISYSVYRGLDKGIKVLSSINAGLALLLIAFVFIAGPTVFILEMGVTSIGRVIQEFFQMLTWTDPLQRSDFVESWTVFYWAWWLAMGPFVGMFVCKISRGRSIRQVVFGMLGWGSLGCALFFIVLGNYALYLEVNGIYAVVDEAVNVGPSTAIA…
DddT homologue-6 Woeseiaceae	LESRTTNIDWFIFNTTVILLLLVCGFLVGSEQGAQWVSWAFAGITGQLGVVYIWAAIGTVIFLLIVAFGRFGKTLLGPPGEAPQFSTVSWGSMLFAAGIGTAVMYWGAIEWAFYYQTPPFGIEPRSMAAAEWAASYGIFHWSVAGWALYCLPALAIAYVYHVKGLSQLRLSVACQGVLGEWANHWPGRLIDLLFMISLIGAASTGIGLSVPLISETLTRLTDWPDSFALKVSVMLTGTGLFAISVYLGLEKGIKRLSLFNTFLVFAFLVFVLIVGPTLFILKTGTNSIGLVLQNYFRMITWTDPVRNSGFVESWTVFYWAWWIALGPFVGMFIAKISRGRTIRQVILGTMGYGSLGCVLVFIVLGNYALDIQLSGAIDIVGRLNESGGAAAVIDIVASL…
DddT homologue-7 Gemmatimonadales	VQRSEVDRFIFVATVILLLAVSVPLILAPDAGGAAVQSVFDFITGNFGVLYIWAAVINLVFLAWLAFGRYGRVRLSNDDSPPEFSTFSWVSMLFCAGIGTGILYWGTIEWAYYYDAPPYGVVPRSPEAIEWATSYPIFHWGVTGWAFYCLPALAISYAYFCRGTKSMRLSDNCRAVIGDHADGALGKVIDLLFMLGLLGAAGTGIGLAVPLISSGLSQLLGVADSFQLDLAVVLAVTAVFAASVYAGLERGIRRLSNLNVMLTLGLLLFVLIVGPTLFILKAGTSSLGHVLQNFVRMNSWTEPIGDSGFVETWTIFYWAWWIALGPYMGMFVARISRGRTIREVTFGMLGFGTAGCALFFMVFGNYALHLELSEALSVTTMLQEEGAPQAIIAVVQSLP…
DddT homologue-8 Myxococcia	IVGICIPLILFPEAGSRSVSAAFDFVTRRFGVFYIWSAIAAFGFLLWLALGRHGRVRLGPEGCRPDYSTFSWAAMLFCGGIGSTVLYWGIIEWAYYYQAPPFNEVPGSPAAIQWAMSYPIFHWGITGWAFYCLPAIAMGHAYHVRNQPSLRVSTACRAAIGRHADGALGRALDLVFMVGLVGAAATGVGLSAPLITASVSRFAGIPEEFYMSMVAVLLGTLLFAASVWVGLDRGIRRLSNLNVILALIFLGFVLVVGPTLFLLKATTDAIGFALQNFVRMMTWTDPLTDSGFVESWTVFYWAWWLALGPFMGIFVSKISRGRTIREMVFGMLGYGSLGCILFFAILGNYALHVHLNDLAPVMDTLNDKTLGAPAAIVDILVSLPTGRWLLPYFAVICLI…
DddT homologue-9 Rhodopirellula	MLFCAGVGAGLLRWVLVEWGEYYTALPHGVAQESVAAKEWATAYPLFHWGPLAWAFYCLPAITIAYPFYVKKVPWLRMSTGLYGILGEKGLHGPIAKLIDILVVLSLLGGAGYSLGVTTPMISGAFSHLTGLKDGFYLQVITALFCAAIFSTSAYFGLRKGIKILSDWNIYLALFLLGFIFVAGPTVFIFETSLSSLGYMAQNFIVMSTWTDPFTDSSFVEDWTVFYWAWWVAYAPFVGLFVARISRGRTIRQVICGMLTYGSMGGMLFFMVMGNYAFDYTMNMDVAESAAFIQTMSSDYVTAIIQILNSLPLSKLIIGIFCLISVVFTATTYDSASYIIASTVTQKLHAGEDPAQWNRVFWAFALAALPIALMSIGVESVMISILLLTSFPILFIGGL…
DddT homologue-10 Haliea	MNDLKIDRILFFTAAFLVFLVCLPMGLMPERSAAFVSQVYGWIASNLGFLYQWAAIGSILFLLWLGLGRHGNIRLGDEDERPEFSDFSWAGMLFCAGTGASLLVWAGVEWAFYYDSPPFGVTPRSTEAIEWGSAYGLFHWGIIAWCFYALPTIAIAYPFYVKKIPYLRASTALHSVLGPDGGNSTLGRIVDLACMIALLGGAGSSLSMIAPTIAATIATLLTIETSFVLELIVILVCISLFSLSVYMGLEKGIKKLSDLNVYLAVAFLGFVLLAGPTLFILKMSTDSIGFMLSNFARMTTWTDPVEQSGFVETWSIFYWAWWVAFAPPIGVFVTRISRGRTIRQVIFSMILFGSLGCTLFYAILGNYSLSLELDQVISVTGSLKEEGMFVTVANVLDTL…
DddT homologue-11 Xanthomonadales	MHNGQMENNKTSDQVKPRKIDRVLFFLAVGIVVAVCMPLILMAEQAGPVVSDVYNWIATNLGVFYQWFGIGTMVFLGWLVFGPYGHIRLGGEKPDFSTFSWAGMLFCAGTGASLLVWAGVEWAFYYDNPPFGALPRSNEAVEWASAYGPFHWGVTAWCFYALPTIAIAYSYYVRNIPYLRASTSLHEILGPGGENSPMGRMVDLAVMIALVGGAGTSLGVIAPTIAASVAQLTGIETSFSLQMAVMAVCISLFAFSVFRGLNRGIKRLSDLNVYLALGFLAFILIAGPTLFILKNSTNTLGFMLSNFVRMMTWTDPIEKTGFVESWSIFYWAWWIAFAPAVGIFVARISRGRTIRQVVLSMLVFGSLGCWIFYFILGNYSLYLELENLMSVTGVLAQSD…
DddT homologue-12 Pseudomonadota	MKGLKVDRILFFSAVVAVVAVCIPLVLMSERAEQNVSDLYNWIASNMGVFYQCFAIGTMFFLAWLTFGRFGHIRLGGEKPEFSTFSWAGMLFCAGTGASLLVWSGVEWAFYYDVPPYGVEPRSTQAAEWATAYGPFHWGVTAWCFYALPTIAIAYSFYVKNIPHLRASTAMHAILGPSGENSLVGRLIDLAVMIALLGGAGTSLGVIAPTIAASIGQLLGMETSFTLELGVMALCIGLFAISVYMGIEKGIKRLSDLNVYLALGFLAYIVIAGPTIFILKSSVSTVGFMAENFIRMMTWTDPIADQGFVESWTIFYWAWWIAFALPIGIFVTRISRGRTIRQVVLSMIFFGSLGCWLFYFVIGNYSLSLELDQVTSVTGSLAENGMYITVANIISTLPL…
DddT homologue-13 Halieaceae	MNFGLTVSVLLGLTLPLLVFPSETAAVLATIYAWIANTFGWFYILTGASTLALVLYIAFSRYGAIRLGSEEPEFPTVSWVGMLFAAGIGSGMLYWSAIEWAYYVQAPPFGAEPFSDKAYDWAASYGLHHWGFVAWAFYSLPTLAIAYPFYVRKAPQLKYSNSAQYWLKGRENSWPARLMDTFFMIALIGGAGSSLGISTPLISALIARLTGIPDGFALELVVVGICVALFSLSVWLGLTRGIRRLSDVNLLMAFLFLLFVLFAGDTLFILSMAVNSVGHLLQNTLAMTFWTDPIANTGFVGDWTVFYWAWWIAYAPFIGIFVTRISRGRTLREVVFGMLCLGSLGVWLFFFVLGNHSLGLQLSGEVDVIGVMNAESGTVAIVAGLDALPLAAVAIGLFC…
DddT homologue-14 Gammaproteobacteria	MEQRQIDWATFGTCIAVIVVVCLPLALFPETGGKLILGAYNFIASKFGFLYMLAGVAVMLFLAWLGFGRYGRVVLGTEQDTPEFSDYSWAAMLFCAGVGGGLMFWAPVEWAYYYDAPPFGIEARSVLAADWASTYGVFHWGPGAWCFYCLPTLAIAYPYYVKRVPYLRFSNSCYYFIGAEHESVAGRMIDLLFMIAILGGAGSSIGFTTPMIAALIARLTGLEANFALEVFAVALCVGLFSISAWLGLKRGIKRLSDFNLGIALALLLFVLIVGPTVFILKTSLNSLGLMFQNFIRMNTWTDAFTDSGFVETWTIWYWAWWIAYGPFVGLFVTRISRGRTIRQVILGMVGYGSLGTAVFYMILGNYSLHLQLTDVLAITEVLELEGQAAAIVATLDQLP…
DddT homologue-15 Pseudomonadota	MKHKVDWPSFSAAVAIILLVSAPLLLFPESGGKILAELYGFISNKFGFLYLIAGIAALTLLLWLAFSRYGKIRLACDDEPPEFSDLSWAAMLFCAGVGAGLMYWAPIEWAYYLETPPYGLESGSTAAAEWASTYGIFHWGPTAWAFYCLPTIAIAYPYYVKKVPFLRLSTGCHYFFSGKEETRAERLIDWLFMIGLLGGAGTSLGFSTPMIAACVARITGWEADFGLEFAVVLVSVAMFATSVWMGLKKGIKRLSDINMWLALALLGFILLVGPTIFLLKTSVNSLGLMAQNFIKMNSWTDAFTDSGFVENWTIFYWAWWVAYGPFVGMFVTRISRGRTIRQVVLGMLGYGSIGAAVFYMILGNYGLHLEITGAIAVTEVLANDGGPAAIVAILGQLPF…
DddT homologue-16 Gemmatimonadota	VGVTRGPEAPAIEPEIQPEIESAGVDWPSFLTCIAVVLLVSLPLVLFPEAGERLLTASYDFIADRLGFLYAFAGFGVSVLLAWLAFGRYGKVKLGRDEDDVEYSNFSWTAMLFCAGVGAGLLYWATIEWTSYYDAPPFGVAPRSPEAADWASTYGIFHWGITAWCFYCLPTLAIAYPYYTKRVPYLRFSTGCHYFLGGGKETSRDTSNEPTGETAAETTAGRVIDLFFMISLLGGAGASLGFSTPMIAACIARLTGLEVTFGLEVFSVLLCVALFATSVWFGLNRGIKRLSNLNLVLAFVLLLFVLIAGPTLFLLETSLNSLVLMVPNFAKMNWWTDPFTDSVFFRDWTVFYWAWWIAYAPFVGLFVTRISRGRTIRQVILGMTLYGSLGGALFYMIFG…
DddT homologue-17 Woeseiaceae	MEQSRIDWLSFGTCVAIIAAAGIFLAASPETAGPMLQGLYDFIAIEFGVFYLLASVAAISFLVWLAASRYGNVKLDSDDEGPEFSQLSWIAMLFCAGVGAGLMYWCATEWAFYYESPPFGAEPRSTEAAEWASTYGLFHWGFTAWAFYCLPAIAIAYPYYVGKKDKLRFSLSCNWFLRGKEQGPLARVIDFLFMIALIGGAATSLGFSAPMIAACAAWLFGIQTSFELEVIIMGVCVGLFVLSVWLGLKKGIKRLSDINMYLALGLLLFILLVGPTVFLLKTSLNGLGMMTQNFLRMNFWTDPFTKSGFVESWTIFYWAWWIAFAPYVGLFITRISRGRTIRQVITGMLIYGSLGSWIFYMIIGNYALFLQISGQLDFVNIMNSVSGNAAIVATLETLP…
DddT homologue-18 Gammaproteobacteria	MEQSRVDWPSFGLCAAILLFTSIPLMAYPDASSAYLENLYTYIASEFGVLYLLASVGSISFLAWLACSKYGNIRLGDSVDGKPEFSTISWVGMLFCAGVGAGLLYWCSIEWGFYYVSPPFGVEPRSAEAAEWASTYGLFHWGFTAWAFYCLPAVAIAYPYYSKKLDILRFSVSCHWFLKGREHGAIARTIDFLFMVAMLGGAASGLGFSTPMIAAAIAWLFDIEPTNTLEIAVVFLCILLFAVSVWLGLKKGIKRLSDINVMLAFGLLAFILLVGPTAFIVKTGLNGIGMMAQNFIRMNFWTDAFTDSGFVENWTIFYWAWWIAFAPYVGLFVTRISKGRTIRQMITGMMFWGSLGGWMFYIVMGNYSLYLELNGIVDITGIMSSQSPDAAIVAMLETL…
DddT homologue-19 Vibrionaceae	MKNAFSLIDKPTFFGAIALLLTVIFPLILFPQQGADWIAIAKNFMTDKLGFLYLALGLSAFFFMIYVVFSDMGQIKLGDPDEKPEFATSSWAAMLFCGGIGASILYWGCIEWAYYYQNPPFQLEPGSEEAVRWAATYGIFHWGPIAWSIYLIPALPIAYFFYVRKQPVLKVSSALMPVIGEERTNGAAGKIVDVLFIFGLLGGAATTLGLAAPLIGEGLNFLFGIEQSTLSQIAILLVCTAIFAYSSYAGMEKGIKILSNINFWGAMGLLAFVLAVGPTIFMLETGLDSIGRMLSNFFVMATWAEPFGGYGTFDDTHFPQDWTIFYWAWWLVFAPSMGLFVARISRGRTIKQMVSGSIFFGSLGCFLFFMVLGNYGLSLQLSGELDVVGILNTEGATKA…
DddT homologue-20 Gammaproteobacteria	MFSAGIGIGLVSWAFVEPVIYLQGPPFALPPGSNESAEWAHMYTMFHWGIVPWAFYALPTIPIAYMLYVKRSPFLRISNSINGALPEPHHRKWDPVIDTLVIIGIVGGAGTSLGLGVPLVSAFFGELFGLKDGFGLQILVLTFWTLIFATSVYRGLNSGIRLLADTNILLAMLVLLFILVVGPTVLILTMTANSFGLLLDNFFRMSFWLDPINQSDFPRDWTLFYWAWWIAYAPLMGLFFGRISRGRTIKQTVLGVIGWGSTGCVLFMAVCGGYALHLEMNGIIPVSDIIRESGNPAAVVAIVSTLPGSTIAIAVFTVLSFIFLATTLDSVAYVLAGITTKNLPGDQEPDRVYRLIWAFFLAFIAVGLLVVGGLTTVQSSSVVTSLPLIPVLFLLAVSI…

## Sheet: Description
Protein sequences of Psychrobacter sp. D2 DddT and 20 randomly selected DddT homologues identified from metagenomic analysis used for multi-sequence alignment were listed.
