# Supplementary material for: Structural insights into bacterial dimethylsulfoniopropionate import by BCCT-family transporters
Source: EMBO J. 2026 May 8;45(12):4299–320. doi: 10.1038/s44318-026-00798-w (PMC13270143; doi:10.1038/s44318-026-00798-w)
Supplement: Supplementary file 7 — Figure EV3 Source Data [file 44318_2026_798_MOESM7_ESM.zip]

Archive with 2 entries (1 files):
- Figure EV3/
- Figure EV3/Figure EV3.xlsx
