# Supplementary material for: Structural insights into bacterial dimethylsulfoniopropionate import by BCCT-family transporters
Source: EMBO J. 2026 May 8;45(12):4299–320. doi: 10.1038/s44318-026-00798-w (PMC13270143; doi:10.1038/s44318-026-00798-w)
Supplement: Supplementary file 7 — Figure EV3 Source Data [file 44318_2026_798_MOESM7_ESM.zip › Figure EV3/Figure EV3.xlsx]

## Sheet: Figure EV3
	Protein sequence
>DddT Psychrobacter sp. D2	LKENKIDWFIFISTFVLIVAICLPLVLYPEKGGELVSQANSFVTSNFGMVFLWAGMGGFAFLTYLFFSEHGKIKFGTKDEKPEFSNFSWGAMVFCAGVASGLVYWGTIEWAYYFTAPPYGIEPKSTDAAEIAAAYGIFHWGPSAWAFFVLPSLPIAYSYYILKVPVLRLSEICRIVIGKHSDGVLGKVIDIIFMFGILGAAGTSLGLGTPLVAAGISKITGIESSTSMTVFVLVLCTALFTWSAYSGLKRGLKLLSDLAIICSVILLTYVLLVGPTEFILKMGTNSVGLLFTNFVRWNLYTDPVSGSGFVESWTVFYWAWWIVYTPFMGLFIAKISRGRTIRQVILGGIAWGTLGCAAYFSILGNYAMHLELTKELSVTGLLEQIGAPATIMEVIGTLP…
>DddT Halomonas sp. HTNK1	MNTPNKPGDSMDLRVFIPSVLVILGLIVPLIMFPDSGTLLVNAAFAFATGNFGWLYMLAGLSIVLFLIGLALSRFGNVRLGGPDDKPEFSYFSWVAMIFAGGIGIAIVNWAWVEPIYYFTSPPFGVEPSSNAAAEWALSYGQFHWGFTPWAIYCLPAIPIAYSMYVHNRPGVRLSVASRGVLGRHSDGWIGSILDAVVVFGIVGGVGTSLGLAVPLVSQLVSGLFGIAPSFMLDVGILLVWTAIFSASVWFGLAKGIRILSDINVWLAIFLLAFTFLVGDSLFMIEGWVNSLGNMTSHFVEMSLWTDPVGGSTFWQDWTVFYWAWWIAYAPMMGLFVARISRGRTIRELIIAEMVFGALGCWVFFAIWGGYALDLQISGALDVAGILDEGGIPAAVEAI…
>BccT5 V. vulnificus YJ016	MWLPFNISIAQIDSLISIEQSVFHTDCNFVLGNFMKRHFELIDKPTFFGALALLFSVIIPLLVWPSQGEYWIGVAKTFMTDKLGFLYLGLGLAAFFFMVYIIFSDIGQIKLGDADEKPEFATGSWAAMLFCGGIGASILYWGTIEWAYYYQNPPFQLEAGSEEAIRWAATYGIFHWGPIAWSIYLIPALPIAYFFYVRKQPVLKISAALMPVIGEARSYGKLGKVIDVLFIFGLLGGAATTLGLAAPLINEGISYLFGIPSTTLSQIGVLLLCTALFAYSSYKGMDGGIKVLSNINFWGALALLAFILVTGPTLFMLETGLDSIGRMLSNFFVMATWAEPFGGYGPFEDTHFPQDWTIFYWAWWLVFAPSMGLFVARISRGRTIKQMVSGSIFFGSMGC…
>DddT Marinomonas sp. MWYL1	MNDKSYVLPKKGLFSGTHPILAIGSALLVMAFVLFTVLDPTSANTLYSSANNFISSNLDWYYIGLMSFFLFFAVWMSLSKYGDIRLGKDSDRPEFSNYAWFSMLFSAGIGIGILFWSIAEPIYYLQGNPFITDAQAGTVAAAQVAMRVAIFHWGLHGWALFAVIGLALAYFSYRKGLPLSIRSSLHPIFGDRIYGPIGHAADLLAVFGTVFGIATSLGLGAQQMNAGLSYLFGFEISTTNQIILIAILSVIATGSVLTGLNKGIKILSEWNMHLTIVILLLFIVFGPTVYVLGAFVTNLGDYITNVVGLGFWVDPDPERQWQSWWTIFYWGWWIAWAPFCGIFIARISKGRTIREFVCGVLIAPTLLAAFWISIFGNTAMFVELFGPGGITEAVNADTT…
>DddT Pseudomonas sp. J465	MTSKTNKLPSSGLFTGANPVMSIGAALLVMAFVLFTVIDPKYADGIYGAAKSFIATNLAWYYIGLMSIYLFLAVWLSFSRYGNIRLGKDSDRPEFSNFSWFSMLFGAGIGIGILFWSIAEPIYHFQGTPLIGEAQKMTAEAAQVAMRISIFHWGLHGWGLFAVFGLILAYFAYRKGLPLSIRSSLYPILGERIYGPWGHAADLLAVFGTVFGIATSLGLGAQQMNAGLNYLLGFEVSIGHQILLIAVISVIATASVLSGVNKGIRMLSELNMHLTILILALFVIFGPTAYLLGAFVTNTGDYLAHAVQLGLWIDPDPKGQWQGWWTIFYWGWWIAWAPFVGMFIARISKGRTLREFVLGVLIAPTVLATFWITIFGNTAIFIELFGGGGVVAAVNDDVT…
>DddT Psychrobacter sp. J466	MRFNNKKPLTRLPIKVAARGFYEGFNKDVTITAKILLGMLIVWAVISPENSISILNSINNFLLNHFSTWYILSVAFFLILAFILAVIPRYGKLVLGDQGDKPEFSNFSWFSMIFGAGIGVGMLTFATAEPMYHFANNPEVIQGLATASSADNVRFAYKWAFLHWGFSAWICYSLVGLSMAYFSFRRKLPLTIRSGLAPLFGQKLSGKLGNTIDIIAVIATILGVAQTLGFGVEQFVSSMYRVGMGEWLLNADGKSSTAAIVVALLVIVGVATLSALSGVGKGVKWLSNINMGLSLILFAFFLIFGSTFFGLQAFVLGLFDYVVALPDLLFTVWQPDGTPVGDTLATWQKDWSVFYWAWWIAFGPFVGVFFARISRGRSIRTYLFGTVILPSLMCFIWFS…
>BccT2 V. parahaemolyticus RIMD2210633	MSTDNNGGIKRPDGKVNAIDTDYQIGQDNVALKVGPFGLDIHNRVFAISGMAIVLFVVATLTFRQQVEPFFAGLRAWLVSNLDWFFLASGNVFVIVCLVLIVTPLGRVRIGGTEATPDYSYAGWLAMLFAAGMGIGLVFFGVSEPMSHFSSALGGVNIENGVRTDWAPLGGAVGDTDAASALGMAATIYHWALHPWSIYALLALGLAIFSFNKGLPLTMRSIFYPLFGERVWGWVGHIIDILAVVATVFGLATSLGYGASQAATGLNFLFGVPMTDTTQVVLIVVITALALISVVAGLDSGVKRLSEINMILAAMLLFFVIIVGPTMAILTGFFDNIASYITNIPALSMPFEREDVNYSQGWTAFYWAWWISWSPFVGMFIARVSRGRSVREFIICVIL…
>BccT3 V. cholerae N16961	MTQRGYMTKEIDKYSIDNTDYTVGQDNVQKWGFDVHNPVFGISAGLIAAFLLLTVLVDAHQAKIGLDTVKQSIIASFDWLFIWSGNLFLLFCVGLVISPFGKIRLGGQAAKADHSFLSWLAMLFAAGMGIGLMFWSVAEPVAYYTGWYETPLGVEANTPQAAQLAMGATMFHWGLHPWAIYGVVALSLAFFCYNKGLPLSMRSVFYPLLGDRAWGWAGHVVDILAVLATLFGLATSLGLGAQQAASGIHHVFGFESGIGLQIAVICVVTGLATLSVVRGIDGGVKVISNINMIVAFLLLALVAVIGYSVTLTSIPTTLMAYLQNLIPLSNPHGREDEVWFQGWTVFYWAWWISWSPFVGMFIARVSKGRTIREFIVAVLLIPTLVTLVWMSVFGGLAVD…
>WP_142056479.1 Pseudonocardia kunmingensis	MEPGSLVLDAEAKKPIDRWIFGIAAVLVVAFIAWGVISTETLSAVSTAVLGGVMNAGGWAFVLIASGFVVFALWLAFSRYGKIPLGADDEGPEFRTVSWIAMMFSAGMGIGLMFYGVSEPLSHFTSPPPGTVEAGSPAALDVAMATTLFHWTLHPWAIYAVVGLAIAYSTFRRGRSQLVSSAFAPLLGERRTQGAFGKFVDILAIFATLFGSAASLGLGTLQIGAGLEANGLPPAETPLLLGIIALLTIAFVASAVSGVAKGIQWLSNINMVLAGVLALFVFVAGPTILILNLVPTAIGDYLGDMAQMAARTAATGGDATAEWLSSWTVFYWAWWISWTPFVGMFIARISRGRSIKQFVVGVLLIPSAVSLLWFAIFGGAAIQAQRDGNDLASAGLEGQ…
>WP_285937307.1 Actinomadura xylanilytica	MADEHARPDAPDRPPGGLEAAAPPPRTDFVVFGVTAVLILAFIVWGGVATDSLEDVSTSMLRGTMHNAGWAFVLAASGFVVFALWLAFSRYGRITLGTEGEEPEFRTVSWVAMMFSAGMGIGLMFYGVNEPLAHFADPPPGTHPATAPAQERVGTAMATTLFHWTLHPWSIYAVVGLAIAYSCFRRGRRQTISAVFTPLIGERHARGAVGKVIDILAIFATLFGSAASLGLGALQIGSGVEEVGWLSGVSTGLLVTVIAVLTAAFVASAVSGIDRGIQWLSNINMVLALLLLLFVFVLGPTVQILDLLPTSIGSFIGELPQMVARTEATAGANIDAWLAQWTVFYWAWWISWSPFVGMFIARISRGRTIRQFVGGVILVPSAVSLVWFAVFGGTATSLE…
>WP_092224259.1 Desulforhopalus singaporensis	MKDTENLSGLKKILGDYDEKILYPVIGLLAIILTSILVDSKGTQKIFDSINQWLIFNFSSGFLIGVTAVLFFALWVGMSKYGDMRLGKDDDRPEFSFIAWVAMMFSAGFGLSTLTWCAAEPLYHLFQSSYTVDAGTAGTPAGIPKAMLLTVFDWGIHGWALFAVGGLAIAFPAYRLGKPMNLGIGLYGILKDKSQTGFWGKLTDVLGVISTLGGNGASLGFGILSIAYGIKHITGVELGSAGTFVAMLMIIAAFTLSAVSGVKRGIRILSLINIYLGLGMLIWLLLTGPTTYLLSLFTQTLGEYISSIVSMSFWSDAGNFADGQYQQRSWLNWWVIFYWLWWVSYIPFCSGFIARISKGRTIREYILGTTLVPVLMTMALFVIWGGNSAYLEVTKAAPM…
>WP_066084478.1 Hydrogenophaga crassostreae	MSKMMNSGDRVDMRVFSLSLLLLAGVVGPLLMFPESSSAMISAAFSFTTGTFGWLYMVAGLAVVVFLIGLAFSRYGNVRLGGADDTPEFSYFSWIAMIFCGGIGIAIVNWAWVEPIYYYTGPPFGVEAKTQAAAEWALTYGQFHWGLTPWAFYCLPAIPIAYSMYVKRQSGARLSVAARGVLGKQSDGWLGVVLDAVVVFGIVGGVATSLGLAVPLVSTLAAGLFGVEDSFLLEMGMLALWTIMFGTSVWFGLAKGIKILSDVNVIMALAMLLFTFMVGPTQFMVDGAVNSFGRMASNFISMSTWTDPVGKSSFFKDWTVFYWAWWIAYAPMMGLFVARISRGRTIRELIIAEMVWGSLGCWVFFAVWGGYALDLQISGKLDVAAILNGAGGIPATVQA…
>WP_088916717.1 Granulosicoccus antarcticus	MSRYSKPGDSLDLRVFIPAMTVLVAVIAPLILFPESGPAMVNAAFSFATGQFGWLYMLAGFGAVVFLIGLAFSKYGNVRLGGPDDAPEFSYFSWIAMIFCGGIGIAIVNWAWVEPIYYFTGPPFGVEPKSPEAAEWALTYGQFHWGLTPWAIYCLPAIPIAYSMYVRRQPGVRLSEAARGVLGRYTDKWPGILLDSIVVFGVIGGVGTSLGLAIPLVSKLAGSLLGISPSLGLDLSILAIWTVIFGASVWFGLSKGIRILSDTNVILAILLLVFTAVIGPTLFMLNGWVQGFGQMLSNFVTMSTRTDPLAQSTFTQDWTIFYWAWWIAYAPMMGLFVARISRGRTIRELIVAELVWGSLGCWVFFAVWGGYALDLQISGALDVSAILSTEGIPATVLAI…
>WP_095133227.1 Anaeromicrobium sediminis	MNNIDLSKKLHNRNFTKYGLDMNLFVSIVSAVLVLGFIVFTIAKPNESAEVFNGIKDYINTKYNWFFVFTINFALIFTIYLSFSKFGKVKLGGPKAKPEFSNFAWYSMLFSAGIGIGIFFFGVAEPIYHMQSLPKALSGDNPITDAFKIMYLHWGFNAWAVYSIVAIALGYFAYNKNLPLSLRSLFYPILKEKIFGIWGDIVDTLAVLSVLFGLATSLGLGAQQINSGLNYIFGIPISYQVQIILIVCITFIATLSVVSGISKGVKLLSEANFYITGIFLFGILVLGPTSFILSTYSNSLGSYISDFVNISLFIGMDKADIAWQGGWTIFYWAWWIAWTPFVGMFIARISKGRTIREIGIGTIFCSSLVIFFAMTILGATAVFLNGVNDGVIVKAVNTN…
>WP_108133289.1 Halomonas	MNAPESHSDRLDLRVFVPAVLVIAGLILPIIVFPESGAALVNAAFAFATGRFGWLYLLAGIAVVVFLVGLAISRYGNVRLGGPDDKPEFSYFSWVAMIFAGGIGIAIVNWAWVEPIYYFTGPPFGVEPSSQEAAEWALTYGQFHWGFTPWAFYCLPAIPIAYSMFVHNRPGVRLSVAARGVLGRHADGWWGALLDAVVVFGIVGGVGTSLGLAVPLVSQLLSGLLGVSPSFMLDIAVLLIWTAIFSASVWFGLAKGIKILSDINVLLAGVLLVFTLVVGDTLFMVEGWVNSLGKMVSNFVPMSMWTDPVGDSSFWRDWTVFYWAWWIAYAPMMGLFVARISRGRTIRELIIAEMVFGSLGCWVFFAVWGGYALDLQISGTLDVAAILSAEGIPAAVEAI…
>WP_110674477.1 Salinicola	MSTPKQSGDSLDLRVFIPSVLVIAGLVLPLILFPESGTALVNAAFAFATGKFGWLYMIAGLSVVLFLVGLAVSRYGNVRLGGPDDKPEFSYFSWVAMIFAGGIGIAIVNWAWVEPIYYFMGPPFDVKPASDAAAEWALTYGQFHWGFTPWAFYCLPAIPIAYSMYVHNRPGVRLSVASRGLLGRYADGWLGVILDAVVVFGIVGGVGTSLGLAVPLVSQLSSGLFGIEPSFMLDIGVLLIWTAIFSASVWFGLAKGIRILSDINVWLAIFLLGFTFLVGDSLFMVEGWVNSLGKMVSHFVEMSLWTDPVGGSTFWKDWTVFYWAWWIAYAPMMGLFVARISRGRTIRELIIAEMVFGSLGCWVFFAVWGGYALELQVKGTLDVAAILNDGGIPSAVQAI…
>WP_118711689.1 Enterocloster aldenensis	MDRKQEWGVSLITAGVGVFSVFTFVFFLARYPAQMLAGVNDAFLGATKIFSVPLMLFTFVTTVLAFYLAFGKYGSIRLGEGKPEYSNFSYITMMALAALASAAVYWSFTEWAAYYEAPGIHLEPYSVEALEASLGYSFFHWGFATQGPYVLAGVAVAYAVYNKKVSFIKISTVCECMMGDFKYKKIIGKLIDISVVFCIIGAAGCTLGLAVPLETGALKQVFGVETTFAVQVGVVLVIAAIFTFTSFLGMERGKKTISNLAAGLCILFLLYILFAGPTNFILKNFISSLGWMGDKYLRMSFFTDPIENSGFPEQWTLFFQAFCLTYTGLMGIFIAKVSKGRTIKEVSLCCLLGISISVWVLFAIDGGYSIYAQTQGIVSVTDILSKGGGQDLVYGVIET…
>WP_191237274.1 Cobetia	MQEAVPPASDGDHLDPRVFIPAVLVILAFIGPVILFPEASTALINAAFSFATGKFGWLYLVAGLSVVGFLIWLAFSRYGNVRLGGAEDTPDFSYFSWVAMIFTCGMGIAIVNWAWVEPIYYYTSPAYHVAAKSREAAEWALAFGQFHWGLTPWAFYCLPGLPIAYSMYVKKRDGVRLSVASRGVLGRHADGAWGVLLDSIVVFGIVGGVGTSLGLAVPLVSQLVSGILGMEANFGLEVAVLCIWTAMFSASVWFGLAKGIKILSDVNVILAIFLLAFTFIVGDSQFMVEGFVNSLGKTLGNFIPMSLWTDPAGDSTFWKDWTVFYWAWWIAYAPMVGLFVARISRGRTIRELIIAELVFGSLGTWVFFAVWGGYALDLQISGALDIKALLDSGGIPLAV…
>WP_191237276.1 Cobetia pacifica	MSSSAPKTSSGSGSPTREPRASHKARDEIDWRVFLPSVLVIAGLIIPIILFPESGEAAVNTAFAFATGNFGWLYLLAGFSVVVFLIGLAFSRYGNVRLGGPQDTPEFSYFSWVAMIFAGGIGIAIVNWAWVEPIYYFTGPPFDVKAGSDAAAEWALAYGQFHWGLTPWAFYCLPAIPIAYSMYVRNRPGVRLSVASSGVLGKRAEGWWGVLLDAVVVFGIVGGVGTSLGLAVPLVSRLVSDLLGIEPSFALNLGVLLIWTAIFSASVWFGLAKGIKILSDINVILAIVLLAFTFIAGPSLFMVEGWVNSLGTMLSNFVTMSLWTDPVGDSTFWKDWTVFYWAWWIAYAPMMGLFVARISRGRTIRELIIAELVFGSLGCWVFFAVWGGYALDLQVSGTL…
>WP_169641146.1 Roseobacter ponti	MQHHNSGDDRLDRRVFIPSLAVLIAVVAPMILFPEAGPAAVSAAFAFATGQFGWLYLLAGFGAVVFLVGLAISRYGNVRLGGPDDAPEFSYFSWIAMIFCGGIGIAIVNWAWVEPIYYMQGPPFGVEPMSAAAAEWALTYGQFHWGLTPWAIYCLPAIPIAYSMYVRRQPGVRLSVAARGVLGDHADGWGGVLLDAIVVFGIVGGVGTSLGLAVPLVSTLVSGQLGVAPSLGLDLGILAIWTAIFGASVWFGLSKGIKILSDTNVLLAIFLLAFTFIVGPKIFIIEGWVNSFGQMASNFVTMSTWTDPVTHSSFPQDWTIFYWAWWIAYAPMMGLFVARISRGRTIRELIVAELVWGSLGCWVFFAVWGGYALDLQVSGRLDVSAILSEGGIPATVQAI…
>WP_186674364.1 Pseudomonas oryzicola	MSHLKEGAALDGRVFWPSIAVILGVTVPLIAFPDAGNAVINQMFAFATGKFGWLYLLFGLMTVVFLLWMAFGRYGNIRLGRKSDTPEFSYFSWVAMIFCGGIGIAIVNWAWVEPIYYFNGPPLNVAAHSREAAEWALTYGQFHWGLTPWAFYCLPALPIAYSMYVRRQPGVRLSVAARGALGDKSNGWLGLTLDTVVVFGIVGGVGTSLGLAVPLVSTLAGDIFGIQQSFVFDMCVLALWTLMFGMSVWFGLSKGIKILSDINVYLAFALLLFAAAVGPTLVLINGWANSLGLMLNNFIHMSLWTDPVAKGTFPQDWTIFYWAWWIAYAPMMGLFVARISRGRTIKELILAELVWGSLGCWVFFAVWGGYSLNLQLSGALDVNAILSAQGIPAAVLAIL…
>WP_215375185.1 Pseudomonas boanensis	MSNINHGSALDGRVFWPSIAVILGVTIPLALFPESGNLIIKQLFGFATGNFGWLYLIAGLGTVVFLLWLALGRYGHVRLGRAEDLPEFSYFSWVAMIFCGGIGIAIANWAWVEPIYYFDGPPRGLASHSKEAAEWALAYGQFHWGLTPWAFYCLPAIPIAYSMYVRRQPGVRLSVAARGILGDKANGWLGILLDTVVVFGIVGGVGTSLGLAVPLVSTMASNVLGLQPSFGFDMVILCLWTGLFGLSVWFGLSKGIKILSDINVYLAVLLLLFVLAIGPTLIIINGWSNSFGLMVNNFVQMSLWTDPIAKGSFPQDWTIFYWAWWIAYAPMMGLFVARISRGRTIRELVFAELIWGSLGCWVFFAVWGGYALDLQLSGALDVSAILNQQGIPATVLAIL…
>WP_225346819.1 Cobetia amphilecti	MSSSAPKTASGSGSPTREPRASHKAHDEIDWRVFLPSVLVIAGLIIPIILFPESGEAAVNAAFAFATGNFGWLYLLAGFSVVVFLIGLAFSRYGNVRLGGPQDTPEFSYFSWVAMIFAGGIGIAIVNWAWVEPIYYFTGPPFDVKAGSDAAAEWALAYGQFHWGLTPWAFYCLPAIPIAYSMYVRNRPGVRLSVASSGVLGKRADGWWGVLLDAVVVFGIVGGVGTSLGLAVPLVSRLLGDLLGIEPSFALNLGVLLIWTAIFSASVWFGLAKGIKILSDINVILAIALLAFTFIAGPSLFMVEGWVNSLGTMLSSFVTMSLWTDPVGDSTFWKDWTVFYWAWWIAYAPMMGLFVARISRGRTIRELIIAELVFGSLGCWVFFAVWGGYALDLQVSGTL…
>WP_279833044.1 Cobetia litoralis	MSSSAPKTSSGSGSPTRDPRASHKARDEIDWRVFLPSVLVIAGLIIPIILFPESGEAAVNAAFAFATGNFGWLYLLAGFSVVVFLIGLAFSRYGNVRLGGPQDTPEFSYFSWVAMIFAGGIGIAIVNWAWVEPIYYFTGPPFDVKAGSDAAAEWALAYGQFHWGLTPWAFYCLPAIPIAYSMYVRNRPGVRLSVASSGVLGKRADGWWGVLLDAVVVFGIVGGVGTSLGLAVPLVSRLLGDLLGIEPSFALDLGVLLIWTAIFSASVWFGLAKGIKILSDINVILAIALLAFTFIAGPSLFMVEGWVNSLGTMLSSFVTMSLWTDPVGDSTFWKDWTVFYWAWWIAYAPMMGLFVARISRGRTIRELIIAELVFGSLGCWVFFAVWGGYALDLQVSGTL…
>WP_074750954.1 Pseudomonas abietaniphila	MNKVRTGAALDGRVFWPSLIVILGITIPLLAFPKSGEAIINQMFAFSTGSFGWLYLTSGLAVVTFLLWLAFGRYGNIRLGREGDAPEFSYFSWVAMIFCGGIGIAIVNWAWVEPIYYFNSPPMNVAAHSREAAEWALTYGQFHWGLTPWAFYCLPALPIAYSMYVRRQPGVRLSVAARGVLGDKANGWLGVLLDTVVVFGIVGGVGTSLGLAVPLVSTLASDVFGVQPSFTFDMVILALWTLMFGMSVWFGLSKGIKLLSDINVYLALLLLAFVAVIGPTLILLNGWANSLGLMINNFVHMSLWTDPIAKGSFPQDWTIFYWAWWIAYAPMMGLFVARISRGRTIKELIIAELVWGSLGCWVFFAVWGGYSLNLQLSGVLDISAILTQQGIPAAVLAIL…
>WP_085879181.1 Roseisalinus antarcticus	MTYHKPGDDRLDRRVFIPSLAVLAAVIAPMLLFPEAGPAAVSAAFSFVTGQFGWLYLLAGLSAVVFLIGLAISRYGNVRLGGPDDVPEFSYFSWIAMIFCGGIGIAIVNWAWVEPIYYMQGPPFAVEPMSSKAAEWALTYGQFHWGLTPWAIYCVPAIPIAYSMYVRGNPGVRLSVAAGGVLGKHVDGWGGVLLDSIVVFGVVGGVGTSLGLAVPLVSTLVSGQFGVQPSLLLDLAILAIWTAMFGASVWFGLSKGIKILSDTNVILAIFLVAFTFIIGPKLFIVNGWVNSFGQMASNFVTMSMWTDPVDHSTFPQDWTVFYWAWWIAYAPMMGLFVARISRGRTIRELIVAELVWGSLGCWVFFAVWGGYALNLQISGVLDVSAILSESGIPATVQAI…
>WP_013794832.1 Marinomonas posidonica	MNNKSYVLPKTGVFSGTHPILAVGSALLVTLFVLFTVFDPTLANSLYSSANSYISTNLDWYYIGLISFFLFFAVWISFSPYGDVRLGKDSDRPEFSNYAWFSMLFSAGIGIGILFWSIAEPIYHLQSNPLIAESQQNTVEAAQVAMRIAIFHWGLHGWGLFAVIGLALAYFSYRKGLPLSIRSSLHPIFGDRIYGPIGHAADLLAVFGTVFGIATSLGLGAQQMNAGLSYLFGIEISTTNQIVLIAILSVIATGSVLTGLNKGIKILSEWNMHLTIVILLLFIVFGPTVYVLGAFITNLGDYVANVVELGFWVDPDPKGQWQGWWTIFYWGWWIAWAPFCGIFIARISKGRTIREFVFGVLIAPTLLAAFWISIFGNTAMFVELFGAGGITEAVNADTT…
>WP_016855432.1 Halomonas smyrnensis	MNKNLMTSIATVLTVIALIGFAALAPGLFQAMLTTIKVNVIGHFGFIFTYPAFLASLVFLVIALTPLGRLRFGDEEPEFSTLAWLGMLFATGMGIGLVTWGVLEPRYHVEAGLDRDQALLYAFNHWGLLAWAGYMAIGVIFAHALYNMKLDKPAETLLGGGFLSKLNLVSLVVSTVIGLSLTFSYASEPLQKSASQYLGLDISPTWIILVLSLFAIASSASGLKRGIKWLSNYNAVFALILMFGTFVLTAPLDILGTFARLLPEYVVQYPSLALDIGFNDPERKVWLADWLYAFEAAWYGWFIFTGVFIARISKGRTLRQLVFGVMLVPSLFSCLWFTTFGIGGLSTGAEDVFALMATLDEHGILSAILALNILLFFVTSADSAGLVCEMLTVQRSRAF…
>WP_002538432.1 Grimontia indica	MSSEVNSKEGGGIFAGVNPLMAVGSSVLVILFVLYTVLVPEQASALYKYCKDYIATNFSWYYVGLMSVFLFIAFYLIVSRYGGIKLGKDDEEPEFGFFSWFSMLFGAGIGIGILFWSIAEPMYHFQSNPFVNEGQAQSILAGQVAMRIAIFHWGLHGWGLFAICGLSLAYFSYRKGLPLSIRSGLYPLLGDRIYGPLGHAADLLAVFGTVFGIATSLGLGAQQMNAGLNYLLGVEISTSVQIVLIIAISALATISVLTGVNKGIRILSELNMQLTVVMLAFFIVLGPTAYVIGSFFTNLGDYMLNVVKLGLWVDPNPENTWQSAWTIFYWGWWIAWAPFCGIFIARISRGRTIREFTLGVLLAPTLLATFWITIFGNTAMYIELFGSGGVVEAVNEDLT…
>WP_016417475.1 Halomonas anticariensis	MNNNHKTRQAPENNQNLSTPEPIRRTDATVVGNPMMVLGSGLLVTAFVLFTILNTDYANSLYEAAKSYIASNLGWYYIGLVSFCLLLVIWLIFSRYGDIRLGKDSDRPEFSNFSWFSMLFGAGIGIGILFWSIAEPIYHLQGTPFIGEEQKGSIEAAQVAMRVAIFHWGLHGWGVFALVGLALAYFAYRKGLPLSIRSSLYPIFGERIYGPIGHAADLLAVFGTVFGIATSLGLGAQQMNAGLAYLLGFDVSTTNQVILIVVISAIATASVLSGVNRGIRILSEWNMHLTILILGLFIIFGPTAYLLGAFVTNLGDYLVHSVQLGLWVDPDPQGQWQGWWTIFYWGWWVAWAPFCGVFIARISKGRTLREFVLGVLIAPTLLAAFWITVFGNTAMYIEL…
>WP_022951303.1 Leucothrix mucor	MAHKPPLMDLPIKVADGGFYDGFNKDVTITAKILLGTLIIWAIAFPDNASSVLNGISGFLLAHFATWYIGVVAFFIIACVLLAVIPKSGKLILGLPGDKPEFSNFSWFSMMFGAGIGIGMLTFATAEPMYHFANNPEVIQGISDPSAANNVTFAYKWSFLHWGFSAWACYALVGLSLGYFSFRRNLPLTIRAGLTPLFGRSLSGPLGHAVDIVAVVATVLGVAQTLGFGVEQFVAGLYRIGVGDWLVDADGKATTSAIIFALVVIMGASTLSALSGVGKGIKWLSNINMVLSFFLLIFFLIFGSTFFGLQALYMGIFEYIVSLPDLLFTVWSADGTETGDALAGWQGGWSVFYWAWWIAFAPFVGVFLARISRGRSVREYVLGAMIIPSVMCFIWFTTV…
>WP_027258061.1 Leisingera aquimarina	MSIKQPFTDLEIKTSDGGFYKGHSLEIALLSKGIMVALVLWALVWPANATGVLGSLNWRILEDFNAFYIVIVGFFAFFLFVVAALPQTGKRIMGTPGQAKEFSDFSWFSMMFGAGLGVGLMVFATAEPLGLWGSNPEVLAQNVVPNTEEAIQSGFRYTFLHYGFHAWAIYVVTGLSLAYYAYTRDMPLTIRTALTPLFGKLMNGFAGHVVDVLGVVATILGVSVTIGFGVSQFVDGVYAITGMEWMMDMSGDAPAPGTVGLLSGLFAIMGLSIISAVSGVGRGVKYLSNLNLVLSLILLLTFVVFGSFMFAMTTYASAFVDYILHFVSLSFGAYGPQAAADFTAALPADAAPYADALRGGATNAWGSFDGFKSGLEGEAAALSDDVLSAAYAAGEPQRQ…
>WP_024089211.1 Leisingera methylohalidivorans	MSIKQPFTDLEIKTSDGGFYKGHSLEIALLSKGIMVALVLWALVWPANATGVLGSLNWRILENFNAFYIVIVGFFAFFLFVIAALPQTGKRIMGTPGQAKEFSDFSWFSMMFGAGLGVGLMVFATAEPLGLWGSNPEVLAQNVVPNTEEAIQSGFRYTFLHYGFHAWAIYVVTGLSLAYYAYTRDMPLTIRTALTPLFGKLMNGFLGHVVDVLGVVATILGVSVTIGFGVSQFVDGVYAVTGMEWMMDMSGDAPAPGTVGLLAGLFAIMGLSIISAVSGVGRGVKYLSNLNLVLSIVLLLTFVVFGSFMFAMTTYASAFVDYILHFTALSFGPYGPQPAAEFAAALPAEAAPYADALRGGATNAWGSFGGFKSGLEGEAAALSDDVLSAVYAAGEPQRQ…
>WP_028024020.1 Enterovibrio calviensis	MGNEISRNNKKGIFAGVNPVMATGSSFLIILFVIYTTLAPEHASGVYSASKNYIATNLAWYYVGLMSIFLFISIYLVFSRYGSIRLGKDDEKPEFGFFSWFSMLFGAGIGIGILFWSIAEPMYHLQSNPFITEGTSSIDAAQIAMRLSIFHWGLHGWGLFALCGLSLAYFSYRKGLPLSIRSGLYPLLGDKIYGPIGHAADLLAVFGTVFGIATSLGLGAQQMNAGLNYLFGIEISTTVQVVLIVVISMIATFSVITGVNKGIRILSELNMQLTVVMLAFFIILGPTAYVIGSFFTNLGDYLLNFTSLGLWVDPDPEHTWQGSWTIFYWGWWIAWAPFCGIFIARISRGRTIREFILGVLLAPTLLATFWITIFGNTAMFIELFGQGGVVDAVNSDLTL…
>WP_055463442.1 Marinomonas fungiae	MLKDKQIDALITQRGVLKGLNATLGITALVMVVVFILYTILLGEVASQQFLGIKSWIEETLGWYYIIVMLLAFVICATLMISKVGGIRLGRDDEKPEFSNFAWFSMLFGCGTGAGMLFFSMSEPMIHFASSWSGGNPFMSSEVKAAVGSFFEAKQAALAAGLLPGDAGFPVPSDLVAEAAVGGLTLTVFHWGAVAWGMYAIVGLSLAYFAFRKGLPLSIRSALYQLIGNRIYGPIGHAVDILAVFGTIFGIATTLGLGVEQISSGLISLNLLTEKSTTVTVLSIVFITVIATLSATSGVAKGINMLSQFNSYICIAIILYFLLASNANYLIANSLTTLGDYASQALSMTLWTARSSEEQTWQGGWTIFYWGWWIAWSAFVGMFIARISRGRTIREFVMG…
>WP_067385204.1 Marinobacterium aestuarii	MSSVDSAIPHSRAPAAGHPVMVVGAAVLVLAFVLFTVMNAEYAAALFNGAKSFIASDLAWYYIGVVSFCLFLSVWLIFSRYGDIRLGKDSDRPEFSNFSWFSMLFGAGIGIGILFWSIAEPIYHLQGTPFITEAQQGTVAGAQVAMRVSIFHWGLHGWGLFAVTGLALAYFAYRKGLPLSIRSSLYPIFGEKIYGPIGHAADLLAVFGTVFGIATSLGLGAQQMNAGLAQLLDIEVSISNQVILIAVISVIATASVLSGINKGIRILSEWNMHLTVLILGCFLVFGPSAYLLGAFVTNMGDYLVHAVELGFWVDPDPKGQWQGWWTIFYWGWWIAWAPFCGIFIARISKGRTLREFVLGVLVAPPVLAGFWITVFGNTAMYIELFGDGGLVAAVNEDVT…
>WP_071472804.1 Oceanisphaera psychrotolerans	MSIEQQISDSGSQVFKSDTLAREGIFKGMHKGMTVASAALVLAFVLFTGFNTELASSIFGTARSWIETTFGWYYLVTVVFLILTCCYIVFSRHGSIRLGDDDARPEFSNFAWFSMLFSAGIGIGILFFGVAEPIFYLDNSGAFGYPNNPYADMAGATAIGHDRAVDAMRVTFFHWGFHGWAVYVIVGLSLAYFAYRMKLPLALRSALYPFIGDRIYGPIGHVVDMLGVLGCVFGVATSLGLGVSQMSVGLERLIGVDPGINTQLILIAGISVISILSAVSGVQRGIKVISEWNIIISVMVIGFFLFGGPTTWLLSLFAESLGDYLVNFVQMGLWFPEEEGPASWQNGWTVFYWGWWLAWAPFVGLFIARISKGRTLREFVLGVLLVPTLVIFVWLGIFG…
>WP_094199895.1 Oceanimonas	MAEQDNHDVIAPEGKANPIDTDYQIGQDNIALQIGPFGLDIHNRVFLISGLAIVAFVFLTLAFQNQVGPMFSSLRGWLTSTLDWFFLSAGNIFVLVCLGLILSPLGRVRIGGTQATPDFTYLGWFSMLFAAGMGIGLMFFGVSEPLSHFSTSMAGTTVENGVRTDWAPLGAAAGDAAEATRLGMAATLYHWALHPWAIYAVLALGLAIFSFNKGLPLTMRSVLYPLLGERVWGWPGHVIDILAVVATLFGLATSLGYGAAQASAGLNFLFGIPDTTTTQVVLVILITAVALVSVLAGLDAGVKRLSEINMTLAALLLVFVIIVGPTLMIFSGFFSNIVSYFEYFPALSMPFGREDANYSQGWTSFYWAWWISWSPFVGMFIARVSRGRSVREFLVAVLL…
>WP_108385793.1 Yoonia sediminilitoris	MANKPPLMDLHIKTADRGFYTGFSKDVAITSKILIAALIVWAIAVPETAAKILGDLNGSLLGTFSSWYIYVVALFLIVCVVLALIPSTGRLKLGLEGDTPEFSNFSWFSMMFGAGIGIGMLTFATAEPMYHFATNPNVIMGQAGASSADNVNNAYLWSFLHWGFTAWACYAIVGLSLAYFSYRRNLPLTIRSALTPLFGEKLSGVLGHIVDVVAVVATILGVAQTLGFGVQQFVSGLHRIGFGDWLIVAETGDPSTAGVITALLIIMGASTLSALSGVGKGIKWLSNINMGLSFFLLAFFLLFGSTFFGLSALVEGLITYIIQLPKLLFAVWATDGVEGSEAAQLASWQGGWSVFYWAWWIAFAPFVGVFLARISRGRSVREYILGAIIIPSVMCFVWF…
>WP_116473943.1 Zobellella maritima	MKRNFSTTIATIATIIALIGFAALAPEPFQALLNTIKVNVIGNLGFIFTYPAFVVSVGFVLLMLTPLGRLRFGEGAPEFSTLAWLGMLFATGMGIGLVTWGVLEPRYHVEAGSSTDQALLYAFNHWGLLAWSGYLAIGVLFAHAMYNLNIAKPAESLLGGGFLSKLNLVSLVVSTVIGLSLTFSYAAEPLQKSLVQFVGIDISPTLIIVVLTGFAIASSASGLNRGIKWLSNYNTLFALVLMFSVFLLTNPGEILSTFGRLLPEYLLSYPAMATDIGLGDPERKAWLADWLYAFEASWYGWFIFTGVFIARISRGRTLRQLVLGVMLVPSLFSCLWFTVFGLGGLETGAKDVFELMASLDQYGVLSAILALNILLFFVTSADSAGLVCEMLTVERSRAF…
>WP_109822491.1 Leucothrix arctica	MEIKEPITDLPIGTANSGFYSGFIRSVTLPAKFIITALILWALAFPEGSGSILKTINSFILSNFATWYIWVVALFVLVCVVLAAWPPAGRLKLGLDSDKPEFSSFSWFSMMFGAGIGVGMLTWSVAEPMYHWNNNPEVIQGLVAGATQENIRNAYKWSFLHWGFSAWACYAIVGLSLAFFSYRRNLPLTIRSALTPLFGKSLSGTLGHIIDIVAVVATILGVAQTLGFGVEQFVAGVHRIGVGDWLLNDAGTASSAAIMFAIVVIMGASTLSALSGVGKGIKWLSNINMVLSILLLGFFIIFGATWFGLTAMFYGLIDYAVALPDLLFGVWGKDGTEVGDKLAGWQGSWSVFYWAWWVAFAPFVGLFLARISKGRSVREFVLGAMIIPSIMCFVWFTWA…
>WP_097805652.1 Pelagimonas varians	MAKSPPLMDLPIKTAERGFYTGFSKHVAITSKILVAALIVWAIAVPDTAAKILGDLNGTLLGTFSVWYIYAVALFLIICVVLALIPSTGRLKLGLEGDKPEFSNFSWFSMMFGAGIGIGMLTFATAEPMYHFATNPNVIMGEASGSSADNVTNAYLWSFLHWGLSAWACYAIVGLSLAYFSYRRNLPLTIRSGLTPLFGEKLSGILGHVVDVVAVVATILGVAQTLGFGVAQFVSGLHRIGFGDWLINAETGDPSSAGVITALLIIMGASTLSALSGVGKGIKWLSNINMGLSFFLLTFFLLFGSTFFGLNALVQGLMAYIVELPKLLFTVWVSDGVEGSEAAQLASWQGGWSVFYWAWWIAFAPFVGVFLARISRGRSLREYIIGAIIIPSMMCFVWF…
>WP_066598641.1 Celeribacter halophilus	MADKPPLMDLEIPTADSGFYSGFAKSVAIPSKILVSALIVWAISVPENAAAVLNAMNGAMLKTFASWYIYVVALFLLLCVGLAVIPSTGRLKLGLPEDQPEFSRFSWFSMMFGAGIGIGMLTFATAEPMYHFATNPNVIMGETTGSSANNVTAAYVWSFLHWGLSAWACYALVGLSLAYFSYRRNLPLTVRSGLTPLFGARMSGTGGHIVDVVAVVATILGVAQTLGFGVEQFVAGLNRVGFGDWIVMTNGKPTAAGIVVALVVILGASTLSALSGVGKGIKWLSNLNMGLSFFLLAFFVLFGSTFFGLDALFSGLTTYLIKLPSLLFTVWHADGTETGDALASWQGGWSVFYWAWWIAFAPFVGVFLARISRGRSIREYVMGAIVIPSLMCFIWFTVV…
>WP_113872885.1 Marinomonas aquiplantarum	MNNKSYVLPKTGVFSGTHPILAVGSALLVTLFVLFTVFDPTLANSLYSSANSYISSNLDWYYIGLISFFLFFAVWISFSPYGDIRLGKDSDRPEFSNYAWFSMLFSAGIGIGILFWSIAEPIYHLQSNPLITESQQNGVEAAQVAMRIAIFHWGLHGWGLFAVIGLALAYFSYRKGLPLSIRSSLHPIFGDRIYGPIGHAADLLAVFGTVFGIATSLGLGAQQMNAGLSYLFGIEISTTNQIVLIAILSVIATGSVLTGLNKGIKILSEWNMHLTIVILLLFIVFGPTVYVLGAFITNLGDYVANVVELGFWVDPDPKGQWQGWWTIFYWGWWIAWAPFCGIFIARISKGRTIREFVFGVLIAPTLLAAFWISIFGNTAMFVELFGAGGITEAVNADTT…
>WP_115467766.1 Marinomonas piezotolerans	MLKDKQIDALISQRGILKGLNVTLGITALVMVVVFILYTILLGEVASKQFIGLKGWIEETLGWYYIIVMLLAFVVCATLMVSKVGGIRLGRDNERPEFSNFAWFSMLFGCGTGAGMLFFSMSEPMIHFASGWSGGNPFMSTEVKTAVSSFFEAKQAALAAGLQPGDAGFPIPNDLVAEAAVGGLTLTVFHWGAVAWAMYAIVGLSLAYFSFRKGLPLSIRSALYPLIGNRIYGPIGHAVDILAVFGTIFGIATTLGLGVEQISSGLISLDILSERSTTVTVLSIVFITIIATLSATSGVAKGINMLSQFNSYICIAIILYFLLASSGNYLIANSLTTLGDYASQAISMTLWTARSSEEQTWQGGWTIFYWGWWIAWSAFVGMFIARISRGRTIREFVMG…
>WP_113918092.1 Marinomonas rhizomae	MNNKSYVLPKKGLFSGTHPILAVGSALLVTAFVLFTVFDPTLANTLYSSANSYISSNLAWYYIGLISFFLFFAVWISFSPYGDIRLGKDSDRPEFSNYAWFSMLFSAGIGIGILFWSIAEPIYHFQNNPFVAESQQNTVEAAQVAMRIAIFHWGLHGWGLFAVIGLALAYFSYRKGLPLSIRSSLHPIFGDRIYGPIGHAADLLAVFGTVFGIATSLGLGAQQMNAGLSYLFGIEISTTNQIILIAILSVIATGSVLTGLNKGIKILSEWNMHLTIVILLLFIVFGPTVYVLGAFITNLGDYVSHVVELGFWVDPDPKGQWQGWWTIFYWGWWIAWAPFCGIFIARISKGRTIREFVFGVLIAPTLLAAFWISIFGNTAMFVELFGAGGITEAVNADTT…
>WP_129495376.1 Enterovibrio baiacu	METDVNPSNSKGIFAGVNPIMAIGSSALAVLFVLYTVIVPEHANSVYSAAKGYIATNFAWYYVGLMSAFLFIAVYLVFSRYGSIRLGKDDERPEFGFFSWFSMLFGAGIGIGILFWSIAEPMYHLQSNPFVSPDSALTIEAAQVAMRVSIFHWGLHGWGLFALCGLSLAYFSYRKGLPLSIRSGLYPLLGNRIYGPIGHAADLLAVFGTVFGIATSLGLGAQQMNAGLNYLFGVEVSTTTQMVLIVLISIIATFSVITGVNKGIRILSELNMQLTVVMLAFFIILGPTAYVIGSFFTNLGDYMLNVTSLGLWVDPNPEHTWQGSWTIFYWGWWIAWAPFCGIFIARISRGRTIREFILGVLIAPTMLAAFWITIFGNTAMYIELFGQGGVVDAVNDDLT…
>WP_136464757.1 Aliishimia ponticola	MADKPPLMNLEIPTADTGFYSGFAKSVAIPSKILVAALIVWAISVPENAAAVLNAMNGAMLKSFASWYIYVVALFLILCIALALIPMTGRLKMGLPDDRPEFSRFSWFSMMFGAGIGIGMLTFATAEPMYHFANNPNVIMGETTGSAADNVTAAYVWSFLHWGLPAWACYALVGLSLAYFSYRRNLPLTVRSGLTPLFGKRMSGTVGHVVDIVAVVATILGVAQTLGFGVEQFVAGLNRVGFGDWIVMADGKPTAAGIVVALIAILGASTLSALSGVGKGIKWLSNLNMGLSFFLLAFFILFGSTFFGLGALFSGLIAYLTELPKLLFTVWHADGTETGDALASWQGGWSVFYWAWWIAFAPFVGVFLARISRGRSIREYVMGAIVVPSLMCFIWFTIV…
>WP_136665970.1 Pseudomonas leptonychotis	MSIGAALLVIAFVLFTVIDPEYADGVYGAAKSFISTNLAWYYIGLMSLYLFLAIWLSFSRYGNIRLGKDSDRPEFSNFSWFSMLFGAGIGIGILFWSIAEPIYHFQGTPLIGEAQKMTAEAAQVAMRISIFHWGLHGWGLFAVFGLILAYFAYRKGLPLSIRSSLYPILGERIYGPWGHAADLLAVFGTVFGIATSLGLGAQQMNAGLNYLLGFEVSIRHQILLIAVISVIATASVLSGVNKGIRMLSELNMHLTILILALFVIFGPTAYLLGAFVTNTGDYLAHAVQLGLWIDPDPKGQWQGWWTIFYWGWWIAWAPFVGMFIARISKGRTLREFVLGVLIAPTVLATFWITIFGNTAIFIELFGGGGVVAAVNDDVTMALFKTIELMNLGQWLTILM…
>WP_146786251.1 Colwellia demingiae	MKNISNMIKSNGVLAGVNPVMAVGSAILVTLFVLFTVIDPTYAGSIYTEAKGFIASNFAWYYIGLASFFLFLSIYTAFSRYGSIRLGPDDEKPEYNFFSWFSMLFGAGIGIGILFWSIAEPIYHFQSNPFIAEGQALTAEAAQVAMRISIFHWGLHGWGIFAMAGLSLAYFSYRKGMPLSVRSGLYPIFGDRIYGPIGHAADLLAVFGTVFGIATSLGLGAQQMNAGLSYLFDIEVSTTNQVVLIAIVSILATLSALSGVNKGIKILSEYNMHLTTVILTFFLVLGPTAYLLGAFATNVGDYLVNAVSLGLWIDPDPKGQWQGWWTIFYWGWWIAWAPFVGIFIARISKGRTIKEFVLGVLLAPTILATFWITIFGNTAIFIELFGAGGITEAVNKDIT…
>WP_153718230.1 Spiribacter salilacus	MKKHYRANAFFSTVNPTVFVVAAAMVLGFVGFGVLLPERAATTFDALNTFITEYLGWTYLVAVTFFVGFLFWLALSRYGSIKLGQPEDTPQFSFLAWFAMLFSAGMGIGLVFWSVAEPILHYQNPPTGPGETAEAARNAMVYTFFHWGLHAWAVYVVLGLSVAYFSFRHRLPLTIRSIFYPLIGDRIYGPIGHLIDILAIFGTLFGLATSLGFGAMQINTGLNLLVGMPISHWWQVGIISFITTIAVFSVISGLDRGLKWLSLFNLGLALSFMTFVLLVGPTLFIIRFLLESIGGYFQQLIQMSLQTNAITGSAWQKDWTMFYWAWWIAWSPFVGIFIARISRGRTIREFIVGVLGLPTLFVFVWMSVFGGTALHIELFSDNPEIASAVATDTTIALYA…
>WP_159963523.1 Profundibacterium mesophilum	MTDQTSPPGIPEPEGRVSLIDTDYEVGQDNIETQIGPFGLDIHNPVFLISGVSIVLFVFYALVFQEQASAMFGAMRPWLTSTFDWFFMGAANIFVLFCLVLIFTPWGKVRLGGADATPDYTYLGWFAMLFAAGMGIGLMFFGVLEPVYHMAISEPLGTPSPFAEDGSVIAENVARASEMGLAATIYHWGLHPWAIYAIVALALALFSYNKGLPLTIRSAFYPIFGERIWGWTGHVIDILAVFATLFGLATSLGFGAQQANAGLSFMFDFIPNGVTTQVILISLITAVALVSVLRGLEGGVKVLSEVNMGLATLLLLFVLVVGPTMAILTGFAQGMWAYVREVVPLSNPFGRSDDGYRQGWSAFYWAWWISWSPFVGMFIARVSRGRTVREFIISVLLVP…
>WP_183475125.1 Limimaricola variabilis	MPMKPPLTELPIRVADSGFYRGFAKDVAVTAKVIVGALILWAIAFPEHAAAILGAFNAFILASFNYWYVYVTAFFFLLCVGLALLPASGRLKLGREGDRPEFSNFSWFSMMFGAGIGVGMLTFATAEPMYHFAKNPSTIMGLTEGSTAGNVREAYVWSFTHWGIAAWSAYAIVGLALAYFCYRRGLPLTIRSALTPLFGRAMSGPLGHAVDIFAVVATVLGVSQTLGFGSEQFVSGLWRIGVGDWLYTVAADGTKSTSAMGIVVSLAVIMGLSTLSALSGVGKGIKWLSNLNMVLSLFLLLFFVALGSTWFGLTTLFVGVFDYLASMPGNLFAVWVEDGTETGDALAAWQRGWTIFYWAWWIAFAPFVGLFLARISKGRTVREFVLGAIIIPAFMCFVW…
>WP_189641528.1 Amylibacter ulvae	MTDKPPLMDLPIETADSGFYEGFSKNVAITSKLLVAALIVWAISVPDIAAQVLSNLNAALLHSFASWYIYAVAFFLIICVLLALIPATGRLKLGLEGDTPEFSRFSWFSMMFGAGIGIGMLTFATAEPMYHFATNPDVIAGNATGSSADNVTPAYVWSFLHWGFSAWGCYALVGLSLAYFSYRRSLPLTIRSGLTPIFGEHLSGFVGHLVDVVAVVATILGVAQTLGFGVEQFVSGLHRIGFGDWLLNPEGKPSAAGLIVALVIIMGASMMSALSGVGKGIKWLSNINMGLSLFLLAFFLLFGSTFFGMSALVSGLFDYIVQLPKLLFTVWRADGTDTGDALASWQGGWSVFYWAWWIAFAPFVGVFLARISRGRSLREYVLGSIIIPSLMCFVWFTVV…
>WP_191161141.1 Bacillus sp. IB182487	MNKVSNVFWISLVIASAFVIWGVVAPVQLGEMMDEMKAFFLDTFGWFYQLSTTFFLLFALFLIFSKYGKIKLGTEEDKPDFSRPTWFAMLFSAGMGIGLLFFGVSEPISHFAKPPMGEGGTPEAAKVAIRYTYMHWGFHAWAIYAVIALVLAYYKFRKKQPGLMSITLLPLLGERAKGNIGTIIDVVAVLATIFGVAASLGLGAAQINGGLNYVARVPNNFTIQLIIIAIVTVLFLLSASTGLQKGIKYLSNANLVLAVILLIVFLILCPTGFVLDLFTTTLGSYVQQLPSMGLRLTPFNQEQASWIQSWTIFYWAWWIAWAPFVGTFIARVSKGRTVREFMIAVLVIPTLVCAFWFCVFGGTAIYLEYFEGVNISGQSLETALFFVYDRLPFSGALVI…
>WP_191600050.1 Marinomonas algicola	MLKDKEIDALISQRGMLKGLNTTLGITALIMVVVFILYTVLLGEIASQQFIGLKSWIEETLGWYYILVMLLAFVVCATLMVSKVGAIRLGRDNERPEFSNFAWFSMLFGCGTGAGMLFFSMSEPMIHFASGWSGGNPFISTEVKEAVSRFFEAKQAALAAGMQPGDAGFPIPNDLVAEAAVGGLTLTVFHWGAVAWAMYAIVGLSLAYFSFRKGLPLSIRSALYPLIGNRIYGPIGHAVDILAVFGTIFGIATTLGLGVEQISSGLISLNVLAERSTMVTVLSIVFITLIATLSATSGVAKGINMLSQFNSYICIAIILYFLFASNANYLIANSLTTLGDYASQSLSMTLWTARSSDEQTWQGGWTIFYWGWWIAWSAFVGMFIARISRGRTIREFVMG…
>WP_213639020.1 Pseudomonas lalucatii	MNTQVLPERLAIATAENGFFKGYNHTVTLGSMLLITAFVLWAALQPEQAGAVLANIQGQVLDTFGSYYIYVMALFAVVCFLLTIPPRIGSIRLGGADAKAEFSSFSWFAMMFGAGIGVGMLTYATGEPIYHFADNPEIIKGLVQAKMPETLDSVYRYSFLHWGFSAWTVYSLIGLSLAYFGYNRGLPLTIRSGLFPLFGKTLNGHLGHLVDITAVLATLLGIAVTIGFGITQLASGLYNISGAEWIVNAGKPTGLALAFSLVVVMLLSTVSAISGVGRGVKWLSNINMSLSFVLLVFFLVFGSTLVALQLLGNGVVDYLITFIPLAFNVEEKGTALGDWQAGWTIFYWAWWIAYAPFVGMFFAKISKGRTIREFILGSVLIPSLVCFIWFTFVGGTALD…
>WP_213641632.1 Pseudomonas lalucatii	MSTVKEQPGRAPGTTVFKEELLCQAGLFKGMHKGMTIVSAVMVLAFVLFAGANAELAGSLFGATRSWIEGIFGWYYLVAMVFFILVCSVLVFTRYGSVRLGDDDSRPEFSNFAWFAMLFSAGIGIGILFFGVAEPIFYLDNSGAFGYPNNPYADMAGATAIDHARAVDALRVTYFHWGFHGWAVYAIVGLSLAYFAYRKKLPLALRSALHPFIGDRIYGPIGHVVDLFGVLGCVFGIATSLGLGVSQMAVGLERLIGVDPGTTTQLVLIGLISIVSIMSALSGVGRGIKIISEWNIVISALVVAFFLFGGPTTWLLSMFGESVGSYLANFMQMGLWFPEEEGPAAWQNGWTVFYWGWWLAWAPFVGLFIARISRGRTLREFVLGVLFVPTFIIFVWLGI…
>WP_218451483.1 Roseobacteraceae	MPNKPPLMDLHIPTADRGFYSGFAKSVAIPSKILVSALIVWAITVPENAAAVLNALNGAMLKSFASWYIWVVALFLILCVVLALVPSTGRLKLGLPDDRPEFSRFSWFSMMFGAGIGIGMLTFATAEPMYHFATNPNVIMGQTSGSAADNVTAAYVWSFLHWGFSAWACYALVGLSLAYFSYRRNLPLTVRSALTPLFGARLSGPVGHVVDIVAVVATILGVAQTLGFGVEQFVAGLNRVGFGDWILMDDGKPSSAGVVVALVVILGASTLSALSGVGKGIKWLSNLNMGLSFFLLAFFVLFGSTFFGLGALFSGLMAYLLELPQLLFTVWHADGTETGDALAAWQGGWSVFYWAWWIAFAPFVGVFLARISRGRSIREYVLGAIIVPSLMCFVWFTLV…
>WP_222223896.1 Marinobacterium arenosum	MNSRKLTCDTGLFAGVNPVMVIGSAVLVIAFVLFTVTDPEYANTLYGAAKDFIASDLAWYYIGLMSFFLFLSVYLVFSRYGAIRLGKDDEKPEFSFFSWFSMLFGAGIGIGILFWSIAEPIYHFQSNPFIAEGQAMSVEAAQVAMRISIFHWGLHGWGLFAICGMALAYFSYRKGLPLSVRSGLYPIFGERIYGPIGHAADLLAVFGTVFGIATSLGLGAQQMNAGLNYLLGFEVSTTNQIVLIVMVSIIATFSVLSGVHKGIRILSELNMQLTVVILAFFVIFGPTAYLLGAFFTNVGDYLLNVVPLGFWVDPDPKSQWQGWWTIFYWGWWIAWGPFVGMFIARISKGRTIREFVLGVLLAPTLLGAFWITIFGNTAMFIELFGGGGITEAVNKDITL…
>WP_253963426.1 Aurantimonas marianensis	MSLEPGQLAEHSVTDYEVGQDNLRKYGLDIHNPVFPVSAGLIIAFVAFTLLFPTLADDFFGWLRPALTANFDWVFLIAGNIFVLFCLFLIVSPYGSIRLGGKDAKPEYGYFGWFAMLFAAGMGIGLMFYGVSEPISHFSTSLDGDSWAPLGGAAGDTEAARRLGMAATIYHWGLHPWAIYAVVALALAFFSYNWGLPLTMRSAFYPVLGERVWGWPGHLIDTLAVFATLFGLATSLGFGVPATTLSKIILIIVITGVALVSVVAGLDAGVKRLSEINMGLALLLLGFIFLVGPTMDIVRGFFGNSFAYLREVVPLSNPFGRADDNFRQGWTSFYWAWWMSWSPFVGMFIARVSRGRTVREFLTCVLIIPTVVSIIWMTVFGGTALTETIDGFAGIVDAA…
>WP_264210529.1 Leisingera sp. BMJM1	MSIKQPFTDLEIKTSDGGFYKGHSVEIALLSKGIMVALVLWALVWPANATGVLGSLNWRILEDFNAFYIVIVGFFAFFLFVVAALPQTGKRIMGAPGAEKEFSDFSWFSMMFGAGLGVGLMVFATAEPLGLWGSNPVVLAQEVAPNTEEAIQSGFRYTFLHYGFHAWAIYVVTGLSLAYYAYTRDMPLTIRTALTPLFGRLMNGFLGHVVDVLGVVATILGVSVTIGFGVSQFVDGVYAITGMEWMMDMSGDAPAPGTVGLLAGLFAIMGLSIISAVSGVGRGVKYLSNLNLVLSILLLLTFVVFGSFMFAMTTYASALVDYILHFASLSFGPYGPQSAAEFSAALPAEAAPYADALRSGATNAWGSFDGFKAGLEGEAAALSDDVLSAAYAAGEPGRQ…
>WP_282351393.1 Pontibacterium granulatum	MKTMKISMPESGLFAGVHPIMAVGSGLLVLAFVLFTLVDPEYASSVYGAAKAYIASDLAWYYVGIVSAFLFFAVWLAFSRYGNIRLGPDDARPEFSNFSWFSMLFGAGIGIGILFWSIAEPIYHFQSNPFIGEEQKLTAEAAQAAMRISIFHWGLHGWALFAVIGLVLAYFSYRKGLPLSIRSSLYPIFGERIYGPIGHVADLLAVFGTVFGIATSLGLGAQQMNAGLSHLFGIEVSSTNQVILIVLISIVATVSVLTGVNKGIRILSELNMQLTGLILVLFVLFGPTAYVLGSFFTNTGDYLFHVVELGLWVNPDPESPWQGWWTIFYWGWWIAWAPFVAMFIARISKGRTIREFVLGVLIAPTVLSTFWITVFGNSAIFLELYSGGGVVDAVNSDIT…
>WP_067033200.1 Marinomonas gallaica	MLKDKEIDALISQRGMLKGLNTTLGITALIMVVVFILYTVLLGEIASQQFIGLKSWIEETLGWYYILVMLLAFVVCATLMVSKVGAIRLGRDNERPEFSNFAWFSMLFGCGTGAGMLFFSMSEPMIHFASGWSGGNPFMSTEVKAAVSSFFEAKQVALAAGLQPGDVGFPIPNDLVAEAAVGGLTLTVFHWGAVAWSMYAIVGLSLAYFSFRKGLPLSIRSALYPLIGNRIYGPIGHAVDILAVFGTIFGIATTLGLGVEQISSGLISLNVLAERSTMVTVLSIVFITLIATLSATSGVAKGINMLSQFNSYICIAIILYFLIASNGNYLIANSLTTLGDYASQSLSMTLWTARSSDEQTWQGGWTIFYWGWWIAWSAFVGMFIARISRGRTIREFVMG…
>WP_090240933.1 Pseudomonas guineae	MSIGAALLVIAFVLFTVIDPEYADGVYGAAKSFISTNLAWYYIGLMSLYLFLAVWLSCSRYGNIRLGKDSDRPEFSNFSWFSMLFGAGIGIGILFWSIAEPIYHFQGTPLISEAQKMTAEAAQVAMRISIFHWGLHGWGLFAVFGLILAYFAYRKGLPLSIRSSLYPILGERIYGPLGHAADLLAVFGTVFGIATSLGLGAQQMNAGLNYLLGFEVSIGHQILLIAVISVIATASVLSGVNKGIRMLSELNMHLTILILALFVIFGPTAYLLGAFVTNTGDYLAHAVQLGLWIDPDPKGQWQGWWTIFYWGWWIAWAPFVGMFIARISKGRTLREFVLGVLIAPTVLATFWITIFGNSAIFIELFGGGGVVAAVNDDVTMALFKTIELMNLGQWLTIIM…
>WP_092082295.1 Poseidonocella sedimentorum	MANTPPLMELDIETADRGFYSGFAKSVAIPSKILVSALIVWAITVPDNAAAVLNALNGAMLKSFASWYIWVVALFLILCVVLAVVPTTGRLKLGLPEDRPEFSRFSWFSMMFGAGIGIGMLTFATAEPMYHFATNPNVIMGETTGSGADNVTAAYVWSFLHWGFSAWACYALVGLSLAYFSYRRNLPLTVRSTLTPLFGARLSGPIGHVVDIVAVVATILGVAQTLGFGVEQFVAGLNRVGFGDWIILADGKPSAAGIVVALVVILGASTLSALSGVGKGIKWLSNLNMGLSFFLLAFFILFGSSFFGLTALVNGLVAYVMELPALLFTVNHADGTETGDALAAWQGGWSVFYWAWWIAFAPFVGVFLARISRGRSIREYVLGAIIVPSLMCFVWFTLV…
>WP_093992248.1 Flavimaricola marinus	MADKPPLMNLEIPTADTGFYSGFAKSVAIPSKILVAALIVWAISVPENAAAVLNAMNGAMLKSFASWYIYVVALFLILCIALALIPMTGRLKLGLPDDRPEFSRFSWFSMMFGAGIGIGMLTFATAEPMYHFANNPNVIMGETTGSAADNVTAAYVWSFLHWGLSAWACYALVGLSLAYFSYRRNLPLTVRSGLTPLFGKRMSGTVGHVVDIVAVVATILGVAQTLGFGVEQFVAGLNRVGFGDWIVMADGKPTAAGIVVALIVILGASTLSALSGVGKGIKWLSNLNMGLSFFLLAFFILFGSTFFGLGALFSGLIAYLTELPSLLFTVWHADGTETGDALASWQGGWSVFYWAWWIAFAPFVGVFLARISRGRSIREYVMGAIVVPSLMCFIWFTVV…
>WP_163390697.1 Enterovibrio norvegicus	METDVNPSNSKGIFAGVNPVMAIGSSALAVLFVLYTVIMPEHANSVYSAAKGYIASNFAWYYVGLMSVFLFIAVYLVFSRYGSIRLGKDDERPEFGFFSWFSMLFGAGIGIGILFWSIAEPMYHLQSNPFISPDNALTIEAAQVAMRVSIFHWGLHGWGLFALCGLSLAYFSYRKGLPLSIRSGLYPLLGNRIYGPIGHAADLLAVFGTVFGIATSLGLGAQQMNAGLNYLFGIEVSTTTQMVLIVVISIIATFSVITGVNKGIRILSELNMQLTVVMLAFFIILGPTAYVIGSFFTNLGDYMLNVTSLGLWVDPNPEHTWQGSWTIFYWGWWIAWAPFCGIFIARISRGRTIREFILGVLIAPTMLAAFWITIFGNTAMYIELFGQGGVVDAVNDDIT…
>WP_189582206.1 Psychrobacter glaciei	MKNSSRKPLTKLPIKVATKGFYEGFNKDVTITAKILLGLLIVWAVIFPDNSTTILESINTFLLNHFSTWYILCVAFFLILALILAVVPRYGRLILGDTGDKPEFSNFSWFSMIFGAGIGVGMLTFATAEPMYHFANNPEVIKGLATASGADNVRYAYKWAFLHWGFSAWICYSLVGLSMAYFSFRRKLPLTIRSGLAPLFGQKLSGKLGNTIDIVAVIATILGVAQTLGFGVEQFVSSMYRVGLGEWLMNADGTSSTAAIIVALVVIVGIATLSALSGLGKGVKWLSNINMGLSLVLFAFFLVFGSTFFGLQSFFLGMFDYVVALPELLFTVWQPDGTVVGDTLATWQKDWSVFYWAWWIAFGPFVGVFFARISRGRSIRTYLFGTVILPALMCFIWFS…

## Sheet: Description
Protein sequences of the experimentally ratified DddT proteins and 61 identified DddT homologues clustered with DddD/DddX used for multi-sequence alignment were listed.
