# Supplementary material for: Structural insights into bacterial dimethylsulfoniopropionate import by BCCT-family transporters
Source: EMBO J. 2026 May 8;45(12):4299–320. doi: 10.1038/s44318-026-00798-w (PMC13270143; doi:10.1038/s44318-026-00798-w)
Supplement: Supplementary file 8 — Figure EV4 Source Data [file 44318_2026_798_MOESM8_ESM.zip › Figure EV4/Figure EV4.xlsx]

## Sheet: Figure EV4
Protein ID	Protein sequence
Ga0078430_1003915	LKQPRVDRLLFIAASSAVIAASIPLALFPEQSGQFISALYGWIASNIGVLYQLFGFGVIGFLLWLSFSRYGKIRLGGEEDKPDYSLFSWIGMLFCAGTGASLLVWSGVEWAYYIDSPPLGAEPRSVAAIEWASAYGPFHWGVTAWAIYALPTIAISYQFYVKRVPHLRASTSLHSILGPRGENSILGRFVDLAAMIALLGGAGTSLGVIAPTIAASVAELLNMDSSFTLEFVVMSVCITLFGGSVYLGLDKGIRRLSDLNVYLMLGLLLFVLITGPTLFIVKASLNTLGVMTQNFVRMMTWTDPVTQSGFVEAWSIFYWAWWVAFALPIGVFVTRISRGRTIRHVILGMLTFGSAGCWLFYFILGSYSLSLELDGVLSVTGVLHENGMYVAVASVISTL…
Ga0078430_1064312	FAPEAAGKQLEVLYNFIANQFGILYLLASVSAMGFLAWLAFSRFGAIRLGDEEIEFSQLSWIAMLFCAGIGAGLMYWCVVEWTYYYSAPPFGVEPRSAAAAEWASTYGLFHWGFTAWAFYCLPALAIAYPYYNRKLDILRFSVSCHWFLKGREYGPLARTIDFLFMVAMISGAATGLGYSAPMIAACIAWLFDFETSYALQVGVMALCVSLFIFSVWLGLKKGIKRLSDINLVLAVGLLLFILFVGPTVFLVKTSLNGLGLMAQNIVRMHFWTDPFTESGFVESWTIFYWAWWVAFAPYVGLFITRISRGRTIRQVITGMLIYGSLGCWVFYMIIGNYGLFLQLTETVDVLQVMNSGVEGAGNFAIVATLESLPLAPAVITVFTAVSIIFAATTYDSAS…
Ga0082250_100011034	MDQSRIDWPSFGTCAAILLFTSIPLFAYPEASGVFLEKLYAYISSEFGVLYLLASVAVIGFLVWLALSRYGKVQLGDRVDGKAEFSELSWIGMLFCAGVGAGLLVCCGTEWAYYYDSPPFGVEPRSVEAQEWASTYGLFHWGFTAWAFYCLPAVAIAYPYYSKKLDVLRFSVSCHWFLKGKEHGPVARAIDFLFMIALLGGAASSLGFSTPMIAATIGWLFNIDPNDTLEIAVVGICILLFAISVWLGLKKGIKRLSDINVGLAFALLLFILIVGPTAFLLKTSLNGLGLMMQNFVRMNFWTDPFTDSSFVENWTIFYWAWWIAFAPYVGLFVTRISRGRTIRQMITGMLLWGSIGSWLFYMVIGNYALFLELAGTVDFTGIMKTQSGNAALVAMLETL…
Ga0082250_100014392	MDRSRIDWPSFGASVAFIVVVCIPLAFAPEAAGKQLEVLYNFIANQFGILYLLASVSAMGFLAWLAFSRFGAIRLGDEEIEFSQLSWIAMLFCAGIGAGLMYWCVVEWTYYYSAPPFGVEPRSAAAAEWASTYGLFHWGFTAWAFYCLPALAIAYPYYNRKLDILRFSVSCHWFLKGREYGPLARTIDFLFMVAMISGAATGLGYSAPMIAACIAWLFDFETSYALQVGVMALCVSLFIFSVWLGLKKGIKRLSDINLVLAVGLLLFILFVGPTVFLVKTSLNGLGLMAQNIVRMHFWTDPFTESGFVESWTIFYWAWWVAFAPYVGLFITRISRGRTIRQVITGMLIYGSLGCWVFYMIIGNYGLFLQLTETVDVLQVMNSGVEGAGNFAIVATLESL…
Ga0137937_10105311	MEQSRIDWPGFGVCAAILVLSAVPLIAYPEESGAFLEALYTYIASEFGFLYLLASVAAIGFLAWLAASRYGNVRLGGSDEKPEFSEISWVGMLFCAGVGAGLLVWCGTEWAHYYDAPPFGVEPRSTEAAEWASTYGLFHWEFTAWAFYCLPAVAIAYPYYSKKLDILRFSVSCHWFLKGKEHGPLARSIDFLFMIALLGGAASSLGFSTPMIAATIGWLFDIDPNDTLEIIVVAICILLFAISVWLGLKKGIKRLSDINVGLAFGLLIFILLVGPTAFLLKTSLNSLGMMAQNFIRMNFWTDPFTESNFVENWTIFYWAWWIAFAPYVGLFVTRISKGRTLRQMITGMLIWGTLGSWMFYMVIGNYALFLELNEVIDFTGILKSQDGNAALVAMLETLP…
Ga0186823_100010151	APSHSKFSWAAMLFCTGIGSSLIYWGAAEWAFYYVSPPFGVEPRSEEAILWASSYGMFHWGPVGWGLYCLPAIAFCCSYHIRRIPVLRLSAACSSVLKDQTDRWPGRVIDLLFIVGLLGTAATGLAFGTSLVSSAVTRLTGLPDGFEMQLVILILATTLIAYSVYRGLDKGIKVLSVINVTLALVLVAYVLVVGPTVFILEMGVTSVGHLMQNFIKMMTWTDPTGKAQFVESWTVFYWAWWLALGPFVGMFVAKISQGRTVREVIFGMLGWGSIGCALFFIVLGNYALDLELNGIYPVAQQAIDESPSAAIAAIIELLPFGAFWLIFIAVIGVIFTATTYDSASYTLAAAATRYLKADEHPVRMHRVYWAVALGFLPAVLLFLGGLRALQTASVVASVP…
Ga0212167_10643341	MGQRTEVDRFIFVATALLLLAVSVPLLVAPDAGEAAVQRVFDFITGNFGVVYIWAAVINLGFLAWLALGRYGRVRLSNDDSPPDFSTFSWASMLFCAGIGTGVLYWGTIEWAYYYDAPPYGVAPRSLEAIEWATSYPIFHWGITGWAFYCMPALAIGYAYFCRGMPSMRLSDNCRAVIGSRADGALGKVIDLLFMTGLLGAAGTGIGLAVQLISNGLSQLLGVPDSDLLKVVVVLAVTAVFATSVYFGLERGIKRLSNLNVALTFALLLFVLVAGPTLFILKTGTSSLGHVLQNFVRMNSWTDPVRESGFVETWTIFYWAWWIALGPYVGMFVARISRGRTVREVTFGMLGFGMAGCALFFIVFGNYALHLELTEVLSVTSVLREEGAPQAIIAVVRSL…
Ga0212167_10700262	SVIGFLLWLSFSHYGKIRLGGEEGKPDYSLFSWIGMLFCAGTGASLLVWSGVEWAYYIDSPPLGAEPRSVAAIEWASAYGPFHWGVTAWAIYALPTIAIAYQFYVKRVPHLRASTALHSILGPRGENSILGRFVDLAAMIALLGGAGTSLGVIAPTIAASVAELLNIDSSFTLEFVVMSVCITLFGGSVYLGLDKGIRRLSDLNVYLMLGLLLFVLVTGPTLFIVKASLNTLGVMTQNFVRMMTWTDPIAQSGFVEAWSIFYWAWWIAFALPIGVFVTRISRGRTIRQVILGMLTFGSAGCWLFYFILGNYSLSLELDGVLSVTGVLHENGMYVAVASVISSLPWGSFALALFVIVSAISVATTYDSASYTLASTATMEIKEGENPARWHRVFWAFILG…
Ga0212167_12273011	AIITLVSIPLVLFPESGGKVLVELYGFISSKFGFLYLIAGMAALILLLWLALGRYGKIRLAAGDEQPEFGDFSWAAMLFCAGVGAGLMYWAPIEWAYYIEAPPYGLEAGSTAAAEWAATYGIFHWGPTAWAFYCLPTIAIAYPYYVKKVPFLRLSTGCHYFFSGKEETRAERLIDWLFMIGLLGGAGTSLGFSTPMIAACIARITGWEADFGLEFAVVLVSVAMFATSVWFGLKKGIKRLSDINMWLALMLLAFVLLVGPTIFLLKTSVNSLGLMMQNFIKMNSWTDAFTDSGFVENWTIFYWAWWIAYGPFVGMFVTRISRGRSIRQVILGMLGYGSLGAAVFYMILGNYGLHLETTGTLAVTSVLANDGGPAAIVAILGQLPFAAVVIAVFAVIALI…
Ga0212167_12302211	MYPALFTSGINVSGPFLRLPLQRRRSLVSQGTTGMNDSNGSQIDWFIFFVGTALLAAVVIPIVVAPEWSFGVINAAFKFITNEFGVYYVWAACIIFLFLLWLSVSRFGGVVLGPAGTEATYSKFSWAAMLFCTGIGSALIYWGAAEWAFYIGNPPYGVEARSDEAILWAATYGMFHWGPVAWALYCLPTIAFCCSYHIRDIPVLRLSAACSGALQGQTEKWPGRIIDLLFIVGLLGTAATGLALGTSIVASCITRLTGLPDGFAMQLTILTIATSLIAYSVYRGLDKGIKVLSVINAVAVLIFLAFVLLAGPTTFILEMGVTSIGHMFQNFIKMATWTDPLQNAQFVETWTIFYWAWWIALGPFVGMFVAKISRGRTIREVIFGMLGYGSVGCALFFIV…
Ga0212167_125089511	VEGKIGDKKLNNSKEPQIDWFIFFGGTLLLLAVVVPIIVAPEWSLGVVNASFEFLTQQFGVYYIIAACTVLVFLLWIGISDSGAIVLGPDGVAPSHSRFSWASMLFCTGIGSALIYWSATEWAFYYSAPPFGVEPRSDEAMLWASSYGLFHWGPVGWALYCLPAVAFCCSYHIRQIPVLRLSAACSSVLKSQTDRWPGRVIDLLFIVGLLGTAATGLGFGTSLVSSAVTRLTGLPDAFEMRLVIVILATTLIAYSVYRGLDKGIKTLSVINATLALVLVAYVLLVGPTRFILEMGVTSIGHVLQNFIKMITWTDPANRAEFVENWTIFYYAWWIALGPFVGMFVAKISRGRTIREVIFGMLGWGSMGCALFFIILGNYALDLELRGIYPVAQQAVDVSP…
Ga0212167_12599692	GVVVLLAWLAFGRYGKVKLGLAEDEIEYSDFSWTSMLFCAGVGAGLLYWAAIEWTHYYDEPPFGVAPRSPEAVEWASTYGIFHWGITAWCFYCLPTLAIAYPYYTKRVPYLRFSTGCYYFLGGKRGTSEETSEESTAGRVIDLFFMIALLGGAGSSLGFSTPMIAACIARLTGLEVTFGLEVFSLLLCVGLFATSVWFGLNRGIKRLSNLNLVLAFGLLLFLLLFGPTLFLLQTSLNSLVLMVPNFLKMNWWTDPFTDSVFFRDWTVFYWAWWIAYAPFVGLFVTRISRGRTIRQVILGMTLYGSLGGALFYMIFGNFGLYLELSDTLLVTEIVRDSGEPAAIVAILDQLPLASLVVLAFATVSVIFSATTYDSASYILASSATRRLEAGDDPPRWHRL…
Ga0212167_127097314	MEQSRIDWPGFGVCAAILVLSAIPLVAYPEESGAFLEALYTYIASEFGFLYLLASVAAIGFLAWLAASRYGNVRLGDSDEKPEFSEISWVGMLFCAGVGAGLLVWCGTEWAHYYDAPPFGVEPRSTEAAEWASTYGLFHWGFTAWAFYCLPAVAIAYPYYSKKLDILRFSVSCHWFLKGKEHGPLARSIDFLFMIALLGGAASSLGFSTPMIAATIGWLFDIDPNDTLEIIVVAICILLFAISVWLGLKKGIKRLSDINVGLAFGLLLFILLVGPTAFLLKTSLNSLGMMAQNFIRMNFWTDPFTESNFVENWTIFYWAWWIAFAPYVGLFVTRISKGRTLRQMITGMLIWGSLGSWMFYMVIGNYALFLELNEVIDFTGILKSQDGNAALVAMLETLP…
Ga0212167_12714144	MNNNQQIDRVSFGACVSIIVLSCIPLIMFPDSGGTFLANLYNRIASELGFLYLLAGLAALGFLAWLAFGRYGKVLLGQHGEKPDFGDLSWAAMLFCAGIGAGLMAWAPIEWGYYYDAPPFGVTARSVEAAEWASTYGIFHWGFSAWAFYCLPTIAIAYPYYVKRTQGLRFSNSCYYWLGGQEDTRRGRLIDLLFMIGLLGGAGSSLGFSTPMISRLIARLTGLEAGFSLEFGVVVVSVIFFAVSVWLGLKKGIKRLSELNLWLAMLLLLFVLMVGPTVFLLKTSLNSVGLMLDNLLRMSSWTDAFTDSGFVESWTVFYWAWWIAYGPFVGLFVTRISRGRTIRQVILGMLGYGTLGCALFYMIIGNYGMHLELTGAVAVTQTLSDQGAPAAIVAILDQL…
Ga0212167_13166863	VGVTRGPEAPAIEPEIQPEIESAGVDWPSFLTCIAVVLLVSLPLVLFPEAGERLLTASYDFIADRLGFLYAFAGFGVSVLLAWLAFGRYGKVKLGRDEDDVEYSNFSWTAMLFCAGVGAGLLYWATIEWTSYYDAPPFGVAPRSPEAADWASTYGIFHWGITAWCFYCLPTLAIAYPYYTKRVPYLRFSTGCHYFLGGGKETSRDTSNEPTGETAAETTAGRVIDLFFMISLLGGAGASLGFSTPMIAACIARLTGLEVTFGLEVFSVLLCVALFATSVWFGLNRGIKRLSNLNLVLAFVLLLFVLIAGPTLFLLETSLNSLVLMVPNFAKMNWWTDPFTDSVFFRDWTVFYWAWWIAYAPFVGLFVTRISRGRTIRQVILGMTLYGSLGGALFYMIFG…
Ga0212167_13619993	MKERKIDRVLFFSAVVIVLAVSAALILMAEQAGPFVSDLYNWIATNLGVFYQLFGLGTMVFLAWLVFGPYGQIRLGGDKPDFSNFSWAGMLFCAGTGASLLVWSGVEWAFYYDNPPFGAQPRSTEAIEWASAYGPFHWGVTAWCFYALPTIAIAYSFYVRNIPYLRASTSLHEILGRGGENSLVGRMVDLSVMIALVGGAGTSLGVIAPTIAASTAQLLGISTSFSLQMMVMAVCILLFAFSVYKGLEKGIKRLSDLNVYLALGFLAFILVAGPTLFILKNSTNTLGFMLDNFLRMMTWTDPVEKSGFVEAWSIFYWAWWIAFAPAIGIFVARISRGRTIRQVVLSMVLFGTLGCWIFYFILGNYSLYLELENVMSVTGKLAATDMYITLASIVATLPL…
Ga0212167_13635251	YIWISIATLIFLIWLAVSRYGALRLGDANEPPQFSNFSWASMIFCAGIGSSLIYWATIEWAFYYSKPPLNLEPGTTEAIEWIASYGIFHWGFTGWALYCLPAVALSYAYHVRGIPYLRISAACETVLGKQMTGPIGRCIDILVMVGLIGAAATSLGFSTPVISAAMSQFSGIQESFAMTFFILLILSILFALSVYIGLEKGIKRLSNINTILALGLLVFILIAGPTVFILKLGTNSLGHVFQNYIKMSTWTEPVSNSGFVESWTIFYWAWWIALGPYVGIFVTKISRGRTIRELIFGMLGYGSLGCAIFFIVLGNYALYLELNELLPVVQIVEKQSPEIAIAKIISTLPFGHWILPVVGIIALIFSATTYDSASYTLAAGATRNLTAKEHPARWHRVFW…
Ga0212167_13751772	LVCIPLAASPESGGALLQRAYDFIAQEFGIAYLLASVAAIGFLVWLASSRFGHVRFGEPDEKPEFATLSWIAMLFCAGIGAGLLYWCAIEWAHYYQAPPFGVEPYSPEAAEWASTYGLFHWGFTAWAFYCLPAVAIAYPYYVKKLDHLRFSNSCHYFLAGREHGFIARGIDFLFMIALIGGAATSLGFSTPMIAACIARLFGIEHSFGLEVAVMVLCMMLFATSVWLGLKKGIKKLSDINLMLAFGLLLYILVVGPTVFLLKASLNGVGMMAQNFLRMNFWTDPFTDSGFVEDWTVFYWAWWIAYAPYVGLFVTRISRGRTIRQVILGMMIFGSLGSWLFYMIIGNYSLFLELEGIVSITEIMSTDSGNAAIVTMLEQLPLAAVVIAVFSIIAIIFSAT…
Ga0212167_13780331	ILFVCIPLAASPEAAGAMLQSLYDYIASEFGILYLLASVGAIGFLVWLATSRFGNVKFGEPDEEPEFSQMSWIAMLFCAGVGAGLMYWCATEWAYYYDAPPFGAEPRSTEAAEWASTYGLFHWGFTAWAFYCLPAIAIGYPYYVRKMDVLRFSISCSWFLKGKEHGPVARGIDFLFIIALVAGAATGLGFSAPMIAACIAWLFSIEHGFGLEVGVMALCVSLFVVSVWLGLQKGIKRLSDINMYLALGMLLFILMVGPTIFLFKTSLNGLGIMTQNFLRMNFWTDPFTESGFVESWTVFYWAWWIAFAPYVGLFITRISRGRTIRQIITGMLIFGSLGSWIFYMVIGNYALFLQLAGELDFVNIMNTVSGDAAIVATLETLPLAPLVIAVFAFVSIIFA…
Ga0212167_13934848	MEQSKTDWVNFGACVVIIFLVCLPLALSPDTSGKLMQSMYDFIANELGILYLLAGVGCIGLLIWIASSRFGAIKLGDADESPEFSTLSWVAMLFCAGVGAGLMYWCGIEWSFYYQSPPFGVEPRSAQAAEWASTYGMYHWGFSAWAFYCLPTIAIAYPYYVKKLPYLRFSSSCHYFLKGREHGAVSRGIDFLFMIALIGGAASSLGFSSPMIAALLARLFDIPLSFGLEFAVVILCVMLFAFSVWLGLKKGIKRLSDVNLLLAFSLLIFVLIAGPTLFLLKTSINSVGLLAQNFVRMSFWTDPLSDSGFVENWTIFYWAWWIAFAPYVGLFVTRISRGRTIRQVIVGMLVLGSLGGWVFYMILGNYSMYLELEGVVAVSEIVESQSGNQAIIAILDQLP…
Ga0212168_10053561	STFSWAGMLFCAGTGASLLVWSGVEWAYYFDAPPYGVEPRSTQAAEWATAYGPFHWGITAWSFYALPTIAIAYSFYVKNIPHLRASTAMHAILGRSGENSMLGRMIDLAAMIALLGGAGTSLGVIAPTIAASIAQLLGIETSFTLELGVMAFCIGLFAISVYLGIEKGIKRLSDLNVYLALGFLAYIVIVGPTMFILKSSLSTVGFMAENFIRMMTWTDPIADQGFVESWTIFYWAWWIAFALPIGIFVTRISRGRTIRQVVLSMIFYGTLGCWLFYFVIGNYSLSLELDQVTSVTESLAENGMYVTVANIMATLPLSTLALSWFALVSIISVATTYDSASYTLASTATWELKEGDDPARWHRLFWAGVLGLLPILMMWVGGLQIIRSGVLIASLPLLF…
Ga0212168_10345714	MEQSRIDWPNFAACVAIIVLVCIPLAASPESGGALLQRAYDFIAQEFGIAYLLASVAAIGFLVWLASSRFGHVRFGEPDEKPEFATLSWIAMLFCAGIGAGLLYWCAIEWAHYYQAPPFGVEPYSPEAAEWASTYGLFHWGFTAWAFYCLPAVAIAYPYYVKKLDHLRFSNSCHYFLAGREHGFIARGIDFLFMIALIGGAATSLGFSTPMIAACIARLFGIEHSFGLEVAVMVLCMMLFATSVWLGLKKGIKKLSDINLMLAFGLLLYILVVGPTVFLLKASLNGVGMMAQNFLRMNFWTDPFTDSGFVEDWTVFYWAWWIAYAPYVGLFVTRISRGRTIRQVILGMMIFGSLGSWLFYMIIGNYSLFLELEGIVSITEIMSTDSGNAAIVTMLEQLP…
Ga0212168_10358101	YPALFTSGINVSGPFLRLPLQRRRSLVSQGITGMNDSNGSQIDWFIFIAGTALLAAVVIPIVAAPEWSYGVINASFKFITTEFGVYYVWAACITFLFLLWLSVSRFGGVVLGPAGTEATYSKFSWAAMLFCTGIGSALIYWGAAEWAFYIGNPPYGVEARSDEAILWAATYGMFHWGPVAWALYCLPTIAFCCSYHIRDIPVLRLSAACSGALQGQTEKWPGRIIDLLFIVGLLGTAATGLALGTSIVASCITRLTGLPDGFAMQLTILTIATSLIAYSVYRGLDKGIKVLSVINAVAVLIFLAFVLLAGPTTFILEMGVTSIGHMFQNFIKMATWTDPLQNAQFVETWTIFYWAWWIALGPFVGMFVAKISRGRTIREVVFGMLGYGSVGCALFFIVL…
Ga0212168_10460382	LSENKLNIDWVVFVSTISVVVGVCIPLVLAPEWGSRIVNSALEFVTTEFGVLYIWISIATLIFLIWLAVSRYGALRLGDANEPPQFSNFSWASMIFCAGIGSSLIYWATIEWAFYYSKPPLNLEPGTTEAIEWIASYGIFHWGFTGWALYCLPAVALSYAYHVRGIPYLRISAACETVLGKQMTGPIGRCIDIFVMVGLIGAAATSLGFSTPVITAVMSQFSGIQESFAMTFFILLILSILFALSVYIGLEKGIKRLSNINTILALGLLVFILIAGPTVFILKLGTNSLGHIFQNYIKMSTWTDPVSNSGFVESWTIFYWAWWIALGPYVGIFVTKISRGRTIRELIFGMLGYGSLGCAIFFIVLGNYALYLELNELLPVVQIVEKQSPEIAIAKIIST…
Ga0212168_10692892	VKQPRIDRPLFIAASSAAIAAVIPLGLFPEEASRFISDLYGWIASNIGVLYQLFGFGVVGFLLWLSFSHYGKIQLGGEGDKPDYSLFSWIGMLFCAGTGASLLVWSGVEWAHYIDSPPLGAEPRSVAAIEWAAAYGPFHWGVTAWAIYALPTIAIAYQFYVKRVPHLRASTSLHSILGSRGENSILGRLVDLAAMIALLGGAGTSLGVIAPTIAASVAQLLNMDSSFTLELIVMSVCITLFGGSVYLGLDKGIRRLSDLNVYLMLGLLLFVLVAGPTLFIVKSSLNTLGVMTQNFVRMMTWTDPIAQSGFVEAWSIFYWAWWIAFALPIGVFVTRISRGRTIRQVILGMLTFGSAGCWLFYFILGSYSLSLELDGVLSVTSVLHENDMYVAVASVISTL…
Ga0212168_10790871	MGTPKHSEHDDEDDSTPMNESHPSAPDHNLEPPESSHNIDWFIFTSTAVVIGGVCIPLILFPDAGARSVSAAFDFITSHFGVFYVWSASATLVFLLWLALGRHGKVRLGPDGCRPEYSTFSWAAMLFCGGIGSTVLYWGTIEWAYYYQSPPFGVEPGSAAAVEWAMSYPIFHWGITGWAFYCLPAVAMAHAYHVRNLPSLRVSSACRAAIGSHADGILGRSFDLVFMVGLVGAAATGVGLSAPLINASISRFAGIPEEGYMSMITVVLGTLLFAASVYAGLDRGIKRLSNLNVIMALLFLAFVLVMGPTLFILKSTTDAIGIAIQNFVRMMTWTDPFTDSGFVENWTIFYWAWWLALGPFMGIFVSKISRGRTIREMIFGMLGYGSLGCMLFFSILGNY…
Ga0212168_11393922	AFSRFGNIRLGDEEIEFSQLSWIAMLFCAGIGAGLMYWCVIEWTYYYSAPPFGVEPRSTDAAEWASTYGLFHWGFTAWAFYCLPALAIAYPYYNRKLDILRFSVSCHWFLKGREYGPLARTIDFLFMVAMISGAATGLGYSAPMIAACIAWLFDFETSYSLQVGVMALCVSLFIFSVWLGLKKGIKRLSDLNLILAVGLLLFILFVGPTVFLVKTSLNGLGLMAQNIVRMNFWTDPFTESGFVESWTIFYWAWWVAFAPYVGLFITRISRGRTIRQVITGMLIYGSLGCWVFYMIIGNYGLFLQLTETVDILQVMNSGVEGAGNFAIVATLESLPLAPAVITVFALVSIIFAATTYDSASYTLASSATLHLTAGDDPARWHRVFWAFALAVMPITLMYV…
Ga0212168_11613042	MEQSRIDWPGFGVCVAILVLSAIPLVAYPEESGAFLEALYTYIASEFGFLYLLASVAAIGFLAWLAASRYGNVRLGDSDEKPEFSEISWVGMLFCAGVGAGLLVWCGTEWAHYYDAPPFGVEPRSTEAAEWASTYGLFHWGFTAWAFYCLPAVAIAYPYYSKKLDILRFSVSCHWFLKGKEHGPLARSIDFLFMIALLGGAASSLGFSTPMIAATIGWLFDIDPNDTLEIIVVAICILLFAISVWLGLKKGIKRLSDINVGLAFGLLLFILLVGPTAFLLKTSLNSLGMMAQNFIRMNFWTDPFTESNFVENWTIFYWAWWIAFAPYVGLFVTRISKGRTLRQMITGMLIWGSLGSWMFYMVIGNYALYLELNEVIDFTGILRSQDGNAALVAMLETLP…
Ga0212168_11753462	MNNNQQIDRVSFGACVSIIVLSCIPLIMFPDSGGTFLANLYNRIASELGFLYLLAGLAALGFLAWLAFSRYGKVLLGQHGEKPDFGDLSWAAMLFCAGIGAGLMAWAPIEWGYYYDAPPFGVTARSVEAAEWASTYGIFHWGFSAWAFYCLPTIAIAYPYYVKRTQGLRFSNSCYYWLGGQEDTRRGRLIDFLFMIGLLGGAGSSLGFSTPMISGLIARLTGLEADFSLEFGVVVVSVIFFAVSVWLGLKKGIKRLSELNLWLAMLLLLFVLMVGPTVFLLKTSLNSVGLMLDNLLRMSSWTDAFTDSGFVESWTVFYWAWWIAYGPFVGLFVTRISRGRTIRQVILGMLGYGTLGCALFYMIIGNYGMHLELTGAVAVTQTLSDQGAPAAIVAILDQL…
Ga0212168_11810581	MKYKVDWPSFAAAITIILVASIALVSSPETGSEILARLYSQISGQFAFLYLLAGVATLGLLTWLAFSRYGKIRLAAGDEQPEFSNMSWAAMLFCAGVGAGLLAWAPIEWAYYIDAPPFGLEPRSAAALEWAATYGIFHWGPTAWAFYCLPTIAIAYPYYVKKVPYLRLSTGCHYFLAGKDDSGFARLIDWLFMIGLLGGAGTSLGFSTPMIAAAISRVTGWEADFGLEFGVVVVSVAMFATSVWLGLKRGIKRLSDINMWLAFILLAYVFIVGPTIFLLNTSVNSIGLIAQNFIRLNTWTDAFTGSGFVESWTIFYWAWWIAYGPFVGLFVTRISSGRTIRQVIFGMLGYGTLGGAMFYMILGNYGLHLETSGTLAVTEIMTADGAPTAIFSILEQLPF…
Ga0212168_11884951	TLGFVLWLALGRYGRVVLGAPGVSPAFSTYSWVSMLFCAGVATGILYWGTIEWAHYYIGPPFGVEPRSAEAIEWASTYGIFHWGPTGWAFYCLPALAIGHAYYVRRQPYMRVSSACHGVLGRQTNGLVGRLTDTLFIVGLLGAAGTSLGFGTPMIAAGLSRLFGIESSFGLQVGVVGLCALLFSASVYVGLERGIKRLSHVNMALTKTLLVFVLLAGPTLFILKMATNSVGLLVYQFVRMNTWTDPLTESRFIEDWTVFYWAWWVAVGPFMGIFVARISEGRTIRQIVFGMLGWGSLGCAVYYAILGNYALHLQLNGILDVIGIVAAEGDPAAIEAVIASLPAGRVVLGVFCVASLVFLATTYDSAAYSLASSASTALAHDEEPDRWHRMFWAFALAIL…
Ga0212168_12165961	MRGLRIDRILFFSAVVAVSAACIPLVLMSERAEQNVSDLYNWIASNMGVFYQCFAIGTMLFLAWLTFGRFGHIRLGGEKPDFSTFSWAGMLFCAGTGASLLVWSGVEWAFYFDAPPYGVEPRSTQAAEWATAYGPFHWGITAWSFYALPTIAIAYSFYVKKIPHLRASTAMHAILGRSGENSIVGRMIDLAAMIALLGGAGTSLGVIAPTIAASIAQLLGIETSFTLELGVMAFCIGLFAISVYMGIEKGIKRLSDLNVYLALGFLAYIVIVGPTIFILKSSLSTLGFMAENFIRMMTWTDPIADQGFVESWTIFYWAWWIAFALPIGIFVTRISRGRTIRQVVLSMIFYGTLGCWLFYFVIGNYSLSLELDQITSVTASLAENGMYVTVANIISTLPL…
Ga0212168_12334571	LALYPEAGERLLTTGYDFIADRLGFLYAFAGFGVFVLLSWLAFGRYGKVKLGRDEDEVEYSDFSWTAMLFCAGVGAGLLYWAVIEWASYYDAPPFGVAPRSPEAANWAATYGIFHWGITAWCFYCLPTLAIAYPYYVKRVPYLRFSTSCHYFLGGKQETVTGRVIDLFFMIALLGGAGSSLGFSTPMIAACIARLTGLEVTFGLEVFSVLLCVALFATSVWFGLNRGIKRLSDVNLVLAFVLLLFVLVVGPTLFLFETSLKSILTMVPNFLKMNWWTDPFTDSQFFRDWTVFYWAWWIAYAPFVGLIVTRISRGRTIRQVILGMTLYGSLGGALFYMVLGNFGLYLELSDTLLVTEVVGVSGGPAAIVAILDQLPLGSMVILAFAVVSVIFSATTYDSA…
Ga0212168_123562510	MKEKKIDRVLFFSAVVIVLAVSAALILMAEQAGPFVSDLYNWIATNLGVFYQLFGLGTMVFLAWLVFGPYGQIRLGGDKPDFSNFSWAGMLFCAGTGASLLVWSGVEWAFYYDNPPFGAQPRSTEAIEWASAYGPFHWGVTAWCFYALPTIAIAYSFYVRNIPYLRASTSLHEILGRGGENSLVGRMVDLSVMIALVGGAGTSLGVIAPTIAASTAQLLGISTSFSLQMMVMAVCILLFAFSVYKGLEKGIKRLSDLNVYLALGFLAFILVAGPTLFILKNSTNTLGFMLDNFLRMMTWTDPIEKSGFVEAWSIFYWAWWIAFAPAIGIFVARISRGRTIRQVVLSMVLFGTLGCWIFYFILGNYSLYLELENVMSVTGKLAATDMYITLASIVATLPL…
Ga0212168_12386132	LLAWLAFGRYGKVELGLAEDEIEYSDFSWTSMLFCAGVGAGLLYWAAIEWTHYYDEPPFGVAPRSPEAVEWASTYGIFHWGITAWCFYCLPTLAIAYPYYTKRVPYLRFSTGCYYFLGGKRGTSEETSEESTAGRVIDLFFMIALLGGAGSSLGFSTPMIAACIARLTGLEVTFGLEVFSLLLCVGLFATSVWFGLNRGIKRLSNLNLVLAFGLLLFLLLFGPTLFLLQTSLNSLVVMVPNFLKMNWWTDPFTDSVFFRDWTVFYWAWWIAYAPFVGLFVTRISRGRTIRQVILGMTLYGSLGGALFYMIFGNFGLYLELSDTLLVTEIVRDSGEPEAIVAILDQLPLASLVVLAFATVSVIFSATTYDSASYILASSATRRLEAGDDPPRWHRLFWAI…
Ga0212168_12564781	GMLFCAGTGASLLVWSGVEWAYYVDSPPLGAVPRSTEAFEFAAAYGPFHWGITAWALYALPTIAIAYPFYVKRVPHLRGSTALHALLGSSGKSRFIGRLVDLAAMIALLGGAGTSLGVIAPTIAASVAALLGIDTSFSLELAIMFVCISLFGASVYLGLDKGIRRLSDLNVYLILGLLGFVLVVGPTLFILQTSVNTVGVMLQNFVRMMSWTDPFDKTGFVESWTIFYWAWWIAFALPVGVFVTRISRGRTIRQVILGMLAFGSMGCWLFYFILGNYSLSLEINGILSVTESLKEHGMYVSVQKVISTLPFSNWALTLFIIVSVISVATTYDSASYTLASTASVEMHEGDNPARWHRVFWAMILGLLPIFMMFVGGLDIIRSGVLVASLPILLIGVAMI…
Ga0212168_12825933	MEQQRIDWPSFGLCAAIILCVAVPLFVFPDESGVFLEASYTYISNQFGVLYLLASVAAIGFLVWLAFSRFGNVRLGDTDDGKPEFGDLSWVGMLFCAGVGAGLLYWCGIEWGFYYDAPPFGVEPRSVEAAEWASTYGLFHWGFTAWAFYCLPAVAIAYPYYSKKLDILRFSVSCHWFLKGREHGAVARTIDFLFMVALLGGAASGLGFSTPMIAATIAWLFGIEPTNTLEIAVVFLCIVLFAASVWLGLRKGIKRLSDINVMLAFGLLAFILLAGPTAFLLKTSLNSLGVMAQNFIRMNFWTDPFTDSSFVENWTIFYWAWWIAFAPYVGLFVTRISKGRTIRQVIMGMMIWGSLGGWLFYMIMGNYGMFLELTGAVDVTGIIKSQSREAAIVAILETL…
Ga0212168_13214941	VGVEKGSVDWLSFLTCIAVVLLVSVPLVLFPEAGERVLTASYDFIADRLGFLYAFAGFGVFVLLAWLAFGRHGKVKLGRDEDDVEYSNFSWTAMLFCAGVGAGLLYWATIEWTSYYDAPPFGVAPRSPEAADWASTYGIFHWGITAWCFYCLPTLAIAYPYYTKRVPYLRFSTGCHYFLGGGKETSTDTSNEPAAETTAGRVIDLFFMISLLGGAGASLGFSTPMIAACIARLTGLEVTFGLEVFSVLLCVVLFATSVWFGLNRGIKRLSNLNLVLAFVLLLFVLLVGPTLFLLETSLKSLVLMVPNFAKMNWWTDPFTDSVFFRDWTVFYWAWWIAYAPFVGLFVTRISRGRTIRQVILGMTLYGSLGGALFYMIFGNFGLYLELSNTLAVTEVARVA…
Ga0212168_13912262	MQEPRIDRPLFFTASAVVVAVSIPLGFFPDAANQFITRLYDQIASNFGMLYQLFAIAAILFLLWLAASRYGRIRLGGDGDQPDYSTFSWVGMLFCAGTGASLLVWSAVEWAYYIDAPPLGAVPRSAEAIQWATAYGPFHWGIAAWAFYALPTIAIAYPFYVKKVPHLRASTSLHAILGKSGENSILGRSVDLVAMIALLGGAGTSLGVVAPTIAASTAELLSIETSFRLELMVMFVCIVLFGGSVYLGIDRGIRRLSDLNVYLILGLLAFIVVVGPTMFLLKSSAETVGFMVQKFVRMITWTDPENTGFVKSWTIFYWAWWIAFALPVGVFITRISRGRTIRQVILGMLTFGTLGCWLFYFVLGNYSLSLELEETLSVTGSLAQSGMYVTVEKIISTLP…
Ga0212168_14339772	MNESDPSASDHNIKPSESSHNIDWFIFTCTAVVIVGVCVPLILFPEAGARSVSAAFDFITSYFGVLYVWSASATLLFLLWLALGRHGKVRLGPDGSKPEYSTFSWAAMLFCGGIGSTVLYWGTIEWAYYYEAPPFAAAPGSAAAIQWAMSYPIFHWGITGWAFYCLPAVAMAHAYHVRNQPNLRVSSACRAAIGDHADGILGRSFDLVFMVGLVGAAATGVGLSAPLINASISRFAGIPEEDYMSMITVVLGTLLFAASVYAGIDRGIKRLSNLNVVMALLFLAFVLVTGPTLFILKSTTDAIGLTIQNFVRMMTWTDPLTDSGFVENWTIFYWAWWLALGPFMGIFVSKISRGRTIREMIFGMLGYGSLGCMLFFSVLGNYALYLELGGFTPVLDTLK…
Ga0212168_14355965	MEQGKTDWVNFGACVVIIFLVCLPLALSPDTSGKLMQSMYDFIANELGILYLLAGVGCISLLIWIASSRFGAIKLGDADESPEFSTLSWVAMLFCAGVGAGLMYWCGIEWSFYYQSPPFGVEPRSAQAAEWASTYGMYHWGFSAWAFYCLPTIAIAYPYYVKKLPYLRFSSSCHYFLKGREHGAVSRGIDFLFMIALIGGAASSLGFSSPMIAALLARLFDIPLSFGLEFAVVILCVMLFAFSVWLGLKKGIKRLSDVNLLLAFSLLIFVLIAGPTLFLLKTSINSVGLLAQNFVRMSFWTDPLSDSGFVENWTIFYWAWWIAFAPYVGLFVTRISRGRTIRQVIVGMLVLGSLGGWVFYMILGNYSMYLELEGVVAVSEIVESQSGNQAIIAILDQLP…
Ga0212226_1029632	MKGAKIDRILFFSAVVAVSAACIPLVLMSERAEQKVSDLYNWIASNMGVFYQCFAIGTMLFLAWLTFGRFGHIRLGGEKPDFSTFSWAGMLFCAGTGASLLVWSGVEWAFYFDAPPYGVEPRSTQAAEWATAYGPFHWGITAWSFYALPTIAIAYSFYVKKIPHLRASTAMHAILGRSGENSIVGRMIDLAAMIALLGGAGTSLGVIAPTIAASIAQLLGIETSFTLELGVMAFCIGLFAISVYMGIEKGIKRLSDLNVYLALGFLAYIVIVGPTIFILKSSVSTLGFMAENFIRMMTWTDPIADQGFVESWTIFYWAWWIAFALPIGIFVTRISRGRTIRQVVLSMIFFGTLGCWLFYFVIGNYSLSLELDEVTSVTASLAENGMYVTVANIISTLPL…
Ga0212226_1066762	MKHEVDWPSFSAAVAIITLVSIPLVLFPESGGKVLVELYGFISSKFGFLYLIAGMAALILLLWLALGRYGKIRLAAGDEPPEFGDFSWAAMLFCAGVGAGLMYWAPIEWAYYIEAPPYGLEAGSTAAAEWAATYGIFHWGPTAWAFYCLPTIAIAYPYYVKKVPFLRLSTGCHYFFSGEEETRAERLIDWLFMIGLLGGAGTSLGFSTPMIAACVARITGWEADFGLEFAVVLVSVAMFATSVWFGLKKGIKRLSDINMWLALMLLAFVLLVGPTIFLLKTSVNSLGLMMQNFIKMNSWTDAFTDSGFVENWTIFYWAWWIAYGPFVGMFVTRISRGRSIRQVILGMLGYGSLGAAVFYMILGNYGLHLETTGTLAVTSVLANDGGPAAIVAILGQLPF…
Ga0212226_1674973	MEQQRIDWPSFGLCAAIILCVAVPLFVFPDESGVFLEASYTYISNQFGVLYLLASVAAIGFLVWLAFSRFGNVRLGDTDDGKPEFSDLSWVGMLFCAGVGAGLLYWCGIEWGFYYDAPPFGVEPRSVEAAEWASTYGLFHWGFTAWAFYCLPAVAIAYPYYSKKLDILRFSVSCHWFLKGREHGAVARTIDFLFMVALLGGAASGLGFSTPMIAATIAWLFGIEPTNTLEIAVVFLCIVLFAASVWLGLRKGIKRLSDINVMLAFGLLAFILLAGPTAFLLKTSLNSLGVMAQNFIRMNFWTDPFTDSSFVENWTIFYWAWWIAFAPYVGLFVTRISKGRTIRQVITGMMIWGSLGGWLFYMIMGNYGMFLELTGAVDVTGIIKSQSREAAIVAILETL…
Ga0212226_1782592	MQQSRIDWPTFIGSVAIILFVCIPLAASPEAAGAMLQSLYDYIASEFGILYLLASVGAIGFLVWLATSRFGNVKFGEPDEEPEFSQMSWIAMLFCAGVGAGLMYWCATEWAYYYDAPPFGAEPRSTEAAEWASTYGLFHWGFTAWAFYCLPAIAIGYPYYVRKMDVLRFSISCSWFLKGKEHGPVARIIDFLFIIALVAGAATGLGFSAPMIAACIAWLFSIEHGFGLEVGVMALCVSLFVVSVWLGLQKGIKRLSDINMYLALGMLLFILMVGPTIFLFKTSLNGLGIMTQNFLRMNFWTDPFTESGFVESWTVFYWAWWIAFAPYVGLFITRISRGRTIRQIITGMLIFGSLGSWIFYMIIGNYALFLQLAGELDFVNIMNTVSGDAAIVATLETLP…
Ga0212227_10248431	FLVWIASSRYGDIKLGGADDEPDYSTFSWIGMLFCAGTGASLLVWSGVEWAYYVDSPPLGAVPRSTEAFELAVAYGPFHWGVTAWALYALPTIAIAYPYYVKRVPHLRASTALHSILGPSGASSFIGRVVDLAAMIALLGGAGTSLGVIAPTIAASVAALLGITTSFSLELAVMFVCISLFGVSVYMGLDKGIRRLSDLNVYLILGLLAFVLVVGPTLFILKTSVNTVGVMLQNFVRMMSWTDPFDKTGFVESWSIFYWAWWIAFALPVGVFVTRISRGRTIRQVILGMFAFGTMGCWLFYFILGNYSLSLELNGILSVTQSLKENGMYVSVEKVISSLPLSGLALTLFIVVSVISVATTYDSASYTLASTASAEMKEGDHPARWHRVFWAMILGLLPI…
Ga0212227_104145510	MDRSRIDWPSFGASVAFIVVVCIPLAFAPEVAGKQLEVLYNYIANQFGILYLLASVGAMGFLAWLAFSRFGAIRLGDEEVEFSQLSWIAMLFCAGIGAGLMYWCVIEWTYYYSAPPFGVEPRSTAAAEWASTYGLFHWGFTAWAFYCLPALAIAYPYYNRKLDILRFSVSCHWFLKGREYGPLARTIDFLFMVAMISGAATGLGYSAPMIAACIAWLFEFETSYALQVGVMALCVSLFIFSVWLGLKKGIKRLSDLNLILAVGLLLFILFVGPTVFLVKTSLNGLGLMAQNIVRMNFWTDPFTESGFVESWTIFYWAWWVAFAPYVGLFITRISRGRTIRQVITGMLIYGSLGCWVFYMIIGNYGLFLQLTETVDILQVMNSGVEGAGNFAIVATLESL…
Ga0212227_10624732	LDANIDKTNFAATIIIILLVSVPLVLNPESGAAIIHQSYEFIATQFGWLYLSAGVAALLLLMWLAFGRFGQVRLGAEGEQPEFSTYSWVAMLFCAGVGAGLMYWSSIEWAYYYQSPPFGAEPESVEAAQWASTYGVFHWGIIAWSFYCLPTLAIAYPFYAERVPVLKYSVACHYWLKGREGSVPARAMDFLFMMALIGGAGSSLGFSTPLIAAMISRLTGVEINFGLELIVVGICVVAFATSVYLGLEKGIKRLSNINMALALVLLLFIFIAGPTLFILKTSINSVGTMLQNFVAMSTWTDPFTDSGFVEDWTVFYWAWWIAYGPFVGLFVTRISRGRTIRQVVTGMLLYGTLGSALFYMVLGNYSLGLQLSGEMDVLAVMSETDGNQAIVGGLDRLPL…
Ga0212227_10627281	MKHEVDWPSFSAAVAIIALVSIPLVLFPESGGKVLVELYGFISSKFGFLYLIAGMAALILLLWLALGRYGKIRLAAGDERPEFGDFSWAAMLFCAGVGAGLMYWAPIEWAYYIEAPPYGLEAGSTAAAEWAATYGIFHWGPTAWTFYCLPTIAIAYPYYVKKVPFLRLSTGCHYFFSGKEETRAERLIDWLFMIGLLGGAGTSLGFSTPMIAACIARITGWEADFGLEFAVVLVSVALFATSVWFGLKKGIKRLSDINMWLALMLLAFVLLVGPTIFLLKTSVNSLGLMMQNFIKMNSWTDAFTDSGFVENWTIFYWAWWIAYGPFVGMFVTRISRGRSIRQVILGMLGYGSIGAAVFYMILGNYGLHLETTGTLAVTSVLANEGGPAAIVAILGQLPF…
Ga0212227_10679205	MNRNKQQIDYVSFGAAVSLIVLSCVPLIMNPDAGGVFLNNLYNTIASELGFLYLAAGMAALGFLGWLAFGRYGRVLLGQKNESPDFGGFSWAAMLFCAGIGAGLMAWAPIEWGYYYDAPPFGVEPRSAMAAEWASTYGIFHWGFTAWAFYCLPTIAIAYPYYVKKTRGLRFSNSCYYWLGGREDTRRGRLIDLLFMIGLLGGAGSSLGFSTPMISTLFARLTGMEANFSMEFAVVILSVIFFAISVWLGLKRGIKKLSELNLWLAMILLLFVLLVGPTVFLLKTSLNSIGLMLDNLIRLNSWTDAFTQSGFVESWTVFYWAWWIAYGPFVGLFVTRISRGRTIRQVILGMLGYGSLGCALFYMIIGNYGLHLELTGALAVTEVLSSQGAPTAITAILDQ…
Ga0212227_11722885	LKQPRVDRLLFIAASSAAIAAIIPLGLFPEQSGQFISALYGWIASNIGVLYQLFGFGVIGFLLWLSFSHYGKIRLGGEEDKPDYSLFSWIGMLFCAGTGASLLVWSGVEWAYYIDSPPLGAEPRSVAAIEWASAYGPFHWGVTAWAIYALPTIAIAYQFYVKRVPHLRASTSLHSILGPRGENSILGRFVDLAAMIALLGGAGTSLGVIAPTIAASVAELLNMDSSFTLEFVVMSVCITLFGGSVYLGLDKGIRRLSDLNVYLMLGLLLFVLVTGPTLFIVKASLNTLGVMTQNFVRMMTWTDPVAQSGFVEAWSIFYWAWWVAFALPIGVFVTRISRGRTIRQVILGMLTFGSAGCWLFYFILGSYSLSLELDGVLSVTGVLHENGMYVAVVSVISTL…
Ga0212227_11777154	LKQPRVDRLLFVAASSAAIAASIPLGLFPEQSGQFISALYGWIASNIGVLYQLFGFSVIGFLLWLSFSQYGEIRLGGEEDKPDYSLFSWIGMLFCAGTGASLLVWSGVEWAYYIDSPPLGAEPRSVAAIEWASAYGPFHWGVTAWAIYALPTIAIAYQFYVKRVPHLRASTALHSILGPRGENSILGRFVDLAAMIALLGGAGTSLGVIAPTIAASVAELLNMDSSFTLEFVVMSVCITLFGGSVYLGLDKGIRRLSDLNVYLMLGLLLFVLVTGPTLFIVKASLNTLGVMTQNFVRMMTWTDPIAQSGFVEAWSIFYWAWWIAFALPIGVFVTRISRGRTIRQVILGMLTFGSAGCWLFYFILGNYSLSLELDGVLSVTGVLHENGMYVAVTSVISSL…
Ga0212227_120729024	MREMSDTKSSEPSHNIDWFIFFSTAIIIVGICVPLILFPEAGSRWVTAAFEFVTEKFGIFYIWSASAAVVFLLWLALGRHGRVRLGPEGCQPDFSTFSWASMLFCGGIGSTVLYWGTIEWAYYYQAPPFNEAPGSAAAIQWAMSYPIFHWGITGWAFYCLPAIAMGHAYHVRNQPSLRISSACRAVIGDHADGALGRALDLVFMVGLVGAAATGVGLSAPLITAAVSRFVGIPEEFYMSVAAVILGTILFAVSVYAGLDRGIRRLSNLNVILALLFLAFVLLAGPTLFLLKATTDAIGFALQNFVRMMTWTDPFTDSGFVENWTVFYWAWWLALGPFMGIFVSKISRGRTIREMVFGMLGYGSLGCVLFFAILGNYALHVHLNDLAPVMDTLNNKDLGA…
Ga0212227_12153777	LDANIDKTNFAATIIIILLVSVPLVLNPEGGALIMQQSYAFIATQFGWLYLMGGVAALLLLLWLAFGRFGTVRLGTGDEQPEFSTYSWVAMLFCAGVGAGLMYWSSIEWASYYQSPPFGAEPESVEAAKWASTYGVFHWGIIAWAFYCLPTLAIAYPFYAERVPVLKYSVACHYWLKGREGSVPARIMDFLFMMALIGGAGSSLGFSTPLIAAMISRLTGVEINFGLELVVVGICVAAFATSVYMGLEKGIKRLSNINMALALLLLLFVFIAGPTLFIIKTSINSVGTMLQNFVAMSTWTDPFTDSGFVEDWTIFYWAWWIAYGPFVGLFVTRISRGRTIRQVVTGMLLYGTLGSALFYMVLGNYSLGLQLSGEMDVLAVIAATDGNQAIVAGLDRLPL…
Ga0212227_12194025	MREPNIEQSKIDWPNFVACVAIILLVCIPLAASPESGGEILQRAYDFIAQEFGIAYLLASVAAIGFLVWLASSRFGHVRLGEPDEKPEFATLSWVAMLFCAGVGAGLLYWCAIEWAHYYQAPPFGVEPYSPEAAEWASTYGLFHWGFTAWAFYCLPAVAIAYPYYVKKLDRLRFSNSCHYFLVGREHGFIARGIDFLFMIALIGGAASSLGFSTPMIAACMARLFGIEHSFGLEVAVMVLCMILFATSVWLGLKKGIKKLSDINLMLAFGLLLYILMVGPTVFLLKASLNGVGMMAQNFLRMNFWTDPFTDSGFVEDWTVFYWAWWIAYAPYVGLFVTRISRGRTIRQVIVGMMLFGSLGSWLFYMIIGNYSLFLELEGIVSITEIMRTQSGNAAIVTI…
Ga0212227_12311372	MHNGQMENNKTSDQVKPRKIDRVLFFLAVGIVVAVCMPLILMAEQAGPVVSDVYNWIATNLGVFYQWFGIGTMVFLGWLVFGPYGHIRLGGEKPDFSTFSWAGMLFCAGTGASLLVWAGVEWAFYYDNPPFGALPRSNEAVEWASAYGPFHWGVTAWCFYALPTIAIAYSYYVRNIPYLRASTSLHEILGPGGENSPIGRMVDLAVMIALVGGAGTSLGVIAPTIAASVAQLTGIETSFSLQMMVMAVCISLFAYSVFRGLKRGIKRLSDLNVYLALGFLAFILIAGPTLFILKNSTNTLGFMLDNFVRMMTWTDPVEKTGFVESWSIFYWAWWIAFAPAVGIFVARISRGRTIRQVVLSMLAFGSMGCWIFYFILGNYSLYLELEDLMSVTGVLAQSD…
Ga0212227_12347551	QPEIESAGVDWPSFLTCIAVVLLVSLPLVLFPEAGERVLTASYDFIADRLGFLYAFAGFGVFVLLVWLAFGRYGKVKLGRDEDTIEYSDFSWMAMLFCAGVGAGLLYWATIEWTSYYDAPPFGVAPRSPEAADWASTYGIFHWGITAWCFYCLPTLAIAYPYYTKRVPYLRFSTGCHYFLGGGKETSTDTSNEPAAETTAGRVIDLFFMISLLGGAGASLGFSTPMIAACIARLTGLEVTFGLEVFSVLLCVALFATSVWFGLNRGIKRLSNLNLVLAFVLLLFVLLVGPTLFLLETSLKSLVLMVPNFAKMNWWTDPFTDSVFFRDWTVFYWAWWIAYAPFVGLFVTRISRGRTIRQVILGMTLYGSLGGALFYMIFGNFGLYLELSNTLAVTEVARV…
Ga0212227_12744202	MDTPDGTNEELTEEFNQETNEIDWLIFGAGSISLLLVVLVIIAFPQWSADSIDQLYSTVTTRFGVLYILMAIFLMIFLLWVALSRHGNVVLGSDGSPEYSHFSWAAMLFCAGIGASLIYWGATEWAFYYADPPFGVEPGSAEAISWASSYGIFHWGPVGWAFYCLPALALACSYHVKRIPSLRLSAACSPVLKSQTQKWPGRVVDLIFLIGVIGTAATGLGFGTSLVASATTSLTGLQDGIGMQAVIVLLATSLIAFSVYRGLDRGIRLLSVINAALALFLIVFVFVFGPSKFILEMGIASVGTVIENFITMLFWTDPLQRADFVESWTVFYWAWWLAMGPFIGMFVCKISAGRTIRQLIFGMLGWGGFGCTLFFIVLGNYALSLELSGEYAVVQQAIE…
Ga0212227_12973542	MTGPKIDRILFFSAVVAVSAACIPLVLMSERAEQNVSDLYNWIASNMGVFYQCFAIGTMLFLAWLTFGRFGHIRLGGEKPDFSTFSWAGMLFCAGTGASLLVWSGVEWAFYFDAPPYGVEPRSTQAAEWASAYGPFHWGIAAWSFYALPTIAIAYSFYVKNIPHLRASTAMHAILGRSGENSMVGRMIDLVVMIALLGGAGTSLGVIAPTIAASIAQLLGMETSFTLELGVMAFCIGLFAISVYLGIEKGIKRLSDLNVYLALGFLAYIAIVGPTIFILKSSLSTLGFMAENFIRMMTWTDPIADQGFVESWTIFYWAWWIAFALPIGIFVTRISRGRTIRQVVLSMIFYGTLGCWLFYFVIGNYSLSLELDQVTSVTASLAENGMYVTVANIISTLPL…
Ga0212227_12983062	MKHKVDWPSFSAAVTIILVASIALVSSPESGSEILTRLYSQISGHFAFLYLLAGVATLGLLIWLAFSRYGKVRLAAGDEKPEFSNASWAAMLFCAGVGAGLLFWAPIEWAYYIDAPPFGLEPRSAAAAEWAATYGIFHWGPTAWAFYCLPTIAIAYPYYVKKVPYLRLSTGCHYFLAGKEDSGVARLIDWLFMIGLLGGAGTSLGFSTPMIAASIGRVTGWEADFGLEFGVVAVSVAMFATSVWLGLKRGIKRLSEINMWLAFVLLAYILIVGPTIFLINTSVNSIGLMAQNFIRLNTWTDAFTGSGFVESWTVFYWAWWIAYGPFVGLFVTRISNGRTIRQVIFGMLGYGTLGGAMFYMILGNYGLHLETSGALAVTSILTADGAPTAIVAILDQLPF…
Ga0212227_13268863	MEQSKTDWVNFGACVVIIFLVCLPLALSPDTSGKLMQSMYDFIANELGILYLLAGVGCIGLLIWIASSRFGAIKLGDADESPEFSTLSWVAMLFCAGVGAGLMYWCGIEWSFYYQSPPFGVEPRSAQAAEWASTYGMYHWGFSAWAFYCLPTIAIAYPYYVKKLPYLRFSSSCHYFLKGREHGAVSRGIDFLFMIALIGGAASSLGFSSPMIAALLARLFDIPLSFGLEFAVVILCVMLFAFSVWLGLKKGIKRLSDVNLLLAFSLLIFVLISGPTLFLLKTSINSVGLLAQNFVRMSFWTDPLSDSGFVENWTIFYWAWWIAFAPYVGLFVTRISRGRTIRQVIVGMLVLGSLGGWVFYMILGNYSMYLELEGVVAVSEIVESQSGNQAIIAILDQLP…
Ga0212227_13646902	MNRIDRVLFFTVTATAIAVCIPLGLFPEQALLFVSDLYDWIAANLGVFYQLFAITTIVFLIWLTLQPFGKVRLGGDGEQPEFSTFSWIGMLFCAGTGATLLAWSGVEWAYYIDSPPFGAIPRSTEAIEWAASYGAFHWGIPAWSFYALPTIAIAYPYYVKKVPRLRASTSLHAILGENAENSIAGRAVDLAAMIALLGGAGTSLGVIAPTIAASSAELLGISTSFSLQLVVMFVCISLFGLSVYLGLEKGIRRLSDLNVYLILGLLAFILVVGPTMFILKTSTNTLGFMAQNFVRMLTWTDPVDKTGFVETWSIFYWAWWISFALPIGVFITRISRGRTIRQVVWGMITFGSLGCWVFYFILGNYSLWLELSETFSVTGSLNEHGMYVTIENVISTLPF…
Ga0212227_13707691	WVGMLFCAGVGAGLLYWCGIEWGFYYDAPPFGVEPRSVEAAEWASTYGLFHWGFTAWAFYCLPAVAIAYPYYSKKLDILRFSVSCHWFLKGREHGAVARTIDFLFMVALLGGAASGLGFSTPMIAATIAWLFGIEPTNTLEIAVVFLCIVLFAASVWLGLRKGIKRLSDINVMLAFGLLAFILLAGPTAFLLKTSLNSLGVMAQNFIRMNFWTDPFTDSSFVENWTIFYWAWWIAFAPYVGLFVTRISKGRTIRQVIMGMMIWGSLGGWLFYMIMGNYGMFLELTGAVDVTGIIKSQSREAAIVAILETLPLAAVVITAFSVIAIIFAATTYDSASYTLASSATLHLNAGDDPARWHRIFWAFALGVMPVALMLLDAPLRPIQVILLVVSLPILVVGVV…
Ga0212227_14085452	VTSDLKAPVTEKGRVDWPSFLTCISIVLLVSLPLAIFPEAGERLLTTTYDFIADRLGFLYAFAGFGVVVLLAWLAFGRYGKVKLGLAEDEIEYSDFSWTSMLFCAGVGAGLLYWAAIEWTHYYDEPPFGVAPRSPEAVEWASTYGIFHWGITAWCFYCLPTLAIAYPYYTKRVPYLRFSTGCYYFLGGKKETSEETSEESTAGRVIDLFFMIALLGGAGSSLGFSTPMIAACIARLTGLEVTFGLEVFSLLLCVGLFATSVWFGLNRGIKRLSNLNLVLAFGLLLFLLLFGPTLFLLQTSLNSLVVMVPNFLKMNWWTDPFTDSVFFRDWTVFYWAWWIAYAPFVGLFVTRISRGRTIRQVILGMTLYGSLGGALFYMIFGNFGLYLELSDTLLVTEIV…
Ga0212227_14141831	SALIYWGAAEWAFYIGNPPYGVEARSDEAILWAATYGMFHWGPVAWALYCLPTIAFCCSYHIRDIPVLRLSAACSGALQGQTEKWPGRIIDLLFIVGLLGTAATGLALGTSIVASCITRLTGLPDGFAMQLTILTIATSLIAYSVYRGLDKGIKVLSVINAVAVLIFLAFVLLAGPTTFILEMGVTSIGHMFQNFIKMATWTDPLQNAQFVETWTIFYWAWWIALGPFVGMFVAKISRGRTIREVVFGMLGYGSVGCALFFIVLGNYALELELSGAYPVVEQALGESPSTAIAAIIEMLPLGKFWLAFVAVVGVIFTATTYDSASYTLAAGATRYLKADEHPLRYHRVYWAFALGTLPAVLLFLGGLTVLQTATVVASVPLLLIYGLLAWSIVKTLNTI…
Ga0212227_14154111	LLAVIVPVIVVPEAATGAVNRIFSFLTQRLGVLYIAAAVGTLFFLLWIALSRHGKVVLGGDGIPVHSDFSWASMLFCAGIGASLIYWGAAEWVFYYVAPPFGVEPRSEESILWAASYGIFHWGPIGWAFYCLPAVTLGLSYHVFKIPSLRLSSACASVLGSMTQRWPGRIIDLLFIVGLLGTAATGLGLGTSVVSSAVTRLTGMEDSMSMQFLIILLVTLMIAYSVYRGLDKGIKVLSTINAVLALLLIVFVLIAGPTSFILEMGVMSIGKVAQNFIQMMTWTDPLARADFVESWTVFYWAWWLALGPFVGMFVCKISEGRTLRSLIFGMLGWGSLGCSIFFIVLGNYALYLELNGIYPVVQQALELSPSAAIAGIVELLPLGSFWLAYLAIIGLIFTA…
Ga0212227_14186843	MEQRQVDWPSFGACIAIIVFVCVPLAAFPEASGKLLQSCYDLIASELGFLYLLAGIGAMALLAWLAFGRHGQVVLGADNTPPDFSTYSWVAMLFCAGVGAGLLAWAPIEWAYYYDAPPFGAEPSSATAAAWASTYGIFHWGPTAWCFYCLPTIAIAYPYYTKRLTHLRFSTSCYYFFGGREETRRGRVIDWLFMIALLGGAGSSLGFSTPLIAACISRLTGTANGFALEAVVVGICVAIFGTSVWFGLRKGIKRLSDINMVLALALLAFMLVVGPTVFLLKTSLNSVGLMLSEFVRMNSWTDPFTDSGFVESWTIFYWAWWVAYGPFVGLFVTRISRGRTIRQVILGMICWGSLGCALFYMIMGNYSMHLELTGVLDVSGLLDAEGAPGAIVASLDHVP…
Ga0212227_14292106	MDRSRIDWPSFGASVAFIVVVCIPLAFAPEVAGEQLEVLYNYIANEFGILYLLASVGAMGFLAWLAFSRFGNIRLGDEEIEFSQLSWIAMLFCAGIGAGLMYWCVIEWTYYYSAPPFGVEPRSSTAAEWASTYGLFHWGFTAWAFYCLPALAIAYPYYVRKLDILRFSVSCHWFLKGREYGPLARTIDFLFMVAMISGAATGLGYSAPMIAACIAWLFDFETSYALQVGVMALCVSLFVFSVWLGLKKGIKRLSDLNLILAVGLLLFILFVGPTVFLVKTSLNGLGLMAQNIVRMNFWTDPFTESGFVESWTIFYWAWWVAFAPYVGLFITRISRGRTIRQVITGMLFYGSLGCWVFYMIIGNYGLFLQLTETVDVLQVMNSGVEGAGNFAIVATLESL…
Ga0212227_14469024	MKYKIDWPSFAAAISIILVASIALVSSPETGSEILARLYSQISSQFAFLYLLAGVATLGLLSWLAFSRYGKIRLAAGDEQPEFSNMSWAAMLFCAGVGAGLLAWAPIEWAYYIDAPPFGLEPRSAAALEWAATYGIFHWGPTAWAFYCLPTIAIAYPYYVKKVPYLRLSTGCHYFLAGKEDSSFARLIDWLFMIGLLGGAGTSLGFSTPMIAAAISRVTGWEADFGLEFGVVVVSVAMFATSVWLGLKRGIKRLSDINMWLAFILLAYVFIVGPTIFLLNTSVNSIGLIAQNFIRLNTWTDAFTGSGFVESWTIFYWAWWIAYGPFVGLFVTRISCGRTIRQVIFGMLGYGTLGGAMFYMILGNYGLHLETSGTLAVTAIMTADGAPTAIVSILEQLPF…
Ga0212227_14517361	DDGNPEFGDLSWVGMLFCAGVGAGLLYWCGIEWGFYYDAPPFGVEPRSAEAAEWASTYGLFHWGFTAWAFYCLPAVAIAYPYYSKKLDILRFSVSCHWFLKGREHGAIARTIDFLFMVAMLGGAASGLGFSTPMIAATIAWLFGIEPTNSLEIAVVFLCILLFAASVWLGLKKGIKRLSDINVMLAFGLLAFILLAGPTTFLLKTGLNGLGMMAQNFIRMNFWTDPFTDSSFVENWTIFYWAWWIAFAPYVGLFVTRISKGRTIRQMITGMMMWGSLGGWLFYMIMGNYGMFLELTGAVDVTGILKSQSGDAAIVAILETLPLAGIAIAMFSVIAIIFAATTYDSASYTLASSATLHLKAGDDPARWHRVFWAFALGVMPVALMLLDAPLRPIQVILLI…
Ga0212228_10270174	MREMSDTKSSEPSHNIDWFIFFSTAIIIVGICVPLILFPEAGSRWVTAAFEFVTEKFGIFYIWSASAAVVFLLWLALGRHGRVRLGPEGCQPDFSTFSWASMLFCGGIGSTVLYWGTIEWAYYYQAPPFNEAPGSAAAIQWAMSYPIFHWGITGWAFYCLPAIAMGHAYHVRNQPSLRISSACRAVIGDHADGALGRALDLVFMVGLVGAAATGVGLSAPLITAAVSRFVGIPEEFYMSVAAVILGTILFAVSVYAGLDRGIRRLSNLNVILALLFLAFVLLAGPTLFLLKATTDAIGFALQNFVRMMTWTDPFTDSGFVENWTVFYWAWWLALGPFMGIFVSKISRGRTIREMVFGMLGYGSLGCVLFFAILGNYALHVHLNDLAPVMDTLNNKDLGA…
Ga0212228_10424033	FSWIGMLFCAGTGASLLVWSGVEWAYYIDSPPLGAEPRSVAAIEWASAYGPFHWGVTAWAIYALPTIAIAYQFYVKRVPHLRASTALHSILGPRGENSILGRLVDLSAMIALLGGAGTSLGVIAPTIAASVAELLNMDSSFTLEFIVMSVCITLFGGSVYLGLDKGIRRLSDLNVYLMLGLLLFVLVAGPTLFIVKASLNTLGVMAQNFVRMMTWTDPISQTGFVEAWSIFYWAWWIAFALPIGVFVTRISRGRTIRQVILGMLTFGSAGCWLFYFILGNYSLSLELDGVLSVTGVLHENDMYVAVTSVISTLPWSSFALALFVIVSAISVATTYDSASYTLASTATMEIKEGENPARWHRVFWAFILGLLPLFMMFVGGLDIIRSGVLVASLPMLAVS…
Ga0212228_104297213	MDRSRIDWPSFGASVAFIVVVCIPLAFAPEVAGEQLEVLYNYIANEFGILYLLASVGAMGFLAWLAFSRFGNIRLGDEEIEFSQLSWIAMLFCAGIGAGLMYWCVIEWTYYYSAPPFGVEPRSSTAAEWASTYGLFHWGFTAWAFYCLPALAIAYPYYVRKLDILRFSVSCHWFLKGREYGPLARTIDFLFMVAMISGAATGLGYSAPMIAACIAWLFDFETSYALQVGVMALCVSLFVFSVWLGLKKGIKRLSDLNLILAVGLLLFILFVGPTVFLVKTSLNGLGLMAQNIVRMNFWTDPFTESGFVESWTIFYWAWWVAFAPYVGLFITRISRGRTIRQVITGMLFYGSLGCWVFYMIIGNYGLFLQLTETVDVLQVMNSGVEGAGNFAIVATLESL…
Ga0212228_10930434	MQQSRIDWPTFIGSVAIILFVCIPLAASPAAAGAMLQSLYDYIASEFGILYLLASVGAISFLVWLAASRFGNVKFGEPDEEPEFSQMSWIAMLFCAGVGAGLMYWCATEWAYYYDAPPFGAEPRSTEAAEWASTYGLFHWGFTAWAFYCLPAIAIGYPYYVRKMDVLRFSISCSWFLKGKEHGPVARIIDFLFIIALVAGAATGLGFSAPMIAACIAWLFPIEHSFGLEVGVMALCVSLFVVSVWLGLQKGIKRLSDINMYLALGMLLFILMVGPTIFLFKTSLNGLGIMTQNFLRMNFWTDPFTESGFVESWTVFYWAWWIAFAPYVGLFITRISRGRTIRQIITGMLIFGSLGSWIFYMIIGNYALFLQLTGELDFINIMNTVSGDAAIVATLETLP…
Ga0212228_10959393	MEQQRIDWPSFGLCAAIILCVAVPLFVFPDESGVFLEASYTYISNQFGVLYLLASVAAIGFLVWLAFSRFGNVRLGDTDDGKPEFSDLSWVGMLFCAGVGAGLLYWCGIEWGFYYDAPPFGVEPRSVEAAEWASTYGLFHWGFTAWAFYCLPAVAIAYPYYSKKLDILRFSVSCHWFLKGREHGAVARTIDFLFMVALLGGAASGLGFSTPMIAATIAWLFGIEPTNTLEIAVVFLCIVLFAASVWLGLRKGIKRLSDINVMLAFGLLAFILLAGPTAFLLKTSLNSLGVMAQNFIRMNFWTDPFTDSSFVENWTIFYWAWWIAFAPYVGLFVTRISKGRTIRQVIMGMMIWGSLGGWLFYMIMGNYGMFLELTGAVDVTGIIKSQSREAAIVAILETL…
Ga0212228_10971501	MNERKIDRVLFFLAVAIVLAVCTPLILMAEQAGSVVSDLYNWIATNLGVVYQWFGVGTMAFLGWLVFGPFGHIRLGGDKPDFSTFSWAGMLFCAGTGASLLVWAGVEWAFYYDDPPFGALPRSNEAVEWASAYGPFHWGVTAWCFYALPTIAIAYSYYVRNIPYLRASTSLHEILGPGGENSPIGRMVDLAVMIALVGGAGTSLGVIAPTIAASVAQLTGIETSFSLQMAVMAVCISLFAFSVFRGLERGIKRLSDLNVYLALGFLAFILIAGPTLFILKNSTNTLGFMLDNFVRMMTWTDPVEKTGFVESWSIFYWAWWIAFAPAVGIFVARISRGRTIRQVVLSMLAFGSMGCWVFYFILGNYSLYLELENLMSVTGVLAQSDMYITVASVISSLPL…
Ga0212228_11088561	MKHKVDWPSFSAAVIIILVASIALVSSPESGSEILTRLYSQISGHFAFLYLLAGVATLGLLIWLAFSRYGKVRLAAGDEKPEFSNASWAAMLFCAGVGAGLLFWAPIEWAYYIDAPPFGLEPRSAAAAEWAATYGIFHWGPTAWAFYCLPTIAIAYPYYVKKVPYLRLSTGCHYFLAGKEDSGVARLIDWLFMIGLLGGAGTSLGFSTPMIAASIGRVTGWEADFGLEFGVVAVSVAMFATSVWLGLKRGIKRLSEINMWLAFVLLAYILIVGPTIFLINTSVNSIGLMAQNFIRLNTWTDAFTGSGFVESWTVFYWAWWIAYGPFVGLFVTRISNGRTIRQVIFGMLGYGTLGGAMFYMILGNYGLHLETSGALAVTSILTADGAPTAIVAILDQLPF…
Ga0212228_11199012	VGVTRGPEAPAIEPEIQPEIQSEIESAGVDWPSFLTCIAVVLLVSLPLVLFPEAGGRLLTASYDFIADRLGFLYAFAGFGVSVLLAWLAFGRYGKVKLGRDEDDVEYSNFSWTAMLFCAGVGAGLLYWATIEWTSYYDAPPFGVAPRSPEAADWASTYGIFHWGITGWCFYCLPTLAIAYPYYTKRVPYLRFSTGCHYFLGGGKETSTDTSNEPAAETTAGRVIDLFFMISLLGGAGASLGFSTPMITACIARLTGLEVTFGLEVFSVLLCVALFATSVWFGLNRGIKRLSNLNLVLAFVLLLFVLLVGPTLFLLETSLKSLVLMVPNFAKMNWWTDPFTDSVFFRDWTVFYWAWWIAYAPFVGLFVTRISRGRTIRQVILGMTLYGSLGGALFYMIFG…
Ga0212228_11945461	MHNGQMENNKTSDQVKPRKIDRVLFFLAVGIVVAVCMPLILMAEQAGPVVSDVYNWIATNLGVFYQWFGIGTMVFLGWLVFGPYGHIRLGGEKPDFSTFSWAGMLFCAGTGASLLVWAGVEWAFYYDNPPFGALPRSNEAVEWASAYGPFHWGVTAWCFYALPTIAIAYSYYVRNIPYLRASTSLHEILGPGGENSPMGRMVDLAVMIALVGGAGTSLGVIAPTIAASVAQLTGIETSFSLQMAVMAVCISLFAFSVFRGLNRGIKRLSDLNVYLALGFLAFILIAGPTLFILKNSTNTLGFMLSNFVRMMTWTDPIEKTGFVESWSIFYWAWWIAFAPAVGIFVARISRGRTIRQVVLSMLVFGSLGCWIFYFILGNYSLYLELENLMSVTGVLAQSD…
Ga0212228_12124068	MDQSRIDWPSFGSCVAVIAFVCLPIVLFPNTVGSFLEAAYDWISRELGILYLLASVAAIGFLVWLAASRFGAIKLGQEEDEPEFSQISWVAMLFCAGVGAGLLYWCTTEWAYYYDAPPFGAEPRSAEAAEWASTYGLFHWGFTAWAFYCLPTIAIAYPYYVKKMNILRFSISCSWFLKGKEQGPVARTIDLFFMIALIGGAASSLGFSTPMIVACIAWLFGIEPTFNLEMGVVVLCVTLFAGSVWLGLKKGIKRLSDINLVLAFGLLLFILLVGPTAFLLKASLNGVGLMAQNIVRMNFWTDPFTDSGFVESWTVFYWAWWIAYAPYIGLFVTRISRGRTIRQVITGMLIFGSLGSWLFYMVIGNYALHLELTGVVDFTGIMRSVDGNAAIVATLEQLP…
Ga0212228_12134708	MEQSKTDWVNFGACVVIIFLVCLPLALSPDTSGKLMQSMYDFIANELGILYLLAGVGCIGLLIWIASSRFGAIKLGDADESPEFSTLSWVAMLFCAGVGAGLMYWCGIEWSFYYQSPPFGVEPRSAQAAEWASTYGMYHWGFSAWAFYCLPTIAIAYPYYVKKLPYLRFSSSCHYFLKGREHGAVSRGIDFLFMIALIGGAASSLGFSSPMIAALLARLFDIPLSFGLEFAVVILCVMLFAFSVWLGLKKGIKRLSDVNLLLAFSLLIFVLIAGPTLFLLKTSINSVGLLAQNFVRMSFWTDPLSDSGFVENWTIFYWAWWIAFAPYVGLFVTRISRGRTIRQVIVGMLVLGSLGGWVFYMILGNYSMYLELEGVVAVSEIVESQSGNQAIIAILDQLP…
Ga0212228_12184622	MNRNKQQIDYVSFGAAVSLIVLSCVPLIMNPDAGGVFLNNLYNRIASELGFLYLAAGMAALGFLGWLAFGRYGGVLLGQKNESPDFGGFSWAAMLFCAGIGAGLMAWAPIEWGYYYDAPPFGVEPRSAMAAEWASTYGIFHWGFTAWAFYCLPTIAIAYPYYVKKTRGLRFSNSCYYWLGGREDTRRGRLIDLLFMIGLLGGAGSSLGFSTPMISTLFARLTGMEANFSMEFAVVILSVIFFAISVWLGLKRGIKKLSELNLWLAMILLLFVLLVGPTVFLLKTSLNSIGLMLDNLIRLNSWTDAFTQSGFVESWTVFYWAWWIAYGPFVGLFVTRISRGRTIRQVILGMLGYGTLGCALFYMIIGNYGLHLELTGALAVTEVLSSQGAPTAISAILDQ…
Ga0212228_12287854	MKHKVDWPSFSAAVAIILLVSAPLLLFPESGGKILAELYGFISNKFGFLYLIAGIAALTLLLWLAFSRYGKIRLACDDEPPEFSDLSWAAMLFCAGVGAGLMYWAPIEWAYYLETPPYGLESGSTAAAEWASTYGIFHWGPTAWAFYCLPTIAIAYPYYVKKVPFLRLSTGCHYFFSGKEETRAERLIDWLFMIGLLGGAGTSLGFSTPMIAACVARITGWEADFGLEFAVVLVSVAMFATSVWMGLKKGIKRLSDINMWLALALLGFILLVGPTIFLLKTSVNSLGLMAQNFIKMNSWTDAFTDSGFVENWTIFYWAWWVAYGPFVGMFVTRISRGRTIRQVVLGMLGYGSIGAAVFYMILGNYGLHLEITGAIAVTEVLANDGGPAAIVAILGQLPF…
Ga0212228_126309613	MRQSRIDWPNFVACAAIILLVCIPLAASPESGGEILQRAYDFIAQEFGIAYLLASVAAIGFLIWLASSRFGHVRLGEPDETPEFATISWIAMLFCAGVGAGLLYWCAIEWAHYYQTPPFGVEPYSPEAAEWASTYGLFHWGFTAWAFYCLPAVAIAYPYYVKKLDRLRFSNSCHYFLTGREHGFIARGIDFLFMIALIGGAASSLGFSTPMIAACMARLFGIEHSFGLEVAVMVLCMILFATSVWLGLKKGIKKLSDINLMLAFGLLLYILMVGPTVFLLKASLNGVGMMAQNFLRMNFWTDPFTDSGFVEDWTVFYWAWWIAYAPYVGLFVTRISRGRTIRQVIVGMMLFGSLGSWLFYMIIGNYSLFLELEGIVSITEIMRTQSGNAAIVTILEQLP…
Ga0212228_13337112	AVSAACIPLVLMSERAEQNVSDLYNWIASNMGVFYQCFAIGTMLFLAWLTFGRFGHIRLGGEKPEFSTFSWAGMLFCAGTGASLLVWSGVEWAFYFDAPPYGVEPRSTQAAEWATAYGPFHWGITAWSFYALPTIAIAYSFYVKKIPHLRASTAMHAILGRSGENSIVGRMIDLAAMIALLGGAGTSLGVIAPTIAASIAQLLGIETSFTLELGVMAFCIGLFAISVYMGIEKGIKRLSDLNVYLALGFLAYIVIVGPTIFILKSSVSTLGFMAENFIRMMTWTDPIADQGFVESWTIFYWAWWIAFALPIGIFVTRISRGRTIRQVVLSMIFYGTLGCWLFYFVIGNYSLSLELDQITSVTGSLAENGMYVTVANIISTLPLSTLALSWFALVSIISV…
Ga0212228_133480811	MKGLKVDRILFFSAVVVVVAACIPLVLMSESAEQNVSDLYNWIASNMGVFYQVFAIGTMCFLAWLTFGRFGHIRLGGEKPEFSTFSWAGMLFCAGTGASLLVWSGVEWAFYYDVPPYGVEPRSTQAAEWATAYGPFHWGVTAWCFYALPTIAIAYSFYVKNIPHLRASTAMHAILGPSGENSLVGRLIDLAVMIALLGGAGTSLGVIAPTIAASIAQLLGIETSFTIELGVMALCIGLFAISVYMGIEKGIKRLSDLNVYLALGFLAYIVIAGPTIFILKSSVSTVGFMAENFIRMMTWTDPIADQGFVESWTIFYWAWWIAFALPIGIFVTRISRGRTIRQVVLSMIFYGTLGCWLFYFVIGNYSLSLELDQVTSVTGSLAENGMYITVANIISTLPL…
Ga0212228_135041518	MEQRQVDWPSFGACIAIIVLVCVPLAAFPEASGKLLQSCYDLIAHELGFLYLLAGIGAMVLLAWLAFGRHGQVVLGADDTPPDFSTYSWVAMLFCAGVGAGLLAWAPIEWAYYYDAPPFGAEPASSEAAAWASTYGIFHWGPTAWCFYCLPTIAIAYPYYTKRLTHLRFSTSCHYFFGGREETRSARVIDWLFMIALLGGAGSSLGFSTPLIAACISRLTGAANGFALEAFVVGICVAIFGTSVWFGLRKGIKRLSDINMVLALVLLAFMLVVGPTVFLLKTSLNSVGLMLSEFVRMNSWTDPFTDSGFVESWTIFYWAWWVAYGPFVGLFVTRISRGRTIRQVILGMICWGSLGGALFYMIMGNYSMHLELTGVLDVSGLLAAEGAPSAIVASLDHMP…
Ga0212228_13536413	STVLYWGTIEWAYYYEAPPFAAAPGSAAAIQWAMSYPIFHWGITGWAFYCLPAVAMAHAYHVRNQPSLRVSSACRAAIGDHADGILGRSFDLVFMVGLVGAAATGVGLSAPLITASISRFAGIPEEDYMSMITVVLGTLLFAASVYAGIDRGIKRLSNLNVVMALLFLAFVLVTGPTLFILKSTTDAIGLTIQNFVRMMTWTDPFTDSGFVENWTIFYWAWWLALGPFMGIFVSKISRGRTIREMIFGMLGYGSLGCMLFFSVLGNYALYLELGGFTPVLDTLKESGAPAAIVDVLLSLPSGRWLLPYFAVICLIFMATTYDSASYTLASCATRNLPADSHPARWHRVFWALSLGLVPITLLLLGGLRSLQTAAVVVSLPLIVVAAVMAVSLVKGLGEE…
Ga0212228_13677321	MKHKVNSPDGTTEELTEEVNQEAIEIDWLIFGAGSISLLLVVLIIIVFPQWSADSIDQLYSTVTTHFGVLYILMAIFLMIFLLWVALSRHGNVVLGSDDGPEYSHFSWAAMLFCAGIGASLIYWGATEWAFYYADPPFGVEPGSAEAISWASSYGIFHWGPVGWAFYCLPALALACSYHVKKVPSLRLSAACSPVLKSQTHKWPGRVVDLIFLIGVIGTAATGLGFGTSLVASATTSLTGLQDGIGMQAVIVLLATSLIAFSVYRGLDQGIRLLSVINAALALFLIVFVFVFGPSRFILEMGIASVGTVIENFITMLFWTDPLQRADFVESWTVFYWAWWLAMGPFIGMFVCKISAGRTIRQLIFGMLGWGGFGCALFFIVLGNYALSLELSGEYAVVQ…
Ga0212228_13800271	VLAELYGFISSKFGFLYLIAGMAALILLLWLALGRYGKIRLAAGDEPPEFGDFSWAAMLFCAGVGAGLMYWAPIEWAYYIEAPPYGLEAGSTAAAEWAATYGIFHWGPTAWAFYCLPTIAIAYPYYVKKVPFLRLSTGCHYFFSGEEETRAERLIDWLFMIGLLGGAGTSLGFSTPMIAACIARITGWEADFFLEFAVVLVSVALFATSVWFGLKKGIKRLSDINMWLALMLLAFVLLVGPTIFLLKTSVNSLGLMMQNFIKMNSWTDAFTDSGFVENWTIFYWAWWIAYGPFVGMFVTRISRGRSIRQVILGMLGYGSLGAAVFYMILGNYGLHLEITGTLAVTSVLANDGGPAAIVAILGQLPFAAVVIAVFAVIALIFSATTYDSASYVLASCATR…
Ga0212228_13926553	MKQVDWPVFLTALAFLLLVTIPLAIAPEASGLVINDLYGWLSSHLGPAYLWAAVGSFGFVSYIACSRYGRLVLGESVEDQEFGDFSWFSMLFCAGIASGLMYWGVIEWAHYYQTPPYGAEAGSPEAIEWAASYGLFHWGFSAWAFYALPSVCIAYACHRGGEASYRLSRACRPVLGSQTEGILGRAIDVLFIVGILGGASTSLGLSTPMIAEGISSLSGIARSFALDVAIMLGCGIIFATSVYLGLERGIRVLSNVNLGLALGLIAFVLLAGDTLFIIKMSTSAVGLMLQNFVRMSLWTDPVRASGFVEDWTVFYWAWWIAYAPFVGLFVARISRGRTIRQVVFGMLGAGTAGSWIFFMVLGNYGLSLEMSGALGVIDILNERGAPAAIVAVMSSLPLG…
Ga0212228_141585713	LDANIDKTNFAATIIIILLVSVPLVLNPEGGALIMQQSYAFIATQFGWLYLMGGVAALLLLLWLAFGRFGTVRLGTGDEQPEFSTYSWVAMLFCAGVGAGLMYWSSIEWASYYQSPPFGAEPESVEAAKWASTYGVFHWGIIAWAFYCLPTLAIAYPFYAERVPVLKYSVACHYWLKGREGSVPARIMDFLFMMALIGGAGSSLGFSTPLIAAMISRLTGVEINFGLELVVVGICVAAFATSVYMGLEKGIKRLSNINMALALLLLLFVFIAGPTLFIIKTSINSVGTMLQNFVAMSTWTDPFTDSGFVEDWTIFYWAWWIAYGPFVGLFVTRISRGRTIRQVVTGMLLYGTLGSALFYMVLGNYSLGLQLSGEMDVLAVIAATDGNQAIVAGLDRLPL…
Ga0247390_10638022	YDFIANELGILYLLAGVGCIGVLIWIASSRFGAVKLGDAGESPEFSTLSWVAMLFCAGVGAGLMYWCGIEWSFYYQSPPFGVTPRSAEAAEWASTYGMFHWGISAWAFYCLPTIAIAYPYYVKKLPYLRFSSSCHYFLKGHEHGAVSRGIDFLFMIALIGGAASSLGFSSPMIAALLARLFDIPLTFGLEFAVVILCVVLFACSVWLGLKKGIKRLSDANLLLAFSLLIFVLIAGPTLFLLKTSINSVGLLAQNFVRMSFWTDPLADSGFVERWTIFYWAWWIAFAPYVGLFVTRISRGRTIRQVIVGMLVLGSLGGWVFYMTLGNYSMYLELEGVVAVSDIIESQSGNQAIIAVLNQLPVSTVAIAVFSLVALIFSATTYDSASYALASGVLGFCPRL…
Ga0247391_100124606	MQGLKIDRVLFFSASIIAVAVCIPLGLMPERAGSFISDLYNWIASNLGIFYQWFGIASIVFLGWLSFGPYGRIRLGGEKPDFSTFSWIGMLFCSGTGATLLVWSGVEWAYYYDSPPYGVEPRSTEAIEWATSYGPFHWGITAWCFYALPTIAIAYPFYVKRVHHLRASTSLHAILGPSGENSMIGRLVDLAVMIALLGGAGTSLAMTAPSIAASFAELVDIETSFTLQLAVIILCIGLFAISVYLGIEKGIKRLSTINVYLILAMLAFILIVGPTLFILKMSTDTLGFMLVNFVRMMTWTDPIDKTDFVDKWTIFYWAWWLAYALPVGIFVTRISRGRTIRQVILSMIFFGSLGCWVFYFVLGNYSLFLELENIMSVTGSMTDHGMYITLAKVLATLPL…
Ga0247391_100245972	LEQKQIDWATFGTCLAIILVVCLPLAVFPGTGGQLILKAYQFIASEFGFLYMLAGVAVMVLLARLAIGRYGGIVLGTDGDKPEFSDYSWAAMLFCAGIGGGLMFWAPVEWAYYFDAPPFGVEPRSAMAADWAATYGIFHWGPGAWCFYCLPTLAIAYPYYVKRVPFLRFSTSCHYLVGATEETVWGRFIDLLFMIALLGGAGSSIGFTTPLIAACISRLTGIDAGFALEVLAVFLCVGLFSISVWLGLRKGIKRLSDINLGLAFALLLFVVIAGPTVFLLKTSVGSVGLMLQNFIRMNTWTDAFTDSGFVESWTIWYWAWWIAYGPFVGLFVTRISRGRTIRQVILGMIGYGSLGSMIFYMTLGNYGLSLELSETLSVTAILEERGQASAVVAILGQLP…
Ga0247391_100357282	MIDTSEDQELDGRGNPNIDWFIFISTASLVIGVCIPLVIAPEWGENIVNAAFTFITQKFGILYIWASLATLIFLLWLALSSYGSIRLSDNDSVPAYSMFSWASMIFCAGIGSALIYWATIEWTYYFSNPPFGVESGSEQAIVWAASYGLFHWGPSGWAFYCLPAVALSYAYHVRGIPYLRISAACESILGQHSHGAIGRCIDILVMFGLIGAAATSLGFSTPMISTAMSHFLGLEESFTMTVIILLLSILLFAISVYIGLDKGIRRLSNINTTLALMLAAAILFLGPTAFILKMGTNSVGHVIQNYIRMNTWTDPVTQSGFVESWTIFYWAWWLGLGPFVGIFVTKISRGRTIRELIFGMLGFGALGCAIFFIILGNYALHLQIESILPVVEIVERQGA…
Ga0247391_100643092	EIDWFIFIGGTLVLLAAVIPIVVAPEWSFEMVNRAFDFLTRQFGVYYVIAACVTIVFLLWISVNDFGGTVLGPEGVAATHSKFSWAAMLFCTGIGSSLIYWGAAEWAFYYTAPPFGVEPKSDEAMLWASSYGMFHWGPAGWALYCLPTIAFCCSYHIRNIPVLRLSAACSSVLKDQTDRWPGRLIDLLFIVGLLGTAATGLAFGTSLVSSAVTRLTGLPDGFQMQLVIMILATSLIAYSVYRGLDKGIKVLSVINATLALVLIVYVLIVGPTGFILEMGVTSIGHMFQNFIKMITWTDPAAKSNFVESWTIFYWAWWLALGPFVGMFVAKISQGRTIREVIFGMLGWGSLGCALFFIILGNYALDLELRGVYPVAQQAIEVSPSAAIAAIIELLPFGSF…
Ga0247391_100735862	QIYSLFRIRHLSENKLDIDWVVFASTISVVVGVCIALVLAPEWGSRIVNSALEFVTNKFGVLYIWISIATLIFLIWLAVSRYGALRLGDANEPPQFSNYSWASMIFCAGIGSSLIYWATIEWAFYYSKPPLNLQSGTPEAIEWIASYGIFHWGFTGWALYCLPAVALSYAYHVRGIPYLRISAACETVLGKQMTGPIGRCIDILVMVGLIGAAATSLGFSTPVISAAMSQFTGIQESFAMTFSILLILSILFALSVYIGLEKGIKRLSNINTIFALGLVGFILIVGPTVFILKLGTNSLGHVFQNYIKMSTWTEPVSNSGFVESWTIFYWAWWIALGPYVGIFVTKISRGRTIRELIFGMLGYGSLGCAIFFIVLGNYALYLELNELLPVVQIVEKQSP…
Ga0247391_101595751	MKHKIDWPSFSAAVAIIALVSIPLLLFPESGGKVLAELYGFISSKFGFLYLIAGMAALILLLWLALGRYGKIRLAAGDEQPEFGDFSWAAMLFCAGVGAGLMYWAPIEWAYYIEAPPYGLEAGSTAAAEWASTYGIFHWGPTAWAFYCLPTIAIAYPYYVKKVPFLRLSTGCHYFFSGEEETRAERLIDWLFMIGLLGGAGTSLGFSTPMIAACVARITGWEANFGLEFAVVLVSVAMFATSVWLGLKKGIKRLSDINMWLALMLLAFVLLVGPTIFLLKTSLNSLGLMMQNFIKMNSWTDAFTDSGFVENWTIFYWAWWIAYGPFVGMFVTRISRGRSIRQVILGMLGYGSLGAAVFYMIIGNYGLHLETTGTLAVTSVLANDGGPAAIVAILGQLPF…
Ga0247392_10220673	MEQSRIDWPNFVACVAIILLVCIPLAASPESGGEILQRAYDFIAQEFGIAYLLASVAAIGFLVWLASSRFGHVRLGEPDEKPEFATLSWVAMLFCAGIGAGLLYWCAIEWAHYYQAPPFGVEPYSPEAAEWASTYGLFHWGFTAWAFYCLPAVAIAYPYYVKKLDHLRFSNSCHYFLAGREHGFIARGIDFLFMIALIGGAATSLGFSTPMIAACIARLFGIEHSFGLEVAVMVLCMMLFATSVWLGLKKGIKKLSDINLMLAFGLLLYILVVGPTAFLLKASLNGVGMMAQNFLRMNFWTDPFTDSGFVEDWTVFYWAWWIAYAPYVGLFVTRISRGRTIRQVILGMMIFGSLGSWLFYMIIGNYSLFLELEGIVSITEIMSTDSGNAAIVTMLEQLP…
Ga0247389_100240133	LSENKLNIDWVVFVSTISVVVGVCIPLVLAPEWGSRIVNSALEFVTTEFGVLYIWISIATLIFLIWLAVSRYGALRLGDANEPPQFSNFSWASMIFCAGIGSSLIYWATIEWAFYYSKPPLNLEPGTTEAIEWIASYGIFHWGFTGWALYCLPAVALSYAYHVRGIPYLRISAACETVLGKQMTGPIGRCIDIFVMVGLIGAAATSLGFSTPVISAAMSQFSGIQESFAMTFFILLILSILFALSVYIGLEKGIKRLSNINTILALGLLVFILITGPTVFILKLGTNSLGHIFQNYIKMSTWTDPVSNSGFVESWTIFYWAWWIALGPYVGIFVTKISRGRTIRELIFGMLGYGSLGCAIFFIVLGNYALYLELNELLPVVQIVEKQSPEIAIAKIIST…
Ga0247389_100468523	LNGEKTNIDWFIFISTASLVIGVCIPLVIAPEWGENIVNAAFTFITQKFGILYIWASLATLIFLLWLALSTYGSIRLSDNDSMPAYSMFSWASMIFCAGIGSALIYWATIEWTYYFSNPPFGVESGSEQAIVWAASYGLFHWGPSGWAFYCLPAVALSYAYHVRGIPNLRISAACESVLGQHSHGAIGRCIDILVMFGLIGAAATSLGFSTPMISTAMSHFLGLEESFTMTVIILLLSILLFAISVYIGLDKGIRRLSNINTTLALMLAAAILFLGPTAFILKMGTNSVGHVIQNYIRMNTWTDPVTQSGFVESWTIFYWAWWLGLGPFVGIFVTKISRGRTIRELIFGMLGFGALGCAIFFIILGNYALHLQIESILPVVEIVERQGAPVAITQVLLS…
Ga0247389_101357822	MEQSRIDWPNFVACVAIIILVCIPLAASPESGGALLQRAYDFIAQEFGIAYLLASVAAIGFLVWLASSRFGHVRFGEPDEKPEFATLSWIAMLFCAGIGAGLLYWCAIEWAHYYQAPPFGVEPYSPEAAEWASTYGLFHWGFTAWAFYCLPAVAIAYPYYVKKLDHLRFSNSCHYFLAGREHGFIARGIDFLFMIALIGGAATSLGFSTPMIAACIARLFGIEHSFGLEVAVMVLCMMLFATSVWLGLKKGIKKLSDINLMLAFGLLLYILVVGPTAFLLKASLNGVGMMAQNFLRMNFWTDPFTDSGFVEDWTVFYWAWWIAYAPYVGLFVTRISRGRTIRQVILGMMIFGSLGSWLFYMIIGNYSLFLELEGIVSITEIMSTDSGNAAIVTMLEQLP…
Ga0247389_102387291	VTAVDQLFNFLTRRLGVIYIIAAVLTLTFLLWIALSHHGNVILGGDGHPVHSTFSWASMLFCAGIGASLIYWGAAEWVFYYVAPPFGIEPRSEESILWAASYGIFHWGPVGWAFYCLPAVALGCSYHVKKIPSLRLSAACHSVLGSQVNRWPGRLIDLLFIIGLLGTAATGLGFGTSVVSSALTRLTGMEDNVTMQFVIILVATSMIAYSVYRGLDKGIKVLSIVNSILALLLVVFVLIVGPTTFILEMGVMSLGKVVQNFMQMLTWTDPLGKANFVESWTVFYWAWWLALGPFVGMFVCKISEGRTLRQVIFGMLGWGSLGCSIFFMVLGNYALFLELNDLYPVVQQATEVSPSAAIAGIIELLPLGTFWLAYLAVIGLIFTATTYDSASYTLAAGAT…
Ga0255801_102452821	TVSWAAMLFCAGIGASILYWGTIEWAYYYQAPPFQVEGQSAEAARWAAAYGIFHWGPLAWSIYLIPALPIAYFFYVRKRPVLKISEALLPVLGEHHAHGKTGKLIDVLFVFGMLGGAATSLGLAGPLINEGAHELFGAPIGIRSQIVVLLLCTAIFGASAYAGLKKGIQTLSRINLWLALILLAFVFFAGPTVFMANTGIDSLGRVLTNLVHMATWIEPFGGFENFEDTQFPQDWTIFYWAWWLVFAPSVGLFIARISRGRTIRAMIVGSISFGTLGCFLFFMVLGNFGLYLQLSGELDVVRILNTESPTAAIFAILNMLPMRYFVIGTYTVLALIFTATSFDSISYILASVVQKELVDDEPMRWNRLFWAFALSIMPIALLLLGGLATLQAASIVAGT…
Ga0255800_100331731	LSEKNLNIDWFVFTSTIAVIVGVCIPLVLAPEWGSRIVNSVFEFVTTEFGVLYIWTSIATLIFLIWLALSHYGVLRLSDADEPPEFSNFSWASMIFCAGIGSALIYWATIEWAFYYSKPPFGLESGTMEAIEWIASYGIFHWGFTGWALYCLPAVALSYAYHVRGIPYLRISSACGTVLGKQMTGPIGRCIDIFVMVGLIGAAATSLGFSTPVISAAMSQFSGIQESFTMTVIILIILSILFALSVYFGIEKGIKRLSNINTIFALGLVVFILIVGPTEFILKLGTNSVGHIFQNYIKMSAWTDPISNSGFVESWTIFYWAWWIALGPFVGIFVTKISRGRTIRELVFGMLGYGSLGCAIFFIVLGNYALYLELNELLPVVQIVEKQSPGIAIAKIIST…
Ga0255803_100733922	MELGAWGVIPFAAVTPSFSCHSKRERLLKTSNVDRPIFIASVVILLAVAVPLILNPEAGEKAVAAVFDFVTTRFGFLYIWAAVATLVFVLWLGFGRYGRVRLARDDRPPDFSTFSWAAMLFCAGIGTGILYWGTIEWAFYYMKPPFGVAPGSAEAIDWATSYPIFHWGITGWAFYCLPALVIGYTYYARGNPTMHLSVSCRAVIGKHADGVAGKVIDILFMVGLIGAAGTGVGLAVPLISAGASRLFDIPDSFTLQLGVVLLVTIMFCVSVYLGLEKGIKRLSNINVILTLVLLVFVLTVGPTLFIIKTGTASIGHVLQNFVKMSSWTDSVAESGFVESWTVFYWAWWIALGPYVGMFVAKISRGRTIRQVVLGVIGYGTLGCALFFIVFGNYALHLEL…
Ga0255802_101339982	LFFSAVVAVSAACIPLVLMSERAEQNVSDLYNWIASNMGVFYQCFAIGTMLFLAWLTFGRFGHIRLGGEKPDFSTFSWAGMLFCAGTGASLLVWSGVEWAFYFDAPPYGVEPRSTQAAEWATAYGPFHWGITAWCFYALPTIAIAYSFYVKNIPHLRASTAMHAILGRSGENSIVGRMIDLAAMIALLGGAGTSLGVIAPTIAASMAQLLGIETSFTLELGVMAFCIGLFAISVYLGIEKGIKRLSDLNVYLALGFLAYIVLVGPTIFILKSSVSTLGFMAENFIRMMTWTDPIADQGFVESWTIFYWAWWIAFALPIGIFVTRISRGRTIRQVVLSMIFFGTLGCWLFYFVIGNYSLSLELDQVTSVTQSLAENGMYVTVASIISTLPLSTLALSWFA…
Ga0255798_101066461	MKHEVDWPSFSAAVAIIALVSTPLLLFPESGGKVLAELYGFISNKFGFLYLIAGIAALILLLWLALGRYGKIRLTTGDEQPEFGDLSWAAMLFCAGVGAGLMYWAPIEWAYYIEAPPYGLEAGSTAAAEWASTYGIFHWGPTAWAFYCLPTIAIAYPYYVKKVPFLRLSTGCHYFFSGEEETRAERLIDWLFMIGLLGGAGTSLGFSTPMIAACIARITGWEADFGLEFAVVMVSVAMFATSVWLGLKKGIKRLSDINMWLALMLLAFVLLVGPTIFLLKTSVNSLGLMAQNFIKMNSWTDAFADSGFVENWTIFYWAWWIAYGPFVGMFVARISRGRSIRQVILGMLGYGSLGAAVFYMILGNYGLHLETTGTLAVTSVLANDGGPAAIVAILDQLPF…
Ga0255798_101214452	MKGPKIDRVLFFSAVVAVSAACIPLVLMSERAEQNVSDLYNWIASNMGVFYQCFAIGTMLFLAWLTFGRFGHIRLGGEKPDFSTFSWAGMLFCAGTGASLLVWSGVEWAFYFDAPPYGVEPRSTQAAEWATAYGPFHWGITAWCFYALPTIAIAYSFYVKNIPHLRASTAMHAILGRSGENSIVGRMIDLAAMIALLGGAGTSLGVIAPTIAASMAQLLGMETSFTLELGVMAFCIGLFAISVYLGIEKGIKRLSDLNVYLALGFLAYIVLVGPTIFILKSSVSTLGFMAENFIRMMTWTDPIADQGFVESWTIFYWAWWIAFALPIGIFVTRISRGRTIRQVVLSMIFFGTLGCWLFYFVIGNYSLSLELDQVTSVTQSLAENGMYVTVASIISTLPL…
Ga0255804_101683241	LSNSRKPEIDWFIFIGGTLLLLAVIVPIVVAPQWSLSVINESFDFLTQQFVVYYIIAACAVMIFLLWIGISNFGGIVLGPDGVAPSHSRFSWAAMLFCTGIGSALIYWGATEWAFYYSAPPFGVEPRSDEAMLWASSYGLFHWGPVGWALYCLPAVAFCCSYHIRQVPVLRLSAACSSVLKGYTDRWPGRVIDLLFIVGLLGTAATGLGFGTSLVSSAVTRLTGLPDGFQMQLVIVILATGLIAYSVYRGLDKGIKVLSIINACLALVLVSYVLGVGPTRFILEMGVTSIGHVLQNFVKMITWTDPAAKSDFVESWTIFYYAWWIALGPFVGMFVAKISRGRTIREVIFGMIGWGSLGCALFFIILGNYALDLELRGVYPVAQQAVNESPSAAIAAVIE…
Ga0316196_1000073210	MDQSRVDWPSFVLCALILTGASIPLFVFPDVSEAVLEKLYEFIATEFGIFYLLASVAAIGFLTWLGFSRYGAIRLGEQDESPEFREISWVGMLFCAGVGAGLLYWCATEWAFYYDAPPFGAEPRSVEAQEWASTYGLFHWGFTAWAFYCLPAIAIAYPYYTKKLDILRFSVSCHWFLKDNNHGPLARTIDFLFMIALLGGAASSLGFSTPMIAACLGWLFGVEVNDSLEIGVVLLCMVLFALSVWLGLKKGIKRLSDINVVLAFGLLLFILAVGPTAFLLKTSLNGVGLMADNFLRMNFWTDPFTDSGFVESWTIFYWAWWIAFAPYIGLFVTRISRGRTIRQVIFGMLVWGSLGSWLFYMIMGNYALSLELTGQVDFTGIMSREGGSAAIVAMLEQLP…
Ga0316196_100089822	VEQSRIDRASFGTCVAIIIFVCLPLVLAPERGGQIMEAMYAYIASEFGIVYLLAGVLCIGFLIWLASSRYGNVKLGTDEDQPEFSTASWSAMLFCSGVGAGLMYWCGTEWAYYYQSPPFGVEPRSTEAAGWASTYGLYHWGVTAWALYCLPTIAIAYPYYVKKLDYLRFSGSCHHFLQGREHGGLARFIDFLFMIALIGGAASSLGFSTPMIAECLARIFSIQHDFSLEVIVVLICISLFAASVWLGLRKGIKTLSDINMILAFCLLAFILVVGPTTFLIKTSLNGVGLMAQNFLRMSFWTDPFTDSGFVEAWTVFYWAWWIAFAPFVGLFVTRISRGRTIRQVITGMLMYGSLGSWLFYMIIGNYSLSLELSGTLSVTEIMNTQGADQAIVAIFDQLP…
Ga0316196_100141612	MEQRKIDWPSFGTCVAIIAATGIFLAVSPETAGPMLQRLYDYIAVEFGVFYLLASVAAISFLVWLAASRYGNVKLGSDDEGPEFSQLSWIAMLFCAGVGAGLMYWCATEWAYYYDEPPFGAEPRSAEAAEWASTYGLFHWGFTAWAFYCLPAIAIAYPYYVGKKDKLRFSLSCNWFLRGNEQGLLARVIDFLFMIALIGGAATSLGFSAPMIAACLAWLFGVQTGFELEVIVMGLCVGLFVLSVWLGLKKGIKRLSDINMYLALGLLLFILLVGPTVFLLKTSLNGLGMMTQNFLRMNFWTDPFTKSGFVESWTIFYWAWWIAFAPYVGLFITRISRGRTIRQVITGMLIFGSLGSWIFYMVIGNYALFLQLSGQLDFVNIMNSVSGNAAIVATLETLP…
Ga0316196_100468812	MEQKKIDRPAFITSVAIILLVCIPLAASPETSGKFLQGLYDYIANEFGVIYLIAGVGANGFLIWLAFSRFGNAKLGAPDESPEFDTLSWVAMLFCAGIGGGLIYWCGTEWAFYYQSPPFGAEPYSAEAAKWASTYGLFHWGFSAWAFYCLPTLAVGYPYYVRKLTHMRFSNSCNHFLAKNELGPTARFIDFLFIIAMVGGAATSLGFSTPMIAACVSWLFGIEHTFALEVAMMFLCMFLFAASVWLGLRKGIRTLSDINLVLAFCLLLFVLVVGPTAFLLKTSLNSVGVLFQNIVQMSFWTDPFSDSGFVEDWTIFYWAWWIAFAPYVGMFVARISRGRTIRQVIVGMLVLGSLGCWVFYMIIGNYSLFLELEGIVKSTEIINNQSQSAAIVATMSQLP…
Ga0316196_100507492	LFPEAGPAAVSAAFAFATGQFGWLYLLAGLGAVIFLVGLAMSRYGNVRLGGADDKPEFSYFSWVAMIFCGGIGIAIVNWAWVEPIYYMQGPPFGVEPMSSKAAEWALTYGQFHWGLTPWAFYCLPAIPIAYSMYVRRNPGVRLSVAAGGVLGKRTDGWAGVLLDSIVVFGVVGGVGTSLGLAVPLVSKLVSGLFGVEPTLFLDICILAVWTAIFGASVWFGLSKGIKILSDTNVILAIFLLAFTFIVGPKLFIVNGWVNSLGQMTSNFVTMSMWTDPVEGSSFSRDWTVFYWAWWIAYAPMMGLFVARISRGRTIRELIIAELVWGSLGCWVFFAVWGGYALNLQLTGALDVSAILSEGGIPATVQAILGTMPMSGLITLVFIVLCFIFLATTLDSAAY…
Ga0316194_1000012731	MAAGREPLKRHKLDWPGFSASITVILAACIPLLLFPESGGEFLVNLYGNVTSHFGFLYMLAGMAVLVFLLWLALGPYGKVRLAAGDEKPDFSTFSWVAMLFCAGVGAGLMYWAPIEWAYYYDSPPFGAEPRSMQAAEWASTYGIFHWGPTAWAIYCLPTVAIAYPYYAKKMSFLRLSTSCHYFFGGEQETRSERVIDWLFMIGLLGGAGTSLGFSTPLIAACVSRVTGLENGFIMEVAVVAVSVALFATSVWLGLKKGIKRLSDFNMWLAFALLAFVLLAGPTVFLLKTSVNSLGLLAQNFIRMNSWTDAFTDSGFVENWTVFYWAWWIAYAPFVGLFVTRISRGRTLRQVIFGMLGFGTLGGSLFYMIFGNFGLHLELQGTVAVTGIMSEQGGSEAVV…
Ga0316194_100023553	MEQTRIDWPSFGACVAIIVLVCIPLAAAPESAGIYLENLYNYIAIEFGIFYLLASVAAISFLIWLASSRYGAVKLGDADSTTEFSQLSWIAMLFCAGVGAGLMKWCATEWAYYYESPPFGAVARSTEASEWASTYGLFHWGITAWAFYCLPAIAIAYPYYRRKMDVLRFSLCCNWFLRGREHGPVARLIDFLFMIALIGGAAASLGFSTPLIAACVAWLFEMPTGFGLEVSIMGICVALFVVSVWLGLKKGIKRLSDINMYLALGLLLFILVVGPTAFLMKTSLNSVGLMTQSFLRMSFWTDPFTKSGFVESWTVFYWAWWIAFAPYVGLFITRISRGRSIRQVIVGMLIFGSLGSWIFYMIIGNYALFLQLTDKLDFVNIMNTVSDNAAIVQTLASLP…
Ga0316194_100053777	MEQRKIDWPSFGTCVAIIAATGIFLAVSPETAGPMLQRLYDYIAVEFGVFYLLASVAAISFLVWLAASRYGNVKLGSDDEGPEFSQLSWIAMLFCAGVGAGLMYWCATEWAFYYESPPFGAEPRSTEAAEWASTYGLFHWGFTAWAFYCLPAIAIAYPYYVGKKDKLRFSLSCNWFLHGNEQGLLARVIDFLFMIALIGGAATSLGFSAPMIAACLAWLFGVQTGFELEVIVMGLCVGLFVLSVWLGLKKGIKRLSDINMYLALGLLLFILLVGPTVFLLKTSLNGLGMMTQNFLRMNFWTDPFTKSGFVESWTIFYWAWWIAFAPYVGLFITRISRGRTIRQVITGMLIFGSLGSWIFYMIIGNYALFLQLSGQLDFVNIMNSVSGNAAIVATLETLP…
Ga0316194_100056437	MDQSRVDWPSFVLCALILTGASIPLFVFPDVSEAVLEKLYEFIATEFGIFYLLASVAAIGFLTWLGFSRYGAIRLGEQDESPEFREISWVGMLFCAGVGAGLLYWCATEWAFYYDAPPFGAEPRSVEAQEWASTYGLFHWGFTAWAFYCLPAIAIAYPYYTKKLDILRFSVSCHWFLKDNNHGPLARTIDFLFMIALLGGAASSLGFSTPMIAACLGWLFGVEVNDSLEIGVVLLCMVLFALSVWLGLKKGIKRLSDINVVLAFGLLLFILAVGPTAFLLKTSLNGVGLMADNFLRMNFWTDPFTDSGFVESWTIFYWAWWIAFAPYIGLFVTRISRGRTIRQVIFGMLVWGSLGSWLFYMIMGNYALSLELTGQVDFTGIMSREGGSAAIVAMLEQLP…
Ga0316194_100284022	VKKQELDWPGFTAAVAVILAACIPLVLYPEAGSELLAGIYSKLTAHFGFLYLLSGSAVLVFLLWLALGPYGRIRLAAGDEKPEFSTASWTAMLFCAGVGAGLMFWAPIEWGYYYDAPPFGAEPRSAEAAEWASAYGLFHWGPTAWAFYCLPTVAIAYPYYAKKMTFLRLSTSCHYFFGGELETRSERLIDWLFMIGLLGGAGTSLGFSTPMIAACVARVTGLEADFTMELAIVGLSVVIFATSVWLGLKKGIKRLSDLNMWLAFTLLAFVLVAGPTVFLLKSSVNSLGVLAQNFIRMNTWSDAFTNSGFVENWTVFYWAWWIAYAPFVGLFVTRISRGRTLRQVIFGMIGYGTLGGGLFYMIIGNYGLSLELSGAMDVTGMINSQGGSMAIVSILDQLP…
Ga0316194_100320542	MEQSRIDWPSFALCALILSGASIPLFVFPDVSEATLETLYSFIAREFGILYLLASVTSIGFLVWLGFSRYGKVRLGEPDEEPEFREISWVGMLFCAGVGAGLLYWCVTEWAFYYDAPPFGAEPRSVEAQGWASTYGLFHWGVTAWAFYCLPAIAIAYPYYTKKLDVLRFSVSCHWFLKDNDHGPLARAIDFLFMIALLGGAASSLGFSTPMIAACLAWLFGIESSDTLEVAVIVLCMLLFALSVWLGLTKGIKRLSDINVLLAFGLLLFILVVGPTAFLLKTGLNSLGLMGDNFLRMSFWTDPFTNSGFVESWTIFYWAWWIAFAPYVGLFVTRISRGRTIRQVIFGMLVWGSIGSWLFYMIMGNYALFLELSGQLDFTGIMKEVNGSAAIVGTLEQLP…
Ga0316194_100526962	MEQSRVDWPSFVLCGAILLFVSVPLMVYPEASSAYLEKMYTYIASEFGVLYLLASVGSIGFLAWLAFSKYGSIQLGDREDGKPEFGNISWVAMLFCAGIGAGLLYWCSIEWGFYYESPPFGVAPRSSEAAEWASTYGLFHWGFTAWAFYCLPAVAIAYPYYSKKLDILRFSVSCHWFLKGREHGAIARTIDFLFMVAMLGGAASGLGFSTPMIAAAIAWLFGIEPTNTLEIAVVFLCISLFAVSVWLGLKKGIKRLSDINIVLALGLLAFILLAGPTAFIVKTGLNGLGVMAQNFIRMNFWTDPFSDSGFVENWTIFYWAWWIAFAPYVGLFVTRISKGRTIRQMITGMMFWGSLGGWLFYIVMGNYSMYLELNGLVDITGIINTQSGDAAIIAMLETL…
Ga0316194_101020502	MRKQEIDWPGFSAAVAVILAACVPLFLFPEAGSELLGNLYGKITTHFGFLYLLSGVVVMVFLLWLAFSRYGRIRLASGDEEPEFSTTSWTAMLFCAGVGAGLMYWAPIEWGYYYGAPPFGAEPRSAEAAEWASTYGIFHWGPTAWAFYCLPTVAIAYPYYVKKMKFLRLSTSCHYFFRGEQETRSERLIDWLFMIGLLGGAGTSLGFSTPMIAACVARVTDVDTSFTMELAIVALSVVIFATSVWMGLKKGIKRLSDFNMWLAFALLAFVLFAGPTVFLLKTSVNSLGVLAQNFIRMNTWSDAFSDSGFVESWTVFYWAWWIAYAPFVGLFVTRISRGRTLRQVIFGMLGYGTLGAGLFYMIIGNYGLSLELSGAVDVTGMMSAQGGPAAIVAILDQLP…
Ga0316194_101215331	FGVFSVGFLIWLALSRWGAIKLGTPEDEPEFSNYTWAAMFFCAGIGIAIVYWAFIEPVYYMNTSILHVDPESHKGMIGELAGMYGQFHWGITPWAIYTLPAIPIAYAIHVKRIPALRLSTACRGVIGKHADGLFGMLIDTVVIFAMIGGVGTSLGLAVPLVSSLVSEMTGLPVSLGLQLIVLGVWTALFTYTVWAGLKTGIARLADINTYIAYFLLLYVFIVGPTTFIMNTWCNSLGLMISEFARLSLWSDPISNGGFPERWTVFYWAWWVAYAPMLGLFVARISRGRTIRQVVFGMLLFGSAGCWVFFAVWGGYVIHLQTQGALDVYEILRSSGGSNDATVVAILRSIPGSKYLFIPAFTALCFVFLATTLNSAAYTLSSQVTRVLSGTEEPPRWNRT…
Ga0316194_101974821	FLYLLSGLAVLVFLLALALGPYGKVRLASGDEEPEFSTLSWTAMLFCAGVGAGLMYWAPIEWGYYFDAPPFGVEARSAAAAEWASSYGIFHWGPTAWAIYCLPTVAIAYPYYAKKIAFLRLSTSCHYFFGGEQETRSERLIDWLFMIGLLGGAGTSLGFSTPMIAACVAHVTGIENGFGLELGIVAVSVAMFATSVWMGLKKGIKRLSDLNMWLAFALLAFVLLAGPTVFLLKASMNSIGLVAQNFIRMNSWTDAFTDSGFVENWTIFYWAWWIAYAPFVGLFVTRISRGRTLRQVIFGMTGYGTLGAGLFYMIFGNYGLSLELAGAVDVTTIMTEQDGSAAVVAILGQLPAAGAVISVFALIALIFSATTYDSASYILASAATRNLPAGEDPQRWNRV…
Ga0316195_1000174810	MEQKKIDRPAFITSVAIIVLVCIPLAASPDTSGAILQSLYDYIANEFGVIYLIASVGANGFLIWLAFSKFGHVKLGTDDEGPEFDTLSWVAMLFCAGIGGGLIYWCGTEWAFYYQSPPFGAEPYSAEAAEWASTYGLFHWGFTAWAFYCLPTLAVGYPYYVRKLTHMRFSNSCNYFLSDNEVGPTARFIDFLFIMAMVGGAATSLGFSTPMIAACVSWLFDIEHTFALEVEMMFLCMFLFAGSVWLGLRKGIRTLSDINLVIGLCLLLFILVVGPTAFLLKTSLNGVGVLLQNIVRMNFWTDPFTDSGFVENWTIFYWAWWIAFAPYVGMFVARISRGRTIRQIIVGMLVLGSLGCWVFYMVIGNYSLFLELEGIVKSTEIINNESQSAAIIATLTQLP…
Ga0316195_100043255	MEQRRVDWPSFGLCAAILVFTSIPLIVYPDVSGRFLERLYAYISNEFGILYLLASVAAIGFLAWLALSRFGRVRLGDQDDTPEFNELSWVGMLFCAGVGAGLLVWCGTEWAYYYDAPPFGVTPRSTEAAEWASTYGLFHWGFTAWAFYCLPAVAIAYPYYTKKLDVLRFSVSCHWFLKGKEHGPLARSIDFLFMVALLGGAASSLGFSTPMIAACIGWLFNIDPNDTLEIAVVGICILLFAISVWLGLKKGIKRLSDINVGLAFLLLLFIVIVGPTAFLLKTSLNGLGVMAQNFLRMNFWTDPFTESGFVESWTIFYWAWWIAFAPYVGLFVTRISRGRTIRQMIVGMLIWGSLGSWLFYMVIGNYALFLELSGTLDFTGIMKSQSANAALVAMLETLP…
Ga0316195_100137832	MEQSRIDWPSFAICALILIGASIPLFIYPDASEAALESLYGYIASELGVLYLLASLAAIGFLVWLGFSRYGSAKLGEPDELPEFREISWVGMLFCAGVGAGLLYWCATEWAFYYDAPPFGAEPRSVEAQEWASTYGLFHWGFTAWAFYCLPAIAIAYPYYRKKLDVLRFSVSCHWFLRENDHGPVARAIDFLFMIALLGGAASSLGFSTPMIAACIGWLLGIEVSDTLEIAIVALCMVLFALSVWLGLKKGIKRLSDINVILAFGLLLFILVVGPTAFLLKTSLNSVGLMADNFLRMSFWTDPFTESGFVESWTIFYWAWWIAFAPYVGLFVTRISRGRTIRQVIFGMLLWGSLGSWLFYMVMGNYAMFLELSGQLDFTGIMNSVNGSAAIVAMLEQLP…
Ga0316195_100957471	NLYSMVSRELGFLYLLAGLAVIVLLLWLALGRYGSVRLASGDEEPEFSDFSWIAMLFCAGIGAGLMAWAPIEWGYYYGAPPMGAEPFSVEAAEWASTYGIFHWGPTAWAFYCLPTIAIAYPYYAKKISFLRLSTGCHYFFSGPEETRGERLIDWLFMIGLLGGAGTSLGFSTPMIAACVARVTGLEADFTMELAVVIVSVLMFATSVWLGLNKGIKRLSDINLWLAFLLLGLILVAGPTVFMLKTSVNSLGLLVQNFVRMNSWTDPFTSSGFVESWTIFYWAWWIAYAPFVGLFVTRISRGRSIRQVIFGMTGYGTLGAGLFYMIIGNYGLSLQLNESVMVTEVMADQGVPAAIVAILDQLPLAALAIVIYALIALIFSATTYDSASYILASVATRSLP…
Ga0392493_587282_2_1288	YNFIASKFGFLYMLAGVAVMLFLAWLGFGRYGRVVLGTEQDTPEFSDYSWAAMLFCAGVGGGLMFWAPVEWAYYYDAPPFGIEARSVLAADWASTYGVFHWGPGAWCFYCLPTLAIAYPYYVKRVPYLRFSNSCYYFIGAEHESVAGRIIDLLFMIAILGGAGSSIGFTTPMIAALIARLTGLEANFALEVFAVALCVGLFSISAWLGLKRGIKRLSDFNLGIALALLLFVLIVGPTVFILKTSLNSLGLMFQNFIRMNTWTDAFTDSGFVETWTIWYWAWWIAYGPFVGLFVTRISRGRTIRQVILGMVGYGSLGTAVFYMVLGNYSLHLQLTDVLAITEVLELEGQAAAIVATLDQLPWAVGIIAVFCTVVIVFTATTYDSASYILASGATRRLEAG…
Ga0392498_351650_297_1793	MHEIDWPSFSAAVAIILLVSIPLVLFPESGSKILTMIYGFISSKFGFLYLLAGIAVMGFLLWLALSRYGKIRLAADDEQAEFSDTSWAAMLFCAGVGAGLMYWAPIEWAHYFRSPPFGLEPGSTPAVEWASTYGIFHWGPTAWAFYCLPTIAIAYPYYVKKVPFLRLSTSCHYFFQGEEETRAERLIDWLFMIGLLGGAGTSLGFSTPMIAACIGRITGWEVNFDLEFSVVLVSVLMFATSVWFGLRKGIKRLSDINMWLALALLAFVLLVGPTIFLLKTSLNSVGLMAQNFFRMNSWTDAFTDSSFVENWTIFYWAWWIAYGPFVGLFVTRISRGRTIRQVIFGMLGYGSLGAALFYMILGNYGLSLETTGTIAVTAVLEDQGGPAAIVAILDQLPFA…
Ga0392327_0133873_1_1299	MPGSEPSEPDHNIDWFIFISTAIIIVGVCVPLILFPEAGAQSVSTAFDFITAKFGVFYIWAGIAALTFLLWLALGRHGRVRLGPEGCRPEYSTFSWAAMLFCGGIGSTILYWGTIEWAYYYQSPPFGEAPGSAAATQWAMSYPLFHWGMTAWSFYCLPAVAMGHAYHVQNQASLRVSTACRAAIGAHADGVLGRALDLVFMVGLVGAAATGVGLSAPLITASITRFADVPEASYMSLVAVLLGTVVFAVSVYAGLDRGIRRLSNLNVILALVFLAFVLITGPTLFLLKASTDAVGFTIQNFIRMNTWTDPLTDSGFVESWTVFYWAWWLALGPFMGIFVSKISRGRTIREMIFGMLGYGSVGCVLFIAVLGNYALHVQLTDLVPVVDILNERGAPAAIV…
Ga0392328_0020027_2_1270	MHGSEPSEPSHGVESPESSHGAESSESSHNIDWFIFISTVVIVVGVCVPLILFPEAGAHSVSTAFDFITKKFGVFYVWSASAALTFLLWLALGRHGRVRLGPEGCRPEYSTFSWAAMLFCGGIGSTILYWGTIEWAYYYQAPPFGEAPGSAAAIQWAMSYPIFHWGPAAWAFYCLPAIAMGHAYHVQNQQSLRVSTACRAAIGAHADGVLGRALDLVFMVGLVGAAATGVGLSAPLITASISRFADVPEASYMSLVAVLLGTVVFAASVYAGLNRGIRRLSNLNVVLALIFLTFILVTGPTLFLLKASTDAIGFTVQNFIRMITWTDPSTDSGFVESWTIFYWAWWLALGPFMGIFVSKISRGRTIRGMIFGMLGYGSFGCVLFIAVLGNYALHVQLND…
Ga0392328_0097653_728_2227	MKHKVDWPSFSAAVAIILLVSAPLVLFPESGGKILAELYGFISSKFGFLYLIAGIAALALLLWLALGRYGKIRLAVDDEPPEFSDLSWAAMLFCAGVGAGLMYWAPIEWAYYLETPPYGLESGSTAAAEWASTYGIFHWGPTAWAFYCLPTIAIAYPYYVKKVPFLRLSTGCHYFFSGEEETRAERLIDWLFMIGLLGGAGTSLGFSTPMIAACIARITGWEADFGLEFGVVLVSVAMFATSVWMGLKKGIKRLSDINMWLALALLGFVLLVGPTIFLLKASVNSLGLMAQNFIKMNSWTDAFTDSGFVENWTIFYWAWWVAYGPFVGMFVTRISRGRSIRQVILGMLGYGSLGAAVFYMILGNYGLHLETTGTLAVTSILANDGGPAAIVAILDQLPF…
Ga0392328_0355004_18_1220	VATGILYFGTIEWAFYYKAPPYGAEPFSNEAIKWAATYGMFHWGLTGWAFYALPAVAIGYFYYIKKVPYLRLSTSCYGVLGGRAETLIGKIIDIIFMFGMIGSVGTSIGLGTPMISAGICKLLGLEGSFGLNLIVVLIVTIIFAVTVYVGIEKGIKRLADVNMALAIFLLIFVLFAGPTAFILKMGTNSIGLMFQNFIRMSTWTDPLTDSRFVEDWTVFYWAWWVAVGPFMGIFLAQISRGRTVRQVVLGSLFFGSFGCAVYYIILGNYALHLEINEIVPITETLAQKGAPSAIIAVISSLPFGKGMLLLFCVVSIVFMATTYNSSSYAMASCASSKIREGQKPAKWHRLFWAFALVLLPLTLMFVGDLDSEGFKSKAFDSLKTASLVVSLPLLVVYIV…
Ga0392329_0010813_667_2202	MPADGLPKANHNIDWFIFTGTAIIIPAVCVPLILYPEEGAAVVSASFDFVTTYFGFAYVWSAVAAIGLLAWLAMGRHGSVRLGPADSRPEFSTFSWAAMLFCGGIGTTVLYWGTIEWAYYYQTPPYGELPGSPAAIRWAVSYPIFHWGITGWAFYCLPAVGMAYAYHVGGIPSLKMSSACRAAIGRRSDGPLGRLIDLTLMVGLVGAAGTGVGFSAPLITASVSGFTGIPEGLTMTLLAVALGTVVFAVSVYAGLERGIKRLSNINAVMALLLLVFVLVAGPTLFILKASTDAIGFQFQNFIRMNTWTEPLSDSGFVESWTIFYWAWWIALGPFMGVFVSKISRGRTIREMIFGVVGYGTLGCTLFFCVLGNYALHLELEGLVPVIDILNERGAPAAIV…
Ga0392330_0001707_142_1647	MKKQKVDWPSFSASVTIILVASISLILFPESGGEVLLELYGLISSHFAFLYLFAGVATLLLLIWLAMGRYGKVRLASGDEQPEFSTLSWVAMLFCAGVGAGLMFWAPIEWAYYIDAPPFGLEPGSNPAAAWASTYGIFHWGPTAWAFYCLPTIAIAYPYYVKKVPYLRLSTSCHYFLAGKEDSGAARVIDWLFMIGLLGGAGTSLGFSTPMIAAAVGRVTGWEADFGLEFGVVAISVVIFGTSVWFGLKKGIKRLSDINMWLAFVLLAFVLVVGPTIFLLNTSMNSIGLMAQNFIRMNTWTDVFTNSGFVKNWTIFYWAWWIAYGPFVGLFVTRISRGRTIKQVIFGMLVYGSLGGALFYMTLGNFGLYLEITETISITSILTNDGGPAAIVAILDQLP…
Ga0392330_0003200_9378_10922	LQQEAVLEQKQIDWVTFGTCIAIILVVCLPLAVFPGTGGQLILKAYDVIATQFGFLYMLAGVAVMVLLAWLAIGRYGRIVLGTDGDKPEFSDYSWAAMLFCAGVGGGLMFWAPVEWAYYFDAPPFGVEPRSAMAADWASTYGIFHWGPGAWCFYCLPTLAIAYPYYVKRVPFLRFSASCHYLIGAEEETGWGRFIDLLFMIALLGGAGSSIGFTTPLIAACISRLTGIDSGFALEVLAVFLCVGLFSISVWLGLRKGIKRLSDINLGLAFALLLFVVIAGPTVFLLKTSVASVGLMLQNFIRMNTWTDAFTDSGFVESWTIWYWAWWIAYGPFVGLFVTRISRGRTIRQVILGMIGYGSLGAMIFYMTLGNYGLSLELSETLSVTAMLEERGQASAVVA…
Ga0392330_0060670_737_2251	MKGPKIDRVLFFSAVVAVAAACIPLVLMSERAEQNVSDLYNWIASNMGVFYQCFAIGTMLFLAWLTFGRFGHIRLGGEKPDFSTFSWAGMLFCAGTGASLLVWSGVEWAFYYDTPPYGVEPRSTQAAEWATAYGPFHWGITAWSFYALPTIAISYSFYVKNIPHLRASTAMHAILGRSGENSMAGRLIDLAAMIALLGGAGTSLGVIAPTIAASIAQLLGMETSFALELGVMTFCIGLFAISVYMGIERGIKRLSDLNVYLALGFLAYVAIAGPTMFILKSSVSTIGFMAENFIRMMTWTDPIADQGFVESWTIFYWAWWIAFALPIGIFVTRISRGRTIRQVVLSMIFFGSLGCWLFYFVLGNYSLSLELEKVTSVTGSLAENGMYITVANILSTLPL…
Ga0392330_0166544_33_1298	MLFCAGVGAGLLRWVLVEWGEYYTALPHGVAQESVAAKEWATAYPLFHWGPLAWAFYCLPAITIAYPFYVKKVPWLRMSTGLYGILGEKGLHGPIAKLIDILVVLSLLGGAGYSLGVTTPMISGAFSHLTGLKDGFYLQVITALFCAAIFSTSAYFGLRKGIKILSDWNIYLALFLLGFIFVAGPTVFIFETSLSSLGYMAQNFIVMSTWTDPFTDSSFVEDWTVFYWAWWVAYAPFVGLFVARISRGRTIRQVICGMLTYGSMGGMLFFMVMGNYAFDYTMNMDVAESAAFIQTMSSDYVTAIIQILNSLPLSKLIIGIFCLISVVFTATTYDSASYIIASTVTQKLHAGEDPAQWNRVFWAFALAALPIALMSIGVESVMISILLLTSFPILFIGGL…
Ga0392317_0017124_465_1964	MNHKIDWPSFIASIAIIFGVSIPLVLFPERGGNFLVSLYEQVSSHFGFLYLLAGLAVIILLTWLALGPYGKVRLAAGDEEPEFSTLSWTAMLFCAGVGAGLMFWAPIEWGYYYGAPPFGAEPYSAEAAEWASTYGIFHWGPTAWAFYCLPTIAIAYPYYAKKISFLRLSTSCHYFFGGEQETRSERLIDWLFMIGLLGGAGTSLGFSTPMIAACVARVTGLEANFTMDLAVVAVSVILFATSVWLGLKKGIKRLSDFNMWLAFLLLAFVLIAGPTVFLLKTSVNSLGLMVQNFVRMNSWTDAFTDSGFVENWTIFYWAWWIAYAPFVGLFVTRISRGRSIRQVIFGMIGYGTLGAGLFYMIFGNFGLSLELNETVAVTKIVAEQGGPAAIVAILDQLPL…
Ga0392317_0035427_393_1892	MNDLKIDRILFFTAAFLVFLVCLPMGLMPERSAAFVSQVYGWIASNLGFLYQWAAIGSILFLLWLGLGRHGNIRLGDEDERPEFSDFSWAGMLFCAGTGASLLVWAGVEWAFYYDSPPFGVTPRSTEAIEWGSAYGLFHWGIIAWCFYALPTIAIAYPFYVKKIPYLRASTALHSVLGPDGGNSTLGRIVDLACMIALLGGAGSSLSMIAPTIAATIATLLTIETSFVLELIVILVCISLFSLSVYMGLEKGIKKLSDLNVYLAVAFLGFVLLAGPTLFILKMSTDSIGFMLSNFARMTTWTDPVEQSGFVETWSIFYWAWWVAFAPPIGVFVTRISRGRTIRQVIFSMILFGSLGCTLFYAILGNYSLSLELDQVISVTGSLKEEGMFVTVANVLDTL…
Ga0392317_0041619_60_1586	MEQSRIDWPSFVLCALILVGASIPLFVFPDVSEAALETLYGFIANEFGIFYLLASVAAIGFLTWLGFSRYGAIRLGAQDETPEFREISWIGMLFCAGVGAGLLYWCVTEWAFYYDAPPFGAVPRSVEAQEWASTYGMFHWGFTAWAFYCLPAIAIAYPYYTKKLDILRFSVSCHWFLKHNDHGPLARTIDFLFMIALLGGAASSLGFSTPMIAACLGWLFGIEANDTLEVTVVLLCMVLFAVSVWLGLTKGIKRLSDINVVLAFGLLLFILVVGPTAFLLKTSLNSVGLMADNFLRMNFWTDPFTDSGFVESWTIFYWAWWIAFAPYIGLFVTRISRGRTIRQVIFGMLVWGSLGSWLFYMVMGNYALSLELTGQVDFTGIMSRAGGSAAIVAMLEQLP…
Ga0392317_0042209_2_1420	TAGALLKALYEYIAAEFGIFYLLASVAAISFLVWLASSRFGSVKLGAEDDGPEFSQLSWIAMLFCAGVGAGLMYWCATEWAFYFESPPFGVEPRSIEAAEWASTYGLFHWGFTAWAFYCLPAIAIAYPFYVHKKNVLRFSLSCSWFLRGREQGLAARVIDFLFMIALIGGAATSLGFSAPMIAACLAWLFDMPTGFKLEVIVMGICVALFVLSVWLGLKKGIKRLSDINMFLALGLLLFILVVGPTVILLKTSLNGLGMMTQNFLRMSFWTDPFTDSGFVESWTIFYWAWWIAFAPYVGLFITRISRGRTIRQVITGMLIFGSLGSWIFYMIIGNYALFLQQSGGLDFVNVLNTVSGDAAIVATLETLPLAPLVITVFALVSIIFAATTYDSASYSLAS…
Ga0392317_0070952_16_1551	MKGPKIDRVLFFSAVIAVSAACIPLGIMEEQAAPYVSDLYDWIASNMGVFYQCFAIGTMLFLAWLVFSRFGKIRLGADKPDFSTFSWAGMLFCAGTGASLLVWSGVEWAFYYDHPPFGAEPRSPEAIEWAAAYGPFHWGVTAWSFYALPTIAIAYSFYVKKIPYLRTSAAMHSILGPAGENSVPGRLVDLFAMIALLGGAGTSLGVIAPTIAATIAELMNWETSFTLELGVMIFCIGLFAFSVYMGIEKGIKRLSDLNVYFALAFLAYILIVGPTMFILKTSVNTVGFMAENFVRMMTWTDPVENTGFVESWTIFYWAWWIAFAPPIGLFVTRISRGRTIRQVVLSMLLFGTLGCWIFYFVLGNYSLSVELQNVASVTESLAENGMYITVANVLATLPL…
Ga0392317_0071276_987_2249	MEQSRIDWPSFVLCALILVGASIPLFAYPALSESALETLYGFIANEFGLLYLLASVAAIGFLVWLGFSRYGNAKLGEPDEAPEFREISWVGMLFCAGVGAGLLYWCATEWAFYYDAPPFGAEPRGVEAQEWASTYGMFHWGFTAWAFYCLPTIAIAYPYYTKKLDILRFSVSCHWFLKNNEHGPAARTIDFLFMIALLGGAASSLGFSTPMIAACIAWLFDIEPDNTLEIAVVGLCIVLFALSVWLGLKKGIKRLSDINVVLAFGLLLFILAVGPTAFLLKTSLNSVGLMADNFLRMNFWTDPFTDSGFVESWTIFYWAWWIAFAPYIGLFVTRISRGRTIRQVIFGMLVWGSLGSWLFYMVMGNYAMFLELSGQVDFTGIMKSVNGSAAIVAMLEHLP…
Ga0392317_0222597_3_1250	MKHKVDWPSFSASVAIIALVSAPLVLFPESGGRILAELYGFISNKFGFLYLIAGIAALTLLLWLALGRYGKIRLAVDDEPPEFSDLSWAAMLFCAGVGAGLMYWAPIEWAYYLETPPYGLESGSTAAAEWASTYGIFHWGPTAWAFYCLPTIAIAYPYYVKKVPFLRLSTGCHYFFSGEEETRAERLIDWLFMIGLLGGAGTSLGFSTPMIAACIARITGWEADFGLEFAVVLVSVAMFATSVWLGLKKGIKRLSDINMWLALTLLGFVLLVGPTIFLLKASVNSLGLMAQNFIKMNSWTDAFTDSGFVENWTIFYWAWWVAYGPFVGMFVTRISRGRSIRQVVLGMLGYGSIGAAVFYMILGNYGLHLETTGVIAVTEVLANDGGPAAIVAILGQLPF…
Ga0392323_0000819_8009_9520	LESRTTNIDWFIFNTTVILLLLVCGFLVGSEQGAQWVSWAFAGITGQLGVVYIWAAIGTVIFLLIVAFGRFGKTLLGPPGEAPQFSTVSWGSMLFAAGIGTAVMYWGAIEWAFYYQTPPFGIEPRSMAAAEWAASYGIFHWSVAGWALYCLPALAIAYVYHVKGLSQLRLSVACQGVLGEWANHWPGRLIDLLFMISLIGAASTGIGLSVPLISETLTRLTDWPDSFALKVSVMLTGTGLFAISVYLGLEKGIKRLSLFNTFLVFAFLVFVLIVGPTLFILKTGTNSIGLVLQNYFRMITWTDPVRNSGFVESWTVFYWAWWIALGPFVGMFIAKISRGRTIRQVILGTMGYGSLGCVLVFIVLGNYALDIQLSGAIDIVGRLNESGGAAAVIDIVASL…
Ga0392323_0040684_556_2055	LQTHRLDRVLFFSTLALVILVCIPLGLVPEQAEREVSALSNWIAANFGVFYQFFAIATIVYLLWLVCSRHGDIRLGADKPDFSTFSWAGMLFCAGTGASLLVWSGVEWAFYYDAPPFGAEPRSTEALSWATAYGPFHWGVVAWCFYALPTVAIAYPFYIRNVPRLRASTALHAILGRAAENSATGRAVDLAAMIALLGGAGTSLGVIAPTIAASLAQLMGIESSFGLELLVMFICIGLFALSVYMGIEKGIKRLSDLNVYLALGLLAYILLVGPTLFIIKASTDTLGFMLGNFVRMLTWTDPVANSGFVEAWTIFYWAWWIAFAAPIGIFITRISRGRTIRQVVVSMVFFGTLGCWLFYFILGNYSLWLELEGLMSVATHLAEKGMYDTVASVIATLPL…
Ga0392323_0041821_287_1786	MKERKIDRVLFFTAVIVVFAACIPLGLMPERAGPAVEDLYNWIASNLGIFYQWFGIGTIVYLIWLSLSRYGHIRLGGEGDKPDFSTFSWAGMLFCAGTGASLLVWAGVEWAYYIDAPPFGAEPRSAEAIAWASSYGPFHWGITAWCFYALPTIAIAYPYYVKNVPHLRASTALHSILGPSGENSPVGRAVDLAIMIALIGGAGTSLGVIAPTIAASVAEILGLQTSFILQLIVMLFCIGLFALSVYLGIEKGIKRLSDTNVYLALGLMAYILIVGPTLFILKSTTDTVGFMIGNFIRMMSWTDPIEKTGFVESWTIFYWAWWIAFAPAIGIFVTRISRGRTIRQVIVSMIFFGTLGCWVFYFIMGNYSLSLELNNLMSVTESLQEHGMYETVASIIGTL…
Ga0392323_0061635_2_1252	GSTVLYWGTIEWAYYYQAPPFNQVPGSAAAMQWAISYPVFHWGITGWAFYCLPAVAMAHAYHVRNQPSLRVSSACRAAIGAHADGVLGRSFDLVFMVGLVGAAATGVGLSAPLITSSISQFADIPEEKYMSLITVILGTFLFAGSVYAGLDRGIRRLSNLNVILALLFLAFVLAAGPTLFILKTTTDAVGFAIQNFIRMMTWTDPLTDSGFVESWTIFYWAWWLALGPFMGIFVSKISRGRTIREMIFGMLGYGSLGCVLFFSVLGHYALYLELGDFVPVLDTLGERGASAAIVDVLLSLPSGRWLLPFFAVICLIFMATTYDSASYTLASCATRRLPADQHPARWHRVFWALSLGLLPIALLLLGGLKSLQTATVVVSLPLILVGVVMSVSLVKSLRE…
Ga0392323_0064416_540_2114	MREMSDTKASEPSHNIDWFIFFSTAIIIVGICVPLILFPEAGSRWVTAAFEFVTDKFGIFYIWSASAAVVFLLWLALGRHGRIRLGPEGCQPDFSTFSWASMLFCGGIGSTVLYWGTIEWAYYYQAPPFNEAPGSAAAIQWAMSYPIFHWGITGWAFYCLPAIAMGHAYHVRNQPSLRVSSACRAAIGDHADGALGRALDLVFMVGLVGAAATGVGLSAPLITAAVSRFIGIPEEFYMSVAAVILGTILFAASVYAGIDRGIRRLSNLNVILALLFLAFVLLAGPTLFLLKATTDAVGFALQNFVRMMTWTDPFTDSGFVENWTVFYWAWWLALGPFMGIFVSKISRGRTIREMVFGMLGYGSLGCVLFFAILGNYALHVHLNDLAPVMDTLNNKDLGA…
Ga0392323_0077090_430_1938	MEQRQVDWPSFGACIAIIVFVCVPLAAFPEASGKLLQSCYDLIASELGFLYLLAGIGAMVLLAWLAFGRHGQVVLGADNTPPDFSTYSWVAMLFCAGVGAGLLAWAPIEWAYYYDAPPFGAEPSSATAAAWASTYGIFHWGPTAWCFYCLPTIAIAYPYYTKRLTHLRFSTSCYYFFGGREETRRGRVIDWLFMIALLGGAGSSLGFSTPLIAACISRLTGAANGFALEAFVVGICVAIFGTSVWFGLRKGIKRLSDINMVLALALLAFMLVVGPTVFLLKTSLNSVGLMLSEFVRMNSWTDPFTDSSFVESWTIFYWAWWVAYGPFVGLFVTRISRGRTIRQVIVGMICWGSLGSALFYMIMGNYSMHLELTGVLDVSGLLDAEGAPGAIVASLDHVP…
Ga0392323_0095002_1_1395	VVDGRLGLPNKNIDWFIFISSIALVVLVCVPLALFPDQGRELLDRVFGYVTDEFGIVYVLMSIATMVFLGYLAFGRFGHVLLGSPGKKPDFSTFSWAAMLFCGGIGTSVLYWGTVEWAHYYTAPPFEVLPRSDDALRWSVSYPIFHWGFIGWGLYCLPAIAIGYAYHVRKVPSLRLSAACAPVLGKSASGPLGRIIDMLFIVGLLGAASTGIGLAIPLISACLTEMFGVAPSFSLNVAVIAVITALFAVSVYVGLEKGIKRLSNLNVTLAFLLILFVLAVGPTAFILELGTESIGLMLQNFLLMSTATDVFSSGSFVESWTVFYWAWWLALGPFMGMFITKISGGRTIRQVVLGTLGYGTLGCTLFFVVLGSYAVFLEINDIVDVVDLVAGDDAPLAIV…
Ga0392323_0110074_2_1423	MEQRQIDWATFGTCIAVIVVVCLPLALFPETGGKLILGAYNFIASKFGFLYMLAGVAVMLFLAWLGFGRYGRVVLGTEQDTPEFSDYSWAAMLFCAGVGGGLMFWAPVEWAYYYDAPPFGIEARSVLAADWASTYGVFHWGPGAWCFYCLPTLAIAYPYYVKRVPYLRFSNSCYYFIGAEHESVAGRIIDLLFMIAILGGAGSSIGFTTPMIAALIARLTGLEANFALEVFAVALCVGLFSISAWLGLKRGIKRLSDFNLGLALALLLFVLIVGPTVFILKTSLNSLGLMFQNFIRMNTWTDAFTDSGFVETWTIWYWAWWIAYGPFVGLFVTRISRGRTIRQVILGMVGYGSLGTAVFYMVLGNYSLHLQLTDVLAITEVLELEGQAAAIVATLDQLP…
Ga0392323_0160153_67_1578	MDRSRIDWPSFGASVAFIVVVCIPLAFAPEVAGKQLEVLYNFIANEFGILYLLASVGAMGFLAWLAFSRFGNIRLGDEEIEFGQLSWIAMLFCAGIGAGLMYWCVIEWTYYYSAPPFGVEPRSAAAAEWASTYGLFHWGFTAWAFYCLPALAIAYPYYVRKLDILRFSVSCHWFLKGREYGPLARTIDFLFMVAMISGAATGLGYSAPMIAACIAWLFDFETSYALQVGVMALCVSLFVFSVWLGLKKGIKRLSDINLILAVGLLLFILFVGPTVFLVKTSLNGLGLMAQNIVRMNFWTDPFTESGFVESWTIFYWAWWVAFAPYVGLFITRISRGRTIRQVITGMLIYGSLGCWVFYMIIGNYGLFLQLTETVDVLQLMNSGVEGAGNFAIVATLESL…
Ga0392323_0171232_48_1283	MLFCAGTGASLLVWSGVEWAYYIDSPPLGAEPRSVAAIEWASAYGPFHWGVTAWAIYALPTIAIAYQFYVKRVPHLRASTSLHSILGPRGENSILGRTVDLAAMIALLGGAGTSLGVIAPTIAASVAELLNIDSSFTLEFVVMSVCITLFGGSVYLGLDKGIRRLSDLNVYLMLGLLLFVLVTGPTLFIVKASLNTLGVMTQNFVRMMTWTDPVTQSGFVEAWSIFYWAWWIAFALPIGVFVTRISRGRTIRQVVLGMLTFGSAGCWLFYFILGSYSLSLELNGVLSVTSVLHENGMYVAVASVISTLPWGSFALALFVVVSAISVATTYDSASYTLASTATMEIKEGENPARWHRVFWAFILGLLPVFMMFVGGLDIIRSSVLVASLPMLAVSIAIVF…
Ga0392323_0172789_234_1547	VEQKQIDWTTFATCVGVILLVCLPLALFPETGGQVVLTAYKFISTEFGFLYMLAGVAVTIFLLRLAFGRYGKVLLGADGDQPEFSDYSWAAMLFCAGIGGGLMFWAPVEWAYYLEAPPFGVAAGSVRAAEWAAAYGLFHWGPTAWCFYGLPTIAIAYTYYVKRVPFLRLSASCHYFIGSNEESGAARIIDVLFMIALLGGAGSSIGFTTPLIAACISYLTGIDNGFALEVFAVFLCVGLFSASVWMGLRRGIKRLSDINLGLALVLLAFVLIVGPTVFILKTSVESVGLMLANIVRMSTWTDAFTESNFTETWTIWYWAWWVAYGPFVGLFVTRISRGRTIRQVILGMIGYGSLGAMLFYMVLGNYGLSLEWFESLSVTTVLAEQGQANAVVAILDQLP…
Ga0392323_0176073_55_1533	ETGGKLILGAYNFIASKFGFLYMLAGVAVMLFLGWLGFGRYGRVVLGTEQDTPEFSDYSWAAMLFCAGVGGGMMFWAPVEWAYYYDAPPFGIEPRTALAADWASTYGVFHWGPTAWCFYCLPTLAIAYPYYVKRVPYLRFSNSCYYFIGAEHESVAGRIIDLLFMIALLGGAGSSIGFTTPMIAAFISRLTGLEANFALEVFAVALCVGLFSVSAWLGLKRGIKRLSDINVGIALALLLFVLIVGPTVFLLKTSVNSLGLMFQNFIRMNTWTDAFTDSGFLETWTIWYWAWWIAYGPFVGLFVTRISRGRTIRQVILGMVGYGSLGGVLFFMILGNYGLHLQLTDVLAVTEVLEVQGQPAAIVATLDQLPWAAGIIAVFCIVVVIFTATTYDSASYILA…
Ga0392323_0197582_2_1327	MEQRQVDWPSFGACIAIIVFVCGSLALFPEVSERVLQSSYDVIAAELGLAYLLAGLGAMSLLAWLAFGRHGSVVLAADDTPPEFSTYSWTAMLFCAGIGAGLLAWAPIEWAYYFDDPPFGAEARSTEAAAWASTYGIFHWGPTAWCFYCLPTIAIAYPYYTKRLTCLRFSTSCHYFLAGRGETRRGRVIDWLFMIALLGGAGSSLGFSTPLIAACISRLTGIENGFGLETVVVGICVALFGGSVWFGLKKGIKRLSDLNIVVALGLLILMLLVGPTLFLFKTSLNSVGLMLSEFVRMASWTDPFTDSGFVESWTIFYWAWWVAYGPFVGLFVTRISRGRTIRQVVLGMIGWGSLGGSLFFMIMGNYSLHLQLTGVLDVASLLTAEGAPTAIVATLDQMP…
Ga0392323_0215497_2_1240	CAGVGAGLLVWCATEWAYYYDAPPFGAEPRSVEAAEWASTYGLFHWGFTAWAFYCLPAVAIAYPYYTKKLNVLRFSVSCHWFLKGKEHGPAARTIDFLFMIAMLGGAASSLGFSTPMIAACLAWLFNIEPTDTLEIAVVGICIFMFAASVWLGLKKGIKRLSDINLGLAFALLLFILVVGPTAFLLKTSLNGVGVMAQNFLRMNFWTDPFTDSGFVESWTIFYWAWWIAFAPYIGLFVTRISKGRTIRQMIVGMLVWGSLGSWLFYMIMGNYALFLELTGALDFTGIMSRDGGSAAIVAMLETLPIAAVVIAVFSLIAIIFAATTYDSASYTLASSATLHLEAGDDPARWHRVFWAFALGLMPVALMLMDSNLRPIQVILLVVSLPILFVGVVMSVGLV…
Ga0392323_0266276_3_1262	MFWAPVEWAYYYDAPPFGIEPRSALAANWASTYGVFHWGPGAWCFYCLPTLAIAYPYYVKRVPYLRFSTSCYYFIGAEHESVAGRMIDLLFMIAILGGAGSSIGFTTPMIAALIARLTGLEANFALEVFAVALCVGLFSISAWLGLKRGIKRLSDLNLGIALALLLFVLIVGPTVFILKTSLNSLGLMFQNFIRMNTWTDAFTDSGFVETWTIWYWAWWIAYGPFVGLFVTRISRGRTIRQVILGMVGYGSLGAAVFYMILGNYGLYLQLNDVLAITEVLELEGQSAAIIATLDQLPWAVVFIAIFCVVTTVFTATTYDSASYILASGATRRLEAGDDPARWHRLFWALALAIVPLTLMSIGRLLGDPRAGLTVIQTATLVVSLPILLVGVLMSVSLVK…
Ga0392326_0061909_2_1366	LAGSAAIVLLGWLAIGRFGKVLLGEPGEGPEFSDFSWAAMLFCAGVGAGLMAWAPIEWAYYIDAPPFGAEPRSAEATAWAATYGIFHWGPTAWCFYCLPTIAIAYPYYAKRVPYLRFSTAFYFWMDGQEETLWGRGIDLLFMIALLGGAGSSLGFSTPLIAACISRLTGIENDFGLEFLTVVLCVVLFSGSVWLGLKKGIKRLSDFNLAIAFILLLFVIVVGPTVFLFKTSVNSVGLMLQNFVQMNTWTDAFTDSGFVESWTIFYWAWWIAYGPFVGLFVTRISRGRTIRQVIAGMIGYGTLGGSLFYMVLGNYSLYLELNETLAVSSLLNAQGAPAAIVATLDQLPLGGLAIGVFCLVSIVFSATTYDSASYTLASSATRRLLAGDDPARWHRVFWAV…
Ga0392326_0086284_457_1977	LKTRTTNIDWFIFGTTVILLLLVCTFLVSSERGAQWVSWAFSGITGQLGVVYVWTSIVTIIFLLAVAFGRYGKTLLGPPAEPPQFSSLSWASMLFAAGIGTAVMYWGAIEWVHYYQAPPFGIEPRSSVAAEWAASYGIFHWSIAGWALYCLPSLAIAYVYHVKGLAQLRLSIACEGVLGQWAGRWPGRVIDLLFMISLIGAASTGIGLSVPLIAETLTRLTAWPDSFALKVWVMLSGTALFAISVYLGLEKGIKRLSLLNTCLVFVFLAFVLIVGPTLFILKTATNSIGIVLQNFVRMMTWTDPVTNSGFVESWTVFYWAWWIALGPFVGMFIAKISRGRTIRQVVLGTIGYGSLGCTLVFVVLGNYALALQLAGALDIVGRLNESGGAVAVIDIVMSL…
Ga0392326_0094839_508_2049	SDPSHNIDWFIFISTVVIVVGVCVPLILFPEAGARSVSTAFDFVTTKFGVFYVWSASAALTFLLWLALGRHGRVRLGPEGCRPEYSTFSWASMLFCGGIGSTILYWGTIEWAYYYQSPPFGEAPGSAAAIQWAMSYPIFHWGPAAWAFYCLPAIAMGHAYHVQNQQSLRVSTACRAAIGAHADGALGRALDLVFMVGLVGAAATGVGLSAPLITASISRFADVPEAPYMSLVAVLLGTLVFAASVYVGLNRGIRRLSNLNVILALFFLAFILVTGPTLFLLKASTDAIGFTVQNFIRMVTWTDPLTDSGFVESWTIFYWAWWLALGPFMGIFVSKISRGRTIREMIFGMLGYGSLGCVLFIAVLGNYALHVQLSDLAPVLDTLNERSAPAAIVDVLASL…
Ga0392326_0126546_3_1373	VSVPGLKIDRVLLFTAAAAVLAVCIPLGLVPEQAGPIVEDVYNWIATNLGVFYQLFGIGTILFLVWLAFGPYGGVRLGGRGEQPDFSTFSWAGMLFCAGTGASLLVWSGVEWAFYIDAPPFGAEPRSPEAIAWAASYGPFHWGITAWCFYALPTIAIAYPYYVRNVPHLRASTALHSILGPAGENSAIGRVVDLAMMIALLGGAGTSLGVIAPTIAATIAQLLGLQTSFILELTVMILCIGLFALSVYLGIEKGIKRLSDINVYLALGLLTYVLIVGPTLFILKATTDTIGFMLGNFVRMMTWTDPIEQTGFVESWTIFYWAWWIAFAPAIGIFVTRISRGRTIRQVILSMIFFGTLGCWVFYFVLGNYSLSLELDNIMSVTRSLSDHGMYVTVANIIS…
Ga0392325_0054105_293_1879	MHESEPSEQNHGVESSEPSHNIDWFVFISTVVIVVGVCAPLILFPEAGAHSVSTAFDFVTTKFGVFYVWSASAALTLLLWLALGRHGRVRLGPEGCRPEYSTFSWAAMLFCGGIGSTILYWGTIEWAYYYQSPPFGEAPGSAAAIQWAMSYPIFHWGPAAWAFYCLPAIAMGHAYHVQNQQSLRVSTACRAVIGAHADGVLGRALDLVFMVGLVGAAATGVGLSAPLITASISRFADVPEASYMSLVAVLLGTLVFAASVYAGLNRGIRRLSNLNVILALFFLAFILVTGPTLFLLKASTDAIGFTIQNFIRMVTWTDPLTDSGFVESWTIFYWAWWLALGPFMGIFVSKISRGRTIREMIFGMLGYGSFGCVLFIAVLGNYALHVQLSDLAPVLDTLN…
Ga0392318_0014768_1248_2822	MNPRLDSNVDKTNFAATLIIILLVTVPLALNPDAGARVMQQCYEYIATNFGWLYLLGGVAALVLLLWLAFGRYGHVTLGVEGERPEFSTYSWVAMLFCAGIGAGLMYWSAIEWAYYYQSPPFGVKPESVEAARWASSYGVFHWGFIAWAFYCLPTLAIAYPFYAQKVPVLKYSVACHYWLAGREENIFARLMDFLFMIALIGGAGSSLGFSTPLIATLISRLTGIEMGFGLEIAVVGVCVVIFATSVYLGLEKGIKRLSDLNLLLALLLLAFILVAGPTLFLVKSALNSVGTVVQNFVAMSTWTDPFTESRFVEDWTIFYWAWWIAYGPFVGLFVTRISRGRTFREVVLGMLIYGSLGCALFYLVLGNYSLGLQLSGELDVLSILKETDGNQAIVAGFD…
Ga0392318_0015712_3_1352	LASVAAISFLVWLAASRYGNVKLGSDDEGPEFSQLSWIAMLFCAGVGAGLMYWCATEWAFYYESPPFGAEPRSTEAAEWASTYGLFHWGFTAWAFYCLPAIAIAYPYYVGKKDKLRFSLSCNWFLRGKEQGPLARVIDFLFMIALIGGAATSLGFSAPMIAACAAWLFGIQTSFELEVIIMGVCVGLFVLSVWLGLKKGIKRLSDINMYLALGLLLFILLVGPTVFLLKTSLNGLGMMTQNFLRMNFWTDPFTKSGFVESWTIFYWAWWIAFAPYVGLFITRISRGRTIRQVITGMLIYGSLGSWIFYMIIGNYALFLQLSGQLDFVNIMNSVSGNAAIVATLETLPIAPLVIGVFAVVSIVFAATTYDSASYSLASGATLHLVAGDDPARWHRVFWAF…
Ga0392318_0017593_3107_4606	MNDLKIDRILFFTAAFLVFLVCLPMGLMPERSAAFVSQVYGWIASNLGFLYQWAAIGSILFLLWLGLGRHGNIRLGDEDERPEFSDFSWAGMLFCAGTGASLLVWAGVEWAFYYDSPPFGVTPRSTEAIEWGSAYGLFHWGIIAWCFYALPTIAIAYPFYVKKIPYLRASTALHSVLGPDGGNSTLGRIVDLACMIALLGGAGSSLSMIAPTIAATIATLLTIETSFVLELIVILVCISLFSLSVYMGLEKGIKKLSDLNVYLAVAFLGFVLLAGPTLFILKMSTDSIGFMLSNFARMTTWTDPVEQSGFVETWSIFYWAWWVAFAPPIGVFVTRISRGRTIRQVIFSMILFGSLGCTLFYAILGNYSLSLELDQVISVTGSLKEEGMFVTVANVLDTL…
Ga0392318_0021284_1864_3384	MQGRKIDRVLFFTAIIVVIAACIPLGVMPERAGPAIEKIYNWIASNLGIFYQWFGIGTIGYLLWLSLGPYGRIRLGGDEEKPDFSTFSWAGMLFCAGTGASLLVWAGVEWAYYIDAPPFGAVPRSAEAIAWASAYGPFHWGVTAWCFYALPTIAIAYPFYVKNVPHLRASTALHSILGPSGENSPAGRIVDLAIMIALIGGAGTSLGVIAPTIAATVAELLGVQTSFTLQLIVMLFCIGLFALSVYLGIEKGIKRLSDLNVYLALGLMAFILVVGPTLFILKASTDTIGFMLGNFVRMMSWTDPVSQSGFVESWTIFYWAWWIAFAPAIGIFVTRISRGRTIRQVIVSMIFFGTLGCWLFYFIMGNYSLSLELNNVMSVTGSLEEQGMYVTVANVLATL…
Ga0392318_0028576_266_1792	MDQSRIDWPSFVLCALILVGASIPLFAYPDVSEATLEKLYGFIANEFGIFYLLASVAAIGFLTWLGFSRYGAIRLGAQDETPEFREISWIGMLFCAGVGAGLLYWCVTEWAFYYDAPPFGAEPRSVEAQEWASTYGMFHWGFTAWAFYCLPAIAIAYPYYTKKLDILRFSVSCHWFLKDNDHGPLARTIDFLFMIALLGGAASSLGFSTPMIAACLGWLFGIEANDTLEVAVVLLCMVLFAVSVWLGLKKGIKRLSDINVVLAFGLLLFILVVGPTAFLLKTSLNSVGLMADNFLRMNFWTDPFTDSGFVESWTIFYWAWWIAFAPYIGLFVTRISRGRTIRQVIFGMLVWGSLGSWLFYMIMGNYALSLELAGQVDFTGIMSRENGSAAIVAMLKQLP…
Ga0392318_0049041_1372_2880	MEQSRIDWPSFGACVAIIVVVCIPLALSPDTAGALLKALYEYIAAEFGIFYLLASVAAISFLVWLASSRFGSVKLGAEDDGPEFSQLSWIAMLFCAGVGAGLMYWCATEWAFYFESPPFGVEPRSIEAAEWASTYGLFHWGFTAWAFYCLPAIAIAYPFYVHKKNVLRFSLSCSWFLRGREQGLAARVIDFLFMIALIGGAATSLGFSAPMIAACLAWLFDMPTGFKLEVIVMGICVALFVLSVWLGLKKGIKRLSDINMFLALGLLLFILVVGPTVFLLKTSLNGLGMMTQNFLRMSFWTDPFTDSGFVESWTIFYWAWWIAFAPYVGLFITRISRGRTIRQVITGMLIFGSLGSWIFYMIIGNYALFLQQSGGLDFVNVLNTVSGDAAIVATLETLP…
Ga0392318_0082293_43_1629	MHESEPPEQNHGVESSEPSHNIDWFVFISTVVIVVGVCAPLILFPEAGAHSVSTAFDFVTTKFGVFYVWSASAALTLLLWLALGRHGRVRLGPEGCRPEYSTFSWAAMLFCGGIGSTILYWGTIEWAYYYQSPPFGEAPGSAAAIQWAMSYPIFHWGPAAWAFYCLPAIAMGHAYHVQNQQSLRVSTACRAVIGAHADGVLGRALDLVFMVGLVGAAATGVGLSAPLITASISRFADVPEASYMSLVAVLLGTLVFAASVYAGLNRGIRRLSNLNVILALFFLAFILVTGPTLFLLKASTDAIGFTIQNFIRMVTWTDPLTDSGFVESWTIFYWAWWLALGPFMGIFVSKISRGRTIREMIFGMLGYGSFGCVLFIAVLGNYALHVQLSDLAPVLDTLN…
Ga0392318_0125574_3_1409	AKFGVFYIWAGIAALTFLLWLALGRHGRVRLGPEGCRPEYSTFSWAAMLFCGGIGSTILYWGTIEWAYYYQSPPFGEAPGSAAATQWAMSYPLFHWGMTGWSFYCLPAVAMGHAYHVQNQASLRVSTACRAAIGAHADGALGRTLDLVFMVGLVGAAATGVGLSAPLITASITQFADVPEAPYMSLVAVLLGTVVFAASVYAGLDRGIRRLSNLNVILALIFLAFVLITGPTLFLLKASTDAVGFTIQNFIRMNTWTDPLTDSGFVESWTIFYWAWWLALGPFMGIFVSKISRGRTIREMIFGMLGYGSVGCVLFIAVLGNYALHVQLSDLAPVVDILNERGAPAAIAEVLASLPSGRWLLPFFATICLIFMATTYDSASYTLASCATRRLPTDRHPAR…
Ga0392318_0136354_41_1558	MEQSKTDWVNFGACVAIIFLVCLPLALSPDTSGKLMQSMYDFIANELGIFYLLAGVGCIGLLIWIASSRFGAVKLGDADESPEFSTPSWVAMLFCAGVGAGLMYWCGIEWSFYYQSPPFGVEPRSAGAAEWASTYGMYHWGFSAWAFYCLPTIAIAYPYYVKKLPYLRFSSSCHYFLKGHEHGAVSRGIDFLFMIALIGGAASSLGFSSPMIAALLARLFDIPLSFGLEFAVVILCVVLFACSVWLGLKKGIKRLSDANLLLAFSLLIFVLIAGPTLFLLKTSINSVGLLAQNFVRMSFWTDPLSDSGFVESWTIFYWAWWIAFAPYVGLFVTRISRGRTIRQVIVGMLVLGSLGGWVFYMILGNYSMYLELEGVVAVSEIVESQSGNQAIIAILDQLP…
Ga0392318_0157148_321_1820	MKHKVDWPSFSASVAIIALVSAPLVLFPESGGRILAELYGFISNKFGFLYLIAGIAALTLLLWLALGRYGKIRLAVDDEPPEFSDLSWAAMLFCAGVGAGLMYWAPIEWAYYLETPPYGLESGSTAAAEWASTYGIFHWGPTAWAFYCLPTIAIAYPYYVKKVPFLRLSTGCHYFFSGEEETRAERLIDWLFMIGLLGGAGTSLGFSTPMIAACIARITGWEADFGLEFAVVLVSVAMFATSVWLGLKKGIKRLSDINMWLALTLLGFVLLVGPTIFLLKASVNSLGLMAQNFIKMNSWTDAFTDSGFVENWTIFYWAWWVAYGPFVGMFVTRISRGRSIRQVVLGMLGYGSIGAAVFYMILGNYGLHLETTGVIAVTEVLANDGGPAAIVAILGQLPF…
Ga0392318_0169611_203_1708	MEQSRIDWLSFGTCVAIIVAASVFIAASPETAGPTLQGLYDYIAVEFGVFYLLASVAAISFLVWLAASRYGNVKLGSEDEGPEFSQLSWIAMLFCAGVGAGLMYWCVTEWAFYYESPPFGAEPRSTEAAEWASTYGLFHWGFTAWAFYCLPAIAIAYPYYVGKKDKLRFSLSCNWFLRGKEQGPLARIIDFLFMIALVGGAATSLGFSAPMIAACVAWLLGIQTSFELEVIIMGVCVGLFVLSVWLGLKKGIKRLSDINMYLALGLLLFILLVGPTVFLLKTSLNGLGMMTQNFLRMNFWTDPFTKSGFVESWTIFYWAWWIAFAPYVGLFITRISRGRTIRQVITGMLIFGSLGSWIFYMIIGNYALYLQLSGQLDFVNIMNSVSGNAAIVATLETLP…
Ga0392318_0198437_3_1331	LLLIWLAMGRYGKVRLASGDEPPEFGTLSWVAMLFCAGVGAGLMFWAPIEWAYYIDAPPFGLEPGSNPAAAWASTYGIFHWGPTAWAFYCLPTIAIAYPYYVKKVPYLRLSTSCHYFLAGREDSGAARVIDWLFMIGLLGGAGTSLGFSTPMIAAAVGRVTGWEADFGLEFGVVAVSVVIFGTSVWFGLKKGIKRLSDINMWLAFVLLAFVLVVGPTIFLLNTSMNSVGLMTQNFIRMNTWTDVFTNSGFVKNWTIFYWAWWIAYGPFVGLFVTRISRGRTIKQVIFGMLVYGSLGGALFYMTLGNFGLYLETTETISITSILTSDGGPAAIVAILDQLPFDVVIITVFAMIALIFSATTYDSASYILASSATRKLRAAEDPVRWHRVFWAVALAVLPL…
Ga0392318_0240511_3_1415	MEQSRIDWLSFGTCVAIIVAASVFIAASPDTAGPMLQGLYDYIAIEFGVFYLLASVAAISFLVWLAASRYGNVKLGSDDEGPEFGQLSWIAMLFCAGVGAGLMYWCATEWAFYYESPPFGAEPRSTEAAEWASTYGLFHWGFTAWAFYCLPAIAIAYPYYVGKKDKLRFSLSCNWFLRGKEQGPLARVIDFLFMIALVGGAATSLGFSAPMIAACVAWLFGIQTSFELEVIVMGVCVGLFVLSVWLGLKKGIKRLSDINMYLALGLLLFILLVGPTVFLLKTSLNGLGMMTQNFLRMNFWTDPFTKSGFVESWTIFYWAWWIAFAPYVGLFITRISRGRTIRQVITGMLIFGSLGSWIFYMIIGNYALFLQLSNQLDFVDIMNSVSGNAAIVATLETLP…
Ga0392318_0283727_154_1443	KVRLAAGDEEPEFGDLSWAAMLFCAGVGAGLLAWAPIEWAYYINAPPFGLEPGSNPAKEWASTYGIFHWGPTAWAFYCLPTIAIAYPYYVKQVPYLRLSTSCHYFLKGKENSGVARFIDWLFMIGLLGGAGTSLGFSTPMIAAAVGKVTGWEVNFGLEFGVVVVSVILFATSVWLGLKKGIKRLSDINMWLAFFLLAYVLVVGPTIFLLNTSMNSIGLMAQNFIRMNTWTDVFTNSGFVKSWTIFYWAWWIAYGPFVGLFVARISSGRTIRQVIFGMLAYGSLGGAMFYMILGNYGLHLETMEIVSVTSILTNDGAPTAIVAILDQLPFAVVIIGVFALIALIFSATTYDSASYILASCATRELKAKEDPARWHRLFWAVALTVLPLTLMFLGGLKTIQ…
Ga0392318_0313934_27_1367	MNHKIDWPSFIASIAIIFGVSIPLVLFPERGGNFLVSLYEQVSSHFGFLYLLSGLAVIILLTWLALGPYGKVRLAAGDEEPEFSTLSWTAMLFCAGVGAGLMFWAPIEWGYYYGAPPFGAEPYSAEAAEWASTYGIFHWGPTAWAFYCLPTIAIAYPYYAKKISFLRLSTSCHYFFGGEQETRSERLIDWLFMIGLLGGAGTSLGFSTPMIAACVARVTGLEANFTMDLAVVAVSVILFATSVWLGLKKGIKRLSDFNMWLAFLLLAFVLIAGPTVFLLKTSVNSLGLMVQNFVRMNSWTDAFTDSGFVENWTIFYWAWWIAYAPFVGLFVTRISRGRSIRQVIFGMIGYGTLGAGLFYMIFGNFGLSLELNETVAVTKIVAEQGGPAAIVAILDQLPM…
Ga0392318_0369274_2_1255	FPEKGGDFLVQLYTQLSNHFGFLYLLAGLAVMILLGWLALGPYGKVRLAAGDEEPEFSTLSWTAMLFCAGVGAGLMFWAPIEWGYYYASPPFGAEPYSVDAAEWASTYGIFHWGPTAWAFYCLPTVAIAYPYYAKKISFLRLSTSCHYFFSGEQETRSERLIDWLFMIGLLGGAGTSLGFSTPMIAACVARVTGLEANFTMDLAVVIVSVVLFATSVWLGLKKGIKRLSDFNMWLAFLLLGFVLIAGPTVFLLKTSVNSLGLMLQNFVRMNSWTDAFTDSGFVESWTVFYWAWWIAYAPFVGLFVTRISRGRSIRQVIFGMLGYGTLGAGLFYMIIGNFGLSLELNGSVAVTQMVKEQGGSAAIVAILDQLPMAVLAVAVYAVIALIFSATTYDSASYI…
Ga0392318_0392769_2_1213	GARWVSTAFDFVTTKFGVFYVWAGSAAVTFLLWLALGRHGRVRLGPDGCQPDYSTFSWAAMLFCGGIGSTILYWGTIEWAYYYQSPPFGETPGSAAAIQWAMSYPIFHWGIAGWAFYCLPAVAMAHVYHVQNQPSLRVSTACRAAIGAHADGALGRTLDLVFMVGLVGAAATGVGLSAPLVTTSISRFAGVPEQSYMSLVAVLLGTAVFAASVYVGLDRGIRRLSNLNVVLALIFLAFILVTGPTLFLLKASTDAIGFTVHNFVRMITWTDPLTDSGFVESWTVFYWAWWLALGPFMGIFVSKISRGRTIREMIFGMLGYGSLGCVLFIAVLGNYALHVQLNDIAPILDILNDRGAPAAIVEVLASLPSGRWLLPFFAVICLIFMATTYDSASYTLASC…
Ga0392321_0000273_8987_10513	MPIKQFRDVDHNIDWFIFTVTAALVVGVCLPLILYPEAGGEMVSAAFDFVTTYFGFAYIWAAMATLGFLLWIALGRYGRVRLGPADCTPEFSTFSWASMLFCGGIGTTVLHWGTIEWVYYYQAPPFGAAPGSAEALEWAVSYPLFHWGITGWAFYCLPAVAMGYAYHGRNLSSLKVSAACRSVIGDRADGPLGRLIDLVFMAGLVGAAGTGVGFSVPLITASISRFTGIPETFDMQLLIIFLGTVMFSVSVFAGLERGIRRLSTFNVALALLLLGFILVIGPTLFILKVSTDAIGFGLQNFIRMNSWTDPMSDSGFVENWTIFYWAWWIALGPYMGLFVAKVSRGRTLRGMVFGVIGFGSLGCAVFFSVLGNYALYLELNGTLPVLEILNEQGAPAAVV…
Ga0392321_0000345_8587_10092	MKAPKIDRVLFFSAAIAVSVACISLGIMEDQAAPYVSDLYDWIASNMGVFYQCFAIGTMIFLAWLVFGRFGKIRLGAGKPDFSTFSWAGMLFCAGTGASLLVWSGVEWAFYYDNPPYGVEPRSPEAIEWAAAYGPFHWGVTAWSIYALPTIAIAYSFYVKKIPYLRASASMHAILGPSGENSALGRLVDLAAMIALLGGAGTSLGVIAPTIAASIAELMNTESTFAMELGVMGFCIGLFAFSVYMGIEKGIKRLSDLNVYLALGFLAYILIAGPTLFILKTSVNTVGFMAENFVRMMTWTDPVENTGFVESWTIFYWAWWIAFAPPIGLFVTRISRGRTIRQVILSMLLFGTLGCWIFYFILGNYSLSIELENVASVTGSLAESGMYLTVANVLATLPL…
Ga0392321_0002287_1102_2550	LVCGFLVGSEQGAQWVSWAFAGITGQLGVVYVWAAVGTMLFLLVVAFGRHGGTLLGPPGEAPQFSTVSWGSMLFAAGIGTAVMYWGAIEWAFYYQTPPFGIEPQSPAAAEWAASYGIFHWSVAGWALYCLPALAIAYVYHVKGLSQLRLSVACQGVLGEWAKHWPGRLIDLLFMISLIGAASTGIGLSVPLISETLTRLTDWPDSFALKVSVMLTGTGLFAISVYLGLEKGIKRLSLFNTFLVFGFLVFVLIAGPTLFILKTGTNSIGLVLQNYFRMITWTDPVSNSGFVESWTVFYWAWWIALGPFVGMFIAKISRGRTIRQVILGTMGYGSLGCVLVFIVLGNYALDIQLSGAIDIVGRLNESGGAVAVIDIVASLPFSSVVLPIFGVICFVFMATT…
Ga0392321_0003599_3007_4506	MEQSKIDWPSFIATVAMILIVCIPLFYLGDSAAPYLQRVYDFISDQLGILYLLAAVATVGFLLWLACSRFGDVRLGDDEVEFSQMSWIAMLFCAGIGAGLMYWCVIEWTYYFEAPPFGVEARSTEAAEWASTYGLFHWGVTAWAFYCLPAIAIAYPYYNRKLDILRFSVSCNWFLKGKEHGPVARMIDFLFMVALIAGAGTGLGFSTPMIAECLTWLFGIEHTYGLEIWVMAVCVSLFVFSVWLGLQKGIKRLSDINLFLALGLLLFILFAGPTLFLVKTSLNGLGLMTQNFIRMNFWTDPFTKSGFVEDWTIFYWAWWVAFAPYVGLFITRISRGRTIKQVIKGMLLFGSLGCWVFYMIIGNFSMFQQLNEHVDVLGIMNTVDAPAAIVATLESTPMA…
Ga0392321_0008041_707_2218	MDRSRIDWPSFGASVAFIVVVCIPLAFAPEAAGKQLEVLYNFIANEFGILYLLASVGAMGFLAWLAFSRFGTIRLGDEEIEFSQLSWIAMLFCAGIGAGLMYWCVIEWTYYYSAPPFGVEPRSAAAAEWASTYGLFHWGFTAWAFYCLPTLAIAYPYYNRKLDILRFSVSCHWFLKGREYGPLARTIDFLFMVAMISGAATGLGYSAPMIAACIAWLFNFETSYALQVGVMALCVSLFIFSVWLGLKKGIKRLSDINLVLAVGLLLFILFVGPTVFLVKTSLNGLGLMAQNIVRMNFWTDPFTESGFVESWTIFYWAWWVAFAPYVGLFITRISRGRTIRQVITGMLIYGSLGCWVFYMIIGNYGLFLQLTETVDVLQVMNSGVEGAGNFAIVATLESL…
Ga0392321_0009811_3396_4895	MQERKIDRVLFFTAVIIVIAACIPLGFMPERAGPIVTDIYNWISSNLGIFYQWFGIGTILFLIWLSLSPYGHIRLGGDGEKPDFSTFSWAGMLFCAGTGASLLVWAGVEWAFYIDKPPFGAVPRSAEAIAWASAYGPFHWGITAWCFYALPTIAIAYPFYVKKIPHLRASTALHSLLGPSGENSPVGRTVDLAIMIALIGGAGTSLGVIAPTIAASVAELLGLQSNFLLQLIVMLFCISLFALSVYLGIEKGIKRLSDLNVYLALGLMAYILIVGPTLFILKATTDTIGFMLGNFVRMMSWTDPIDKTGFVESWTIFYWAWWIAFAPAIGIFVTRISRGRTIRQVIVSMIFYGTLGCWLFYFIMGNYSLALELNNVMSVTGHLAEHGMYETVASIIATL…
Ga0392321_0011974_3912_5330	MEHKIDWPSFIASIAIILGVSIPLILFPESGGKFLIGLYGKVASNFGFVYMIAGIAVIILLTWLALGPYGKVRLASGDEKPEFSDFSWIAMLFCAGIGAGLMYWAPIEWGYYYGAPPYGAEPYSVQAAEWASTYGIFHWGPTAWAFYCLPTIAIAYPYYAKNIPFLRLSTSCHYFFSGEEETRSERLIDWLFMIGLLGGAGTSLGFSTPMIAACVARITGLEADFAMELGVVIVSVIMFATSVWMGLKKGIKRLSDLNMWLAFTLLGLVLVAGPTVFLLKTSVNSLGLMVQNFVRMNSWTDAFTSSGFVENWTVFYWAWWIAYAPFVGLFVTRISRGRSIRQVIFGMTGYGTLGAGLFYMVFGNFGLSLELNETIVVTKIVTEQGGPAAIVAILDQLPL…
Ga0392321_0035237_1407_2915	MDQHRIDWPSFGTCVAVIALVCLPIVLAPDTAIIYLQSAYDWISRELGILYLLASVAAIGFLVWLAASRFGKIKLGQDDDEPEFSQLSWIAMLFCAGVGAGLLYWCVTEWAYYYDAPPFGAEPRSGEAAEWASTYGLFHWGFTAWAFYCLPAIAIAYPYYVKKMNILRFSISCNWFLKGKEQGPVARLIDLFFMVALIGGAASSLGFSTPMIAACIAWLFGIEPTFNLEMGVVVLCVLLFAASVWLGLKKGIKRLSNINLVLAFGLLLFILLVGPTAFLLKTSLNGIGLMAQNFLRMNFWTDPFSDSGFVESWTVFYWAWWIAYAPYIGLFVTRISRGKTIRQVIAGMLLYGSLGSWVFYMIIGNYALYLELAGNIDFTGIMKSVGGSAAIVATLETLP…
Ga0392321_0043760_122_1621	MKEARIDRPLFFAASAIAIAVCIPLGLIPEQAEKFISGLYGQIAGNFGILYQLFAIATISFLIWLASSRYGSIRLGRDGEKPEYSTFSWVGMLFCAGTGASLLVWSGVEWAYYIDAPPLGAVPRSQEAFEFATAYGPFHWGVAAWAFYALPTIAIAYPFYVKNVPHLRASTALHAILGKSGENSVIGRVVDLAAMIALLGGAGTSLGVIAPTIAASTAELLSIDTSFALQMMVMSVCIALFGASVYLGIDKGIRRLSDLNVYLILGLLAFILLVGPTLFMLKTSVNTTGVMLQNFIRMMTWTDPIEKTGFVESWTIFYWAWWIAFALPVGVFITRISRGRTIRQVIFGMMSFGTVGCWVFYFVLGNYSLSLELDGIMSVTTSLADNGMYVTVQKIVSTL…
Ga0392321_0044003_1448_2962	LKGPKLDRVLFFSAVVAVLAACIPLGLMAERAAPAVAELYNWIASNMGVFYQCFAIGTMLFLVWLTFGRFGHIRLGGDKPDFSTFSWAGMLFCAGTGASLLVWSGVEWAFYYDLPPYGVEPRSVQAAEWASAYGPFHWGVTAWSFYALPTIAIAYSFYVKNIPHLRASTALHAILGRSGENSMVGRLVDLAAMIALLGGAGTSLGVIAPTIAASVAQLLGIETSFTLELGVMAVCIGLFAISVYLGIEKGIKRLSDLNVYLALGFLAFVLIAGPTIFILKTSVNTLGFMAENFIRMMTWTDSIDDSGFVESWTIFYWAWWIAFAPPIGIFVTRISRGRTIRQVVLSMLLFGTLGCWVFYLILGNYSLSLELNNLMSVTGNLADNGMYQTVASIISTLPW…
Ga0392321_0046075_579_2084	LEQKQVDWGSFGACIAIVLVVCLPLAAFPDSGGKMVLQWYDFIANELGFLYLLAGSAAIVLLGWLAIGRFGKVLLGEPGEHPEFSDFSWAAMLFCAGVGAGLMAWAPIEWAYYIDAPPFGAEPRSAEATAWAATYGIFHWGPTAWCFYCLPTIAIAYPYYAKRVPYLRFSTAFYFWMDGQEETLWGRGIDLLFMIALLGGAGASLGFSTPLIAACISRLTGIGNDFALEFFVVVLCVVIFSGSVWLGLKKGIKRLSDFNLAIAFILLLFVLVVGPTVFLFKTSVNSVGLMLQNFVQMNTWTDAFTNSGFVESWTIFYWAWWIAYGPFVGLFVTRISRGRTIRQVIAGMIGYGTLGGSLFYMVLGNYSLYLELNETLAVSSLLNAQGAPAAIVATLDQLP…
Ga0392321_0049720_1182_2741	LGEYPAVNINKTKNHYRSGSLDSNVDKTNFVATIIIILLVSVPLVLNPTAGAQVMQTSYQFIATYFGWLYLLAGVAALVLLLWLAFGRYGSVKLGTAGEKPEFSTYSWVAMLFCAGIGAGLMYWSAIEWAYYYQAPPFGAEPKSLEAAKWASSYGVFHWGIIAWSFYCVPTLAIAYPFYAQKVPVLKYSVACHYWLAGREENVFARMMDFLFMIALIGGAGSSLGFSTPLIAALVSRLTGIEVSFGLEVAVVVTCVVIFATSVYLGLEKGIKRLSDLNLLLALLLLAFIVVAGPTLFLVKSALNSIGTVIQNFAAMSTWTDPFTDSGFVEDWTIFYWAWWIAYGPFVGLFVTRISRGRTIREVVLGMLTYGTLGCALFYLVLGNFSLNLQLSGQLDVLA…
Ga0392321_0050426_309_1829	MQGGKIDRVLFFTAAIIVVVACIPLGLMPERAGAVVSELYNWISSNLGVFYQWFGIGTIVFLAWLSMSPYGNIRLGGEGERPDFSTFSWAGMLFCAGTGASLLVWAGVEWAFYIDAPPFGAEPRSAEAIAWASSYGPFHWGITAWCFYALPTVAIAYPFYVKNVPHLRASTALHSILGPSGENSPVGRAVDLAIMIALIGGAGTSLGVIAPTIAASVAEILGIQTSFILQLVVMLFCIGLFALSVYLGIEKGIRRLSDINVYLALGLMAFILVVGPTLFILKAATDTIGFMLGNFVRMMSWTDPIDQTGFVESWTIFYWAWWIAFAPAIGIFVTRISRGRTIRQVVLSMIFFGTLGCWLFYFIMGNYSLSLELNNVMSVTQHLAEHGMYETVASIISTL…
Ga0392321_0052843_69_1583	MKAPKLDRVLFFSAVVVVLAACIPLGMMEERAAPVVSDLYNWIASNMGVFYQCFAIGTMLFLAWLTFGRFGHIRLGGDKPDFSNFSWAGMLFCAGTGASLLVWSGVEWAFYYDSPPFGAEPRSTEAIEWAAAYGPFHWGITAWSFYALPTIAIAYSFYVKKIPHLRASTSLHAILGRSGENSMMGRLVDLAAMIALLGGAGTSLGVIAPTIAATLAELFGIETSFTLELGVMVVCIGLFAISVYMGIEKGIKRLSDLNVYLALGFLTFILIAGPTLFIVKTSVNTVGFMAENFIRMLTWTDPVDNVGFVESWTIFYWAWWIAFALPIGIFVTRISRGRTIRQVVLSMLLFGTLGCWVFYFILGNYSLSLELESVTSVTESLAENGMYITVANVISTLPL…
Ga0392321_0053185_875_2368	MEQSKIDWAGFSACAAIIIVVCVTLMTAPDKAGVLLQSTYDYIANEFGILYLLASVAAISFLVWLACSRFGKVKLGEGDPEFGQLSWVAMLFCTGVGAGLMYWCATEWAFYYDAPPFGAEPRSAEAAEWASTYGLFHWGLTAWAFYCLPAIAIAYPYYVRKMNILRFSVSCNWFLQGREHGPLARTIDFLFMVALIGGAASSLGFSTPMIAACLAWLFEIDPSFDLEVAVIGLCVVLFGGSVWFGLKRGIKRLSDINLMLAFALLLFILLVGPTAFLVKTSLNAVGLMAQNFVRMNFWTDPFTDSGFVESWTIFYWAWWIAYAPFVGLFVTRISKGRTIRQVIVGMLILGSLGSWVFYMVIGNYALFHQLAGSVNFTGIMSEVSGNAAIVATLETLPLA…
Ga0392321_0056294_13_1341	VGNYGRIVLGRDGDQPEFSDYSWAAMLFCAGIGGGLMFWAPVEWAYYFAAPPFGVEPRSTAAADWASTYGIFHWGPGAWGFYCLPTLAVAYPYYVKRLPFLRFSISCNYLVGAENESAWGRFIDLLFMIALLGGAGSSIGFTTPLIAALISRLTGTDNGFGLELFAVFLCVGLFSISVWLGLRNGIKRLSDINLGLALALLLFVTVAGPTVFLLKTSLGSIGLMLQNFIRMNTWTDSFTESGFVETWTIWYWAWWIAYGPFVGLFVTRISRGRTIRQVILGMIGYGSLGTMIFYMTLGNFGLSLELSGTLSVTGIIEEQGHASAIVAILDQLPWPSIAIGVFCVVTVVFTATTYDSASYILASSATRRLEAGDDPARWHRLFWAVALAVVPVTLMFIGR…
Ga0392321_0056441_255_1754	MKHKVDWPSFSAAVAIILLVSAPLVLFPESGGKILAELYGFISSKFGFLYLIAGIAALALLLWLALGRYGKIRLAVDDEPPEFSDLSWAAMLFCAGVGAGLMYWAPIEWAYYLETPPYGLESGSTAAAEWASTYGIFHWGPTAWAFYCLPTVAIAYPYYVKKVPFLRLSTGCHYFFSGEEETRAERLIDWLFMIGLLGGAGTSLGFSTPMIAACIARITGWEADFGLEFGVVLVSVAMFATSVWMGLKKGIKRLSDINMWLALALLGFVLLVGPTIFLLKASVNSLGLMAQNFIKMNSWTDAFTDSGFVENWTIFYWAWWVAYGPFVGMFVTRISRGRSIRQVILGMLGYGSLGAAVFYMILGNYGLHLETTGTLAVTSILADEGGPAAIVAILDQLPF…
Ga0392321_0058552_1_1239	MEQRQVDWPSFGACIAIIVFVCVPLAAFPEASGKLLQRCYDLIASELGFLYLLAGIGAMVLLAWLAFGRHGQVVLGADDTPPDFSTYSWVAMLFCAGVGAGLLAWAPIEWAYYYDAPPFGAEPASAAAGAWASTYGIFHWGPTAWCFYCLPTIAIAYPYYTKRLTYLRFSTSCHYFFGGREETRSARVIDWLFMIALLGGAGSSLGFSTPLIAACISRLTGTANDFALEAVVVGICVAIFGTSVWFGLRKGIKRLSDVNMVLALVLLVFMLVVGPTVFLLKTSLNSVGLMLSEFVRMNSWTDPFTDSGFVESWTIFYWAWWVAYGPFVGLFVTRISRGRTIRQVILGMICWGSLGCALFYMIMGNYSMHLELTGVLDVSGLLAAEGAPGAIVASLDHVP…
Ga0392321_0070578_1137_2462	MFFLAWLTFGRFGHIRLGGEKPEFSTFSWAGMLFCAGTGASLLVWSGVEWAFYYDVPPYGVEPRSTQAAEWATAYGPFHWGVTAWCFYALPTIAIAYSFYVKNIPHLRASTAMHAILGPSGENSLVGRLIDLAVMIALLGGAGTSLGVIAPTIAASIAQLLGMETSFTLELGVMALCIGLFAISVYMGIEKGIKRLSDLNVYLALGFLAYIVIAGPTIFILKSSVSTVGFMAENFIRMMTWTDPIADQGFVESWTIFYWAWWIAFALPIGIFVTRISRGRTIRQVVLSMIFFGSLGCWLFYFVIGNYSLSLELDQVTSVTGSLAENGMYITVANIISTLPLSTLALSWFALVSIISVATTYDSASYTLASTATWELKEGDDPARWHRLFWAGVLGMLPI…
Ga0392321_0084384_24_1538	MREPNIEQSKIDWPNFVACVAIILLVCIPLAASPESGGEILQRAYDFIAQEFGIMYLLASVGAIGFLVWLASSRFGPVRLGEPDEKPEFATLSWVAMLFCAGVGAGLLYWCAIEWAHYYQAPPFGAEPYSPEAAEWASTYGLFHWGFTAWAFYCLPAVAIAYPYYVKKLNHLRFSASCQYFLAGREHGLVARGIDFLFMIALIGGAASSLGFSTPMIAACLARLFGIEPSFGLEVAVMVLCMSLFAASVWLGLKKGIKKLSDINLVLAFGLLLYILVVGPTAFLLKTSLNGVGMMAQNFLRMNFWTDPFTDSGFVEDWTVFYWAWWIAYAPFVGLFVTRISRGRTIRQVILGMMLFGSLGSWLFYMIIGNYSLFLELEGIVSITEIMRTESGNAAIVTT…
Ga0392321_0096502_747_2156	MPADGLPKANHNIDWFIFTGTAIIIPAVCVPLILYPEEGAAVVSASFDFVTTYFGFAYVWSAVAAIGLLAWLAMGRHGSVRLGPADSRPEFSTFSWAAMLFCGGIGTTVLYWGTIEWAYYYQTPPYGELPGSPAAIRWAVSYPIFHWGITGWAFYCLPAVGMAYAYHVGGIPSLKLSSACRAVIGTRSDGPLGRLIDLTLMVGLVGAAGTGVGFSAPLITASVSGFTGIPEGLTMTLLAVALGTVVFAVSVYAGLERGIKRLSNINAVMALLLLVFVLVAGPTLFILKASTDAIGFQFQNFIRMNTWTEPLSDSGFVESWTIFYWSWWIALGPFMGVFVSKISRGRTIREMIFGVVGYGTLGCTLFFCVLGNYALHLELEGLVPVIDILNERGAPAAIV…
Ga0392321_0122332_253_1770	MEQSKTDWVNFGACVAIIFLVCLPLALSPDTSGKLMQSMYDFIANELGILYLLAGVGCIGLLIWIASSRFGAVKLGDADESPEFSTLSWVAMLFCAGVGAGLMYWCGIEWSFYYQSPPFGVEPRSAAAAEWASTYGMYHWGFSAWAFYCLPTIAIAYPYYVKKLPYLRFSSSCHYFLKGREHGAVSRGIDFLFMIALIGGAASSLGFSSPMIAALLARLFDIPLSFGLEFTVVILCVVLFACSVWLGLKKGIKRLSDANLLLAFSLLIFVLIAGPTLFLLKTSINSVGLLAQNFVRMSFWTDPLSDSGFVENWTIFYWAWWIAFAPYVGLFVTRISRGRTIRQVIVGMLVLGSLGGWVFYMILGNYSMYLELEGVVAVSEIVESQSGNQAIIAILDQLP…
Ga0392321_0129070_10_1212	MYWSAIEWAYYYQSPPFGAVPQSAEAARWASSYGIFHWGFIAWAFYCLPTLAIAYPFYAERVPVLKYSVACHYWLKGREESPLARCMDFLFMIALIGGAASSLGFSTPLIAALLSRLTGVEVSFGLEMVVVGICVVAFAASVFLGLEKGIKRLSNINMAAALLLLAFILIAGPTLFIIKTSLNSIGVVAQNFLAMSSWTDPFTESGFVEDWTIFYWAWWIAYGPFVGLFVTRISRGRTIRQVVLGMLLYGTLGGALFYMVLGNFSLGLQLSGELDVLAVMAEADGNQAIVAGFDQLPLAELAIALFCFVSIVFSATTYDSASYTLAASASHHLHPSEDPPRWHRTFWAVALAILPVTLMYVGGIKVAQTAVLVVSLPILLTGVLSAWCLVKSLQQDHGGP
Ga0392321_0129179_634_1842	VTEWAYYYDAPPFGAEPRSVEAQEWASTYGMFHWGFTAWAFYCLPAIAIAYPYYTKKLDILRFSVSCHWFLKGNEHGPLARSIDFLFMIALLGGAASSLGFSTPMIAACLGWLFGIEVTDTLEIAVVMLCMVLFALSVWLGLKKGIKRLSDINVVLAFGLLLFILVVGPTAFLLKASLNSVGLMADNFLRMSFWTDPFTDSGFVESWTIFYWAWWIAFAPYIGLFVTRISRGRTIRQVIFGMLVWGSLGSWLFYMIMGNYALSLELAGQVDFTGIMNRESGSAAIVATLEQLPLTGIVIGVFSVISIVFAATTYDSASYTLASSATLHLKAGDDPARWHRVFWAFALGLMPVALMLLQGNLRPIQVILLIVSFPILFVGVAMSIALVKTLSTDYQSNWK…
Ga0392321_0231400_2_1411	HASEPSEQSHGIEPSEPSHNIDWFIFISTALIIVGVCVPLILFPEAGAQSVSTAFDFVTMKFGVLYVWSASAAVIFLLWLALGRHGRVRLGPDGCRPDYSTFSWAAMLFCGGIGSTILYWGTIEWAYYYQSPPFGEAPGSAAAIQWAMSYPIFHWGLTGWAFYCLPAIAMGHVYHVQNQPSLRVSTACRAAIGAHADGALGRALDLVFMVGLVGAAATGVGLSAPLITASISRFAGVPEESYMSLVTVLLGTLLFAASVYAGLDRGIRRLSNLNVVLALVFIAFVLVTGPTLFLLKASTDAVGFTLQNFIRMNTWTDPLTDSGFVESWTIFYWAWWLALGPFMGIFVSKISRGRTIREMIFGMLGYGSLGCVLFIAVLGNYALHVQLNDLVPVLDILND…
Ga0392321_0236717_166_1395	MKKQKVDWPSFSASVTIILVASIGLILFPESGGEVLLELYGLISSHFAFLYLFAGVATLLLLVWLAMGRYGKVRLASGDEQPEFSTLSWVAMLFCAGVGAGLMFWAPIEWAYYIDAPPFGLEPGSNSAAAWASTYGIFHWGPTAWAFYCLPTIAIAYPYYVKQVPYLRLSTSCHYFLAGKEDSGAARVIDWLFMIGLLGGAGTSLGFSTPMIAAAVGRVTGWEADFGLEFGVVAISVVIFGTSVWFGLKKGIKRLSDINMWLAFVLLAFVLVVGPTIFLLNTSMNSIGLMTQNFIRMNTWTDVFTNSGFVKNWTIFYWAWWIAYGPFVGLFVTRISRGRTIKQVIFGMLVYGSLGGALFYMTLGNFGLYLEITETISITSILTNDGGPAAIVAILDQLP…
Ga0392321_0265774_69_1298	MLFCAGTGATLLAWSGVEWAYYIDSPPFGAVPRSTEAIEWAVSYGAFHWGIPAWSFYALPTIAIAYPYYVKKVPRLRASTSLHAILGESAENSFVGRAVDLAAMIALLGGAGTSLGVIAPTIAASIAELLGVSPSFTIELVVMFLCISLFGLSVWLGLEKGIKRLSDLNVYLMLGLLAFVLIVGPTLFILKTSTNTLGFMASNFVRMITWTDPIDKTGFVEAWSIFYWAWWISFALPIGVFITRISRGRTIRQVVWGMIAFGSFGCWIFYFILGNYSLALELTDAFSVTGSLTENGMFVTIENIISTLPFGVGALSLFIVVSVISAATTYDSASYTLASTATAELKDGEHPARWHRLFWALILCLLPIFMMYVGGLQIIRSGVLVASVPLLLVGVGMIV…
Ga0392321_0282245_4_1275	MFGLVVLVVIVTCIPLGLMPERSAIVVSKLYETITSNFGVLYQLFAIGTILFLAWLAFGRFGHIRLGGENGKPDFSTFSWAAMLFCAGTGATLLAWAGVEWISHYEAPPFGAEPRSVEAIQWAIAYGPFHWGVAAWSFYALCTVAIAYPFYVQRFPHLCASTGCHALLGPDGNTSFIGRGIDVAAMIGLLGGAGISLGLTAPLIAAVIAELFGFEVTFTLQTAVIVVCIALFALSVYLGLEKGIKRLSDINIVVALLLLAYILAVGPTVFILKASIETLGFMAQNFVSMMTWTDAVNNTGFVESWTIFYWAWWIAFAPVVGIFLSRISRGRTIRQVILSVVLFGSLGCWLFYFVMGNYALFLQLENILSMTEILADEGMYVATAKIVASLPFGSVVLAV…
Ga0392321_0298882_3_1238	IVGICIPLILFPEAGSRSVSAAFDFVTRRFGVFYIWSAIAAFGFLLWLALGRHGRVRLGPEGCRPDYSTFSWAAMLFCGGIGSTVLYWGIIEWAYYYQAPPFNEVPGSPAAIQWAMSYPIFHWGITGWAFYCLPAIAMGHAYHVRNQPSLRVSTACRAAIGRHADGALGRALDLVFMVGLVGAAATGVGLSAPLITASVSRFAGIPEEFYMSMVAVLLGTLLFAASVWVGLDRGIRRLSNLNVILALIFLGFVLVVGPTLFLLKATTDAIGFALQNFVRMMTWTDPLTDSGFVESWTVFYWAWWLALGPFMGIFVSKISRGRTIREMVFGMLGYGSLGCILFFAILGNYALHVHLNDLAPVMDTLNDKTLGAPAAIVDILVSLPTGRWLLPYFAVICLI…
Ga0392324_0112031_746_2155	MRRNEHGVDWSIFAITLVILLGICIPLAVAPERGGELIQRVYTYLAARFGVSYLWSATAAFVFLLSLAFSRYGRVKLGDEKPEYSTRSWASMLFCAGVATGIFYWGTIEWAYYYEAPPFGLAPRSAEAAEWAVTYGMFHWGLTGWSLYCLPALAISYSYYVRRRQILRSSAACQSLIGRHADGLAGQLIDILFMVGLLGAAGTSLGLGAPMVAAGISNLSGLEESFGLRLVIIVFCTLMFSVSVYLGLDRGIKALSNINMVGAMSLLGFILVAGPTLFIVKMGTNSLGLIFANLIRMSTWTDPIRNTGFVENWTVFYWAWWIALGPFMGLFVTRISRGRTIRQVVFGMLGYGSMGCWLHYIVLGNYALKLQLDGTLPVTAILQEQGAPHAIASVIASLP…
Ga0392324_0330850_3_1301	LLALFPSQGAAVVDAIFAVVAHNFKWLYLLFGLFCVGFMIWLGLSRWGAIKLGAPEDEPEFSNYTWAAMMFCAGIGIAIVYWAFLEPVYYMNTSILHVDPSSQKGLIGELAGMYGQFHWGITPWAIYALPAIPIAYAIHVKRIPALRLSTACRGVIGAHAEGFFGKLIDTVVIFAMIGGVGTSLGLAVPLVTRLVSKMTGLPMSFGLQLVILCVWTALFTYTVWAGLKSGIARLADLNTYIAFFLLVYVFVIGPTTFILNTWCNSLGLMFSDFIKLSLWSDPIGNGGFPETWTVFYWAWWVAYAPMIGLFVARISRGRTIRRVIFGELVFGSLGCWVFFAVWGGYAIHLQTAGTLDVYGVLKSSGWSNDVTIVAILDSIPGAKYLFIPVFTVLCFIFLA…
Ga0392324_0337474_92_1291	MKHKIDWPSFTASIAIIFGVSIPLVLFPERGGNFLVSLYEQVSSHFGFLYLLAGLAVIILLTWLALGPYGKVRLAAGDEEPEFSTLSWTAMLFCAGVGAGLMFWAPIEWGYYYGAPPFGAEPYSAEAAEWASTYGIFHWGPTAWAFYCLPTIAIAYPYYAKKISFLRLSTSCHYFFGGEQETRSERLIDWLFMIGLLGGAGTSLGFSTPMIAACVARVTGLEANFTMDLAVVAVSVILFATSVWLGLKKGIKRLSDFNMWLAFLLLAFVLIAGPTVFLLKTSVNSLGLMVQNFVRMNSWTDAFTDSGFVENWTIFYWAWWIAYAPFVGLFVTRISRGRSIRQVIFGMLGYGTLGAGLFYMIFGNFGLSLELNETVAVTQMVKEQGGPAAIVAILDQLPMA
Ga0402099_0001209_6077_7582	MEQSRIDWLSFGTCVAIIAAAGIFLAASPETAGPMLQGLYDFIAIEFGVFYLLASVAAISFLVWLAASRYGNVKLDSDDEGPEFSQLSWIAMLFCAGVGAGLMYWCATEWAFYYESPPFGAEPRSTEAAEWASTYGLFHWGFTAWAFYCLPAIAIAYPYYVGKKDKLRFSLSCNWFLRGKEQGPLARVIDFLFMIALIGGAATSLGFSAPMIAACAAWLFGIQTSFELEVIIMGVCVGLFVLSVWLGLKKGIKRLSDINMYLALGLLLFILLVGPTVFLLKTSLNGLGMMTQNFLRMNFWTDPFTKSGFVESWTIFYWAWWIAFAPYVGLFITRISRGRTIRQVITGMLIYGSLGSWIFYMIIGNYALFLQISGQLDFVNIMNSVSGNAAIVATLETLP…
Ga0402099_0004182_697_2196	MNDLKIDRILFFTAALLVFLVCLPMGLMPERSAASVSQVYGWIASNLGFLYQWAAIGSIVFLLWLGLGRHGDIRLGDEGEPPEFSDFSWAGMLFCAGTGASLLVWAGVEWAFYYDSPPFGVTPRSTEAIEWGSAYGLFHWGIIAWCFYALPTIAIAYPFYVKKIPYLRASTALHSVLGPDAGNSTLGRIVDLACMIALLGGAGSSLSMIAPTIAATIATLLAIETSFVLELIVILVCISLFSLSVYKGLEKGIKKLSDLNVYLAVAFLGYVLLAGPTLFILKMSTDSIGFMLSNFARMTTWTDPVEQSGFVETWSIFYWAWWVAFAPPIGVFVTRISRGRTIRQVIFSMILFGSLGCTLFYSILGNYSLSLELDQVISVTGSLKEEGMFVTVANVLNTL…
Ga0402099_0011962_1_1359	WLYLLAGVAALVLLLWLAFGRYGSVKLGTAGEKPEFSTYSWVAMLFCAGIGAGLMYWSAIEWAYYYQAPPFGAEPKSLEAAKWASSYGVFHWGIIAWSFYCVPTLAIAYPFYAQKVPVLKYSVACHYWLAGREENVFARMMDFLFMIALIGGAGSSLGFSTPLIAALVSRLTGIEVSFGLEVAVVVTCVVIFATSVYLGLEKGIKRLSDLNLLLALLLLVFIVVAGPTLFLVKGALNSIGTVIQNFAAMSTWTDPFTDSGFVEDWTIFYWAWWIAYGPFVGLFVTRISRGRTIREVVLGMLTYGTLGCALFYLVLGNFSLNLQLSGQLDVLAILNEQDGNQAIVAGFDQLPWAGLVIGLFCFVSIIFSATTYDSASYTLATSASHHLHPSEDPPRWHRS…
Ga0402099_0012954_166_1680	VSVPGLKIDRVLLFTAAAAVLAVCIPLGLVPEQAGPIVEDVYNWIATNLGVFYQLFGIGTILFLVWLAFGPYGGVRLGGRGEQPDFSTFSWAGMLFCAGTGASLLVWSGVEWAFYIDAPPFGAEPRSPEAIAWAASYGPFHWGITAWCFYALPTIAIAYPYYVRKVPHLRASTALHSILGPAGENSAIGRVVDLAMMIALLGGAGTSLGVIAPTIAATIAQLLGIQTSFMLELMVMILCIGLFALSVYLGIEKGIKRLSDINVYLALGLLTYVLIVGPTLFILKATTDTIGFMLGNFVRMMTWTDPIEQTGFVESWTIFYWAWWIAFAPAIGIFVTRISRGRTIRQVILSMIFFGTLGCWVFYFVLGNYSLSLELDNIMSVTRSLSDHGMYVTVANIIS…
Ga0402099_0021994_1027_2544	MEQSRIDWPSFGLCAAILLFTSVPLMVYPEASSAYLEKLYTYIASEFGVLYLLASVGSISFLAWLAFSRFGNVQLGDREDGKPEFSTISWVGMLFCAGVGAGLLYWCGIEWGYYYDSPPFGVEPRSAEAAEWASTYGLFHWGFTAWAFYCLPAVAIAYPYYSKKLDILRFSVSCHWFLKGREHGAIARTIDFLFMVAMLGGAASGLGFSTPMIAATIAWLFGIEPTNTLEIAVVFLCISLFAVSVWLGLKKGIKRLSDINVALAFGLLAFILIVGPTTFIVKTGLNGIGLMAQNFIRMNFWTDAFSDSGFVENWTIFYWAWWIAFAPYVGLFVTRISKGRTIRQMITGMLFWGSLGGWMFYIVIGNYSLFLELNGVVDITGIMSSQSPDAAIVAMLETL…
Ga0402099_0025719_678_2180	MEHKIDWPSFIASIAIILGVSIPLILFPESGGKFLIDLYGKVASNFGFVYMIAGIAVIILLTWLALGPYGKVRLASGDEKPEFSDFSWIAMLFCAGIGAGLMYWAPIEWGYYYGAPPYGAEPYSVQAAEWASTYGIFHWGPTAWAFYCLPTIAIAYPYYAKNIPFLRLSTSCHYFFSGEEETRSERLIDWLFMIGLLGGAGTSLGFSTPMIAACVARITGLEADFAMELGVVFVSVIMFATSVWMGLKKGIKRLSDLNMWLAFTLLGLVLVAGPTVFLLKTSVNSLGLMVQNFVRMNSWTDAFTSSGFVENWTVFYWAWWIAYAPFVGLFVTRISRGRSIRQVIFGMTGYGTLGAGLFYMVFGNFGLSLELNETIVVTKIVTEQGGPAAIVAILDQLPL…
Ga0402099_0026704_1329_2714	MYDFISREFGVLYLIASVAAIGFLVWLAISRFGAIRLGEADEAPEFKSISWIAMLFCAGIGAGLLYWCATEWAFYYQAPPFGVEPYSPEAAEWASTYGLFHWGVTAWAFYCLPAIAISYPYYTKKVDQLRFSTSCHYFLAGREHGLFARGIDFLFMIALIGGAATSLGFSTPMIAACIAWLFDIEHGFGLEVAVMALCLSLFATSVWLGLRKGIKRLSDINLILAFGLLLFILVVGPTAFLLKASLNGVGMMAQNFLRMNFWTDPFTDSGFVEDWTVFYWAWWIAYAPYVGLFVTRISRGRTIRQVITGMLVFGSLGSWIFYMVIGNYSMSLELQGVISITEIISTKGADAAIVATLEQLPFAVVVIGVFSVIALIFAATTYDSASYILASGATLHMKP…
Ga0402099_0030167_896_2395	MKEPRIDRLLFFAASAAAIIVCIPLGLIPEQSEQFISGLYDRIASNFGVLYQMFAIGTFGFLIWLASSRYGRIRLGGDGDKPDYSTFSWVGMLFCAGTGASLLVWSGVEWAFYIDAPPLGATPRSLEAFEIAAAYGPFHWGIAAWAFYALPTIAIAYPFYVKNVPHLRASTSLHAILGKSGENSMIGRIVDLAAMIALLGGAGTSLGVIAPTIAASTAELLSIETSFALEAIVMTVCIGLFGASVYLGIDRGIRRLSDLNVYLILGFLAFIFVVGPTVFLLKSSVNTAGVMLQNFVRMMFWTDPVEKTGFVESWTIFYWAWWIAFALPVGVFITRISRGRTIRQVILGMLSFGTLGCWLFYFVFGNYSMSLELSETLSVTGSLAENGMYITVENVVSTL…
Ga0402099_0036876_1257_2690	MKGARIDRLLFFAASAAAIIVCIPLGLIPEQAEQFVSGLYDRIASNFGVLYQMFAIGTIGFLVWLASSRYGKIRLGGDGEEPDYSTFSWVGMLFCAGTGASLLVWSGVEWAFYVDAPPLGATPRSPEAFEFAAAYGPFHWGVAAWAFYALPTIAIAYPFYVKNVSHLRASTSLHAILGKSGENSMIGRIVDLAAMIALLGGAGTSLGVIAPTIAASTAELLSIETSFALEAIVMTVCIALFGASVYLGIDRGIRRLSDLNVYLILGLLAFIFVVGPTVFLLKSSVNTMGVMLQNFVRMMFWTDPVEKTGFVESWTIFYWAWWIAFALPVGVFITRISRGRTIRQVIVGMLSFGTLGCWLFYFVFGNYSMSLELAGTLSVTGSLAENGMYVTVEKVVSTL…
Ga0402099_0039891_541_2040	MKEARIDRPLFFAASAIAIAVCIPLGLIPEQAEKFISGLYGQIAGNFGILYQLFAIATISFLIWLASSRYGSIRLGRDGEKPEYSTFSWVGMLFCAGTGASLLVWSGVEWAYYIDAPPLGAVPRSQEAFEFATAYGPFHWGVAAWAFYALPTIAIAYPFYVKNVPHLRASTALHAILGKSGENSVIGRVVDLAAMIALLGGAGTSLGVIAPTIAASTAELLSIDTSFALQMMVMSVCIALFGASVYLGIDKGIRRLSDLNVYLILGLLAFILLVGPTLFMLKTSVNTTGVMLQNFIRMMTWTDPIEKTGFVESWTIFYWAWWIAFALPVGVFITRISRGRTIRQVIFGMMSFGTFGCWVFYFVLGNYSLSLELDGIMSVTTSLADNGMYVTVQKIVSTL…
Ga0402099_0046428_1165_2448	LGEPGEHPEFSDFSWAAMLFCAGVGAGLMAWAPIEWAYYIDAPPFGAEPRSAEATAWAATYGIFHWGPTAWCFYCLPTIAIAYPYYAKRVPYLRFSTAFYFWMDGQEETLWGRGIDLLFMIALLGGAGASLGFSTPLIAACISRLTGIGNDFALEFFVVVLCVVIFSGSVWLGLKKGIKRLSDFNLAIAFILLLFVLVVGPTVFLFKTSVNSVGLMLQNFVQMNTWTDAFTNSGFVESWTIFYWAWWIAYGPFVGLFVTRISRGRTIRQVIAGMIGYGTLGGSLFYMVLGNYSLYLELNETLAVSSLLNAQGAPAAIVATLDQLPLGGVVIGAFCLVSIVFSATTYDSASYTLASSATRRLSAGDDPARWHRVFWAVALAVLPLTLMFIGGLKVLQTAT…
Ga0402099_0047892_1220_2428	TGASLLVWAGVEWAFYIDKPPFGAVPRSAEAIAWASAYGPFHWGITAWCFYALPTIAIAYPFYVKKIPHMRASTALHSLLGPSGENSPVGRTVDLAIMIALIGGAGTSLGVIAPTIAASVAELLGLQSNFLLQLIVMLFCISLFALSVYLGIEKGIKRLSDLNVYLALGLMAYILIVGPTLFILKATTDTIGFMLGNFVRMMSWTDPIDKTGFVESWTIFYWAWWIAFAPAIGIFVTRISRGRTIRQVIVSMVLFGTLGCWMFYFIMGNYSLALELNNVMSVTGHLAEHGMYETVASIISTLPLGPLTLFVFALISVISVATTYDSASYTLASTATSELKVGENPARWNRLVWAAVLGTLPIFMMLVGGLDIIRSGVLIASLPLLIIGVAMAVALTKSL…
Ga0402099_0048372_1_1458	IALACLPIVLAPDTAIIYLQSAYDWISRELGILYLLASVAAIGFLVWLAASRFGKIKLGQDDDEPEFSQLSWIAMLFCAGVGAGLLYWCVTEWAYYYDAPPFGAEPRSGEAAEWASTYGLFHWGFTAWAFYCLPAIAIAYPYYVKKMNILRFSISCNWFLKGKEQGPVARLIDLFFMVALIGGAASSLGFSTPMIAACIAWLFGIEPTFNLEMGVVVLCVLLFAASVWLGLKKGIKRLSDINLVLAFGLLLFILLVGPTAFLLKTSLNGIGLMAQNFLRMNFWTDPFSDSGFVESWTVFYWAWWIAYAPYIGLFVTRISRGKTIRQVIAGMLLYGSLGSWVFYMIIGNYALYLELAGNIDFTGIMKSVGGSAAIVATLETLPLTSIVISAFSAIAIIFA…
Ga0402099_0052723_234_1838	MHGSEPSEQSDGVESSESSHNIDWFIFISTAVIVIGICVPLALFPEAGAQSVSAAFDFVTKKFGILYVWSASAAVTFLLWLALGRHGRVRLGPDGCRPEYSTFSWAAMLFCGGIGSTILYWGTIEWAYYYQSPPFGEAPGSAAAIQWAMSYPIFHWGIAGWAFYCLPAIAMGHAYHVQNQPSLRISTACRAAIGAHADGALGRALDLVFMVGLVGAAATGVGLSAPLVTTSISRFAGVPEESYMSLVAVLLGTAVFAASVYAGLDRGIRRLSNLNVILALIFLAFILTTGPTLFLLKSSTDAVGFMIQNFIRMITWTDPLTDSGFVESWTIFYWAWWLALGPFMGIFVSKISRGRTIREMIFGMLGYGSLGCVLFIAVLGNYALHVQLSDLAPILDILN…
Ga0402099_0117642_3_1481	SFSASVTIILVASISLILFPESGGEILLELYGLISSHFAFLYLFAGVATLLLLLWLAMGRYGKVRLASGDEQPEFSTLSWVAMLFCAGVGAGLMFWAPIEWAYYIDAPPFGLEPGSNSAAAWASTYGIFHWGPTAWAFYCLPTIAIAYPYYVKKVPYLRLSTSCHYFLAGKEDSGAARVIDWLFMIGLLGGAGTSLGFSTPMIAAAVGRVTGWEADFGLEFGVVAVSVVIFGTSVWFGLKKGIKRLSDINMWLAFVLLAFVLAVGPTIFLLNTSMNSIGLMTQNFIRMNTWTDVFTNSGFVKNWTIFYWAWWIAYGPFVGLFVTRISRGRTIKQVIFGMLVYGSLGGALFYMTLGNFGLYLEITETISITSILTNDGGPAAIVAILDQLPFDVVIITVF…
Ga0402099_0122439_212_1648	VLDPVGGAELVQQSYKFIATNFGWLYLLGGIAALLLVLWLAFGRFGAVTLGSAGEKPEFSTYSWVAMLFCAGVGAGLMYWSAIEWAYYYQSPPFGAVPQSAEAARWASSYGIFHWGIIAWSFYCLPTLAIAYPFYAERVPVLKYSVACHYWLKGREEGPLARSMDFLFMIALIGGAASSLGFSTPLIAALLSRLTGVEASFGLEMVVVGICVVAFAASVFLGLEKGIKRLSNINMAAALLLLAFVLIAGPTLFIIKTSLNSIGVVAQNFLAMSSWTDPFTESGFVEDWTIFYWAWWIAYGPFVGLFVTRISRGRTIRQVVLGMLLYGTLGGALFYMVLGNFSLGLQLSGELDVLAVMAEADGNRAIVAGFDHLPLAELAIALFCFVSIVFSATTYDSAS…
Ga0402099_0136858_298_1563	MLFCGGIGSTILYWGTIEWAYYYQSPPFGEEPGSAAAIQWAMSYPIFHWGITGWAFYCLPAVAMAHVYHVQNQPSLRVSTACRAAIGAHADGVLGRALDLVFMVGLVGAAATGVGLSAPLVTTSISRFAEIPEQSYMSLIAVLLGTAVFAASVYAGLDRGIRRLSNLNVVLALIFLAFILVTGPTLFLLKASTDAVGFTIQNFIRMITWTDPLTDSGFVESWTVFYWAWWLALGPFMGIFVSKISRGRTIREMIFGMLGYGSLGCVLFIAVLGNYALHAQLSGLAPILDILNDRGAPAAIVEVLASLPSGRWLLPFFGLICLIFMATTYDSASYTLASCATRRLPTDQHPARWNRVFWALALGLVPITLLVLGGLRSLQTAAVVVSLPLIIVGIIMSVS…
Ga0402099_0137205_364_1584	MEQSRIDWPSFGACIAIIVVVCIPLALSPDTAGALLKALYEYIAAEFGIFYLLASVAAISFLVWLASSRFGSVKLGAEDDEPEFSQLSWIAMLFCAGVGAGLMYWCATEWAFYFESPPFGVEPRSIEAAEWASTYGLFHWGFTAWAFYCLPAIAIAYPFYVHKKNVLRFSLSCSWFLRGREQGLAARVIDFLFMIALIGGAATSLGFSAPMIAACLAWLFDIPTGFNLEVVVMGICVALFVLSVWLGLKKGIKRLSDINMFLALGLLLFILVVGPTVFLLKTSLNGLGMMTQNFLRMSFWTDPFTDSGFVESWTIFYWAWWIAFAPYVGLFITRISRGRTIRQVITGMLIFGSLGSWIFYMIIGNYALFLQQSGGLDFVNVLNTVNGDAAIVATLETLP…
Ga0402099_0145206_148_1545	AFDFVTTKFGVFYVWAGSAAVAFLLWLALGRHGRVRLGPDGCQPDYSTFSWASMLFCGGIGSTILYWGTIEWAYYYQSPPFGEAPGSAAAIQWAMSYPIFHWGIAGWAFYCLPAVAMAHVYHVQNQPSLRISTACRAAIGAHADGALGRALDLVFMVGLVGAAATGVGLSAPLVTTSISRFADIPEQSYMSLVAVLLGTAVFAASVYVGLDRGIRRLSNLNVVLALIFLAFILVTGPTLFLLKASTDAIGFTIHNFVRMITWTDPLTDSGFVENWTIFYWAWWLALGPFMGIFVSKISRGRTIREMIFGMLGYGSLGCVLFIAVLGNYALHVQLNDLAPILDILNDRGAPAAIVEVLASLPSGRWLLPFFAVICLIFMATTYDSASYTLASCATRRLPA…
Ga0392322_0015529_4161_5726	MSDSDPSEPSHNIDWFIFLCTAVVIVSVCVPLILFPEAGARWVSGAFDFITTKFGIFYIWSASAAVVFLLWLALGRHGRVRLGPEGCRPDYSTFSWAAMLFCGGIGSTVLYWGTIEWAYYYQAPPFNQVPGSAAAMQWAISYPVFHWGITGWAFYCLPAVAMAHAYHVRNQPSLRVSSACRAAIGAHADGVLGRSFDLVFMVGLVGAAATGVGLSAPLITSSISQFADIPEEKYMSLITVILGTFLFAGSVYAGLDRGIRRLSNLNVILALLFLAFVLAAGPTLFILKTTTDAVGFAIQNFIRMMTWTDPLTDSGFVESWTIFYWAWWLALGPFMGIFVSKISRGRTIREMIFGMLGYGSLGCVLFFSVLGHYALYLELGDFVPVLDTLGERGASAAIV…
Ga0392322_0021472_3246_4874	LGIRESFKLIDKATFFGALGLLLAVTLPLIFFPDQGAIWVGLARSFLVENFGFLYLSLGVGAGVFMLYIAFSDIGSIRLGHPDEKPEFTTASWAAMLFCAGIGASILYWGTIEWAYYYQAPPFQLEPESAEAARWAAAYGIFHWGPLAWSIYLIPALPIAYFYYVRHRNVLKVSEALLPVLGEGPARGKTGKLIDILFVFGMLGGAATSLGLAAPLINEGAHELFGAPRNITTQIIVLLVCTAVFGTSAYAGLKKGIQRLSVINMWLALGLLAFVLIVGPTVFMLNTGIDALGRVVSNLVHMATWIEPFGGFENFEDTQFPQDWTIFYWAWWLAYAPAVGLFIARISRGRTIREMIVGSIFFGTLGCFLFFMCLGNFGMYLQLSGELDVIHILNSQTPT…
Ga0392322_0035482_261_1787	MPIKQFRDVDHNIDWFIFTVTAALVVGVCLPLILYPEAGGEMVSAAFDFVTTYFGFAYIWAAMATLGFLLWIALGRYGRVRLGPADCTPEFSTFSWASMLFCGGIGTTVLHWGTIEWVYYYQAPPFGAAPGSAEALEWAVSYPLFHWGITGWAFYCLPAVAMGYAYHGRNLSSLKVSAACRSVIGDRADGPLGRLIDLVFMAGLVGAAGTGVGFSVPLITASISRFTGIPETFDMQLLIIFLGTVMFSVSVFAGLERGIRRLSTFNVALALLLLGFILVIGPTLFILKVSTDAIGFGLQNFIRMNSWTDPMSDSGFVENWTIFYWAWWIALGPYMGLFVAKVSRGRTLRGMVFGVIGFGSLGCAVFFSVLGNYALYLELNGTLPVLEILNEQGAPAAVV…
Ga0392322_0036577_2200_3705	LEQKQVDWGSFGACIAIVLVVCLPLAAFPDSGGKMVLQWYDFIANELGFLYLLAGSAAIVLLGWLAIGRFGKVLLGEPGEHPEFSDFSWAAMLFCAGVGAGLMAWAPIEWAYYIDAPPFGAEPRSAEATAWAATYGIFHWGPTAWCFYCLPTIAIAYPYYAKRVPYLRFSTAFYFWMDGQEETLWGRGIDLLFMIALLGGAGASLGFSTPLIAACISRLTGIGNDFALEFFVVVLCVVIFSGSVWLGLKKGIKRLSDFNLAIAFILLLFVLVVGPTVFLFKTSVNSVGLMLQNFVQMNTWTDAFTNSGFVESWTIFYWAWWIAYGPFVGLFVTRISRGRTIRQVIAGMIGYGTLGGSLFYMVLGNYSLYLELNETLAVSSLLNAQGAPAAIVATLDQLP…
Ga0392322_0038783_503_2074	MSEMTGSDPSEPGHNIDWFIFISTAVIILGICIPLVVFPEAGSRSVSAAFDFVTEKFGVFYIWSASAAVAFLLWLALGRHGKVRLGPEGCHPDYSTFSWAAMLFCGGIGSTVLYWGTIEWAYYYQAPPFNEAPGSAAAIQWAMSYPIFHWGITGWAFYCLPAVAMGHAYHVRNQPSLRVSTACRAAIGAHADGALGRALDLVFMVGLVGAAATGVGLSAPLITASVSRFAGIPEEFYMSMIAVLLGTLLFAASVYAGLDRGIKRLSNLNVILALIFLVFVLIAGPTLFLLKATTDAVGFALQNFVRMMTWTDPLSDSGFVENWTVFYWAWWLALGPFMGIFVSKISRGRTIREMIFGMLGYGSLGCVLFFSVLGNYALYVHLNDLAPVMETLNDKGLGA…
Ga0392322_0076955_1148_2668	LKTRTTNIDWFIFGTTVILLLLVCTFLVSSERGAQWVSWAFSGITGQLGVVYVWTSIVTIIFLLAVAFGRYGKTLLGPPAEPPQFSSLSWASMLFAAGIGTAVMYWGAIEWVHYYQAPPFGIEPRSSVAAEWAASYGIFHWSIAGWALYCLPSLAIAYVYHVKGLSQLRLSVACEGVLGQWAGRWPGRVIDLLFMISLIGAASTGIGLSVPLIAETLTRLTAWPDSFALKVWVMLSGTALFAISVYLGLEKGIKRLSLLNTCLVFVFLAFVLIVGPTLFILKTATNSIGIVLQNFVRMMTWTDPVTNSGFVESWTVFYWAWWIALGPFVGMFIAKISRGRTIRQVVLGTIGYGSLGCTLVFVVLGNYSLALQLTGALDIVGTLNESGGAVAVIDIVMSL…
Ga0392322_0078478_265_1791	VVDGRLGLPNKNIDWFIFISSIALVVLVCVPLALFPDQGRELLDRVFGYVTDEFGIVYVLMSIATMVFLGYLAFGRFGHVLLGSPGKKPDFSTFSWAAMLFCGGIGTSVLYWGTVEWAHYYTAPPFEVLPRSDDALRWSVSYPIFHWGFIGWGLYCLPAIAIGYAYHVRKVPSLRLSAACAPVLGKSASGPLGRFIDMLFIVGLLGAASTGIGLAIPLISACLTEMFGVAPSFSLNVAVITVITALFAVSVYVGLEKGIKRLSNVNVTLAFLLILFVLTVGPTAFILELGTESIGLMLQNFLLMSTATDVFSAGTFVESWTVFYWAWWLALGPFMGMFITKISGGRTIRQVVLGTLGYGTLGCTLFFVVLGSYAVFLEMNDIVDVVDLVGRDEAPLAIV…
Ga0392322_0082885_466_1992	MEQKQIDWATFATCLTIILVVCLPLAVFPGTGGQLILQSYEFIASEFGFLYMIAGVAVMVLLAWLAVGNYGRIVLGRDGDQPEFSDYSWAAMLFCAGIGGGLMFWAPVEWAYYFAAPPFGVEPRSTAAADWASTYGIFHWGPGAWGFYCLPTLAVAYPYYVKRLPFLRFSISCNYLVGAENESAWGRFIDLLFMIALLGGAGSSIGFTTPLIAALISRLTGTDNGFGLELFAVFLCVGLFSISVWLGLRNGIKRLSDINLGLALALLLFVTVAGPTVFLLKTSLGSIGLMLQNFIRMNTWTDSFTESGFVETWTIWYWAWWIAYGPFVGLFVTRISRGRTIRQVILGMIGYGSLGTMIFYMTLGNFGLSLELSGTLSVTGIIEEQGHASAIVAILDQLP…
Ga0392322_0093873_969_2468	VKEPRIDRVLFFTAASAAIAVCIPLGLIPDQANQVVSDMYNWVAANLGVFYQVFAIGTIGFLAWLAFGPYGHIRLGGSGEKPDYRTFSWVGMLFCAGTGASLLVWSGVEWAFYFDAPPMGAEPRSAAALEWAAAYGPFHWGITAWAFYALPTVAIGYPFYVKNVPHLRASTSLHAILGERGENSAIGRAVDLAAMIALLGGAGTSLGVIAPTIAASTAELLGIQTSFSLQMIVMSVCIGLFGVSVYLGIDRGIRRLSDLNVYLILGLLAFILVVGPTLFILKTSVNTVGFMMQNIIRMMTWTDPVENGGFVESWTIFYWAWWIAFALPIGVFVTRISRGRTIRQVILSMIFFGTAGCWIFYFILGNYSLSLELNESFSVTQSLADNGMYVTVENIISTL…
Ga0392322_0102547_379_1764	MYDFISREFGVLYLIASVAAIGFLVWLATSRFGAIRLGEADEAPEFESISWIAMLFCAGIGAGLLYWCATEWAFYYQAPPFGVEPYSPEAAEWASTYGLFHWGVTAWAFYCLPAIAISYPYYTKKVDQLRFSTSCHYFLAGREHGFFARGIDFLFMIALIGGAATSLGFSTPMIAACIAWLFDIEHGFGLEVAVMALCLSLFATSVWLGLRKGIKRLSNINLILAFGLLLFILVVGPTAFLLKASLNGVGMMAQNFLRMNFWTDPFTDSGFVEDWTVFYWAWWIAYAPYVGLFVTRISRGRTIRQVITGMLVFGSLGSWIFYMVIGNYSLSLELQGVVSITDVISTKGADAAIVATLEQLPFAVVVIGVFSVIALIFAATTYDSASYILASGATLHMKP…
Ga0392322_0104899_1485_2729	LDANIDKTNFAATIIIILLVSVPLVLNPESGAAIIHQSYEFIATQFGWLYLSAGVAALLLLMWLAFGRFGQVRLGAEGEQPEFSTYSWVAMLFCAGVGAGLMYWSSIEWAYYYQSPPFGAEPESVEAAQWASTYGVFHWGIIAWSFYCLPTLAIAYPFYAERVPVLKYSVACHYWLKGREGSVPARAMDFLFMMALIGGAGSSLGFSTPLIAAMISRLTGVEINFGLELIVVGICVVAFATSVYLGLEKGIKRLSDINMALALVLLLFIFLAGPTLFILKTSINSVGTMLQNFVAMSTWTDPFTDSGFVEDWTVFYWAWWIAYGPFVGLFVTRISRGRTIRQVVTGMLLYGTLGSALFYMVLGNYSLGLQLSGEMDVLAVMSETDGNQAIVGGLDRLPL…
Ga0392322_0119395_1291_2541	MLFCAGVGAGLMYWCGIEWSFYYQSPPFGVASRSAEAAEWASTYGMYHWGFSAWAFYCLPTIAIAYPYYVKKLPYLRFSSSCHYFLKGREHGAISRGIDFLFMIALIGGAASSLGFSSPMIAALLARLFDIPPSFGLEFAVVILCVVLFACSVWLGLQKGIKRLSDANLLLAFSLLIFVLIAGPTLFLLKTSINSVGLLVQNFVRMSFWTDPLSDSGFVESWTIFYWAWWIAFAPYVGLFVTRISRGRTIRQVIVGMLMFGTLGGWVFYMILGNYSMYLELEGVVAVTDIIESQSGNHAIIAILDQLPMATVAIAVFSLIAIIFSATTYDSASYALASVATLFLKAGDDPARWHRVFWAFALGLLPVTFMFIGGIKVLQTTLLVVSLPILVVGVVMSVS…
Ga0392322_0134639_133_1617	LAVVAVFGVCLPLGLLPEQAGPFVTAVYDWTTSNLGLFYQWFAIGVIVFMVWLAFGRHGDVCLGDADDAPEFSTFSWAGMLFCAGVGAGLLYWAGIEWVAYYEEPPLGVAPRSTEAVEWAAAYGLFHWGPTAWCLYALPTIAIAYPYYVKRVPFLRASTSCHALLGARGENGPLARAIDLLFMIALLGGAGTSLGFSTPMITSVLAELFGLETSVALQLGVVALCVSLFGASVYLGLARGIKRLSDFNVLLALAFIAFVVCVGPTLFILRLGTDSIGFMFDQMVRMITWTDPVERTGFVESWTIFYWAWWIAYGPFVGLFVTRISRGRTIRQVILSMVGFGSLGAWAFYLTVGNYAIYLELEGILSVTGIVAEAGRSQAIAEVIGSLPLRGLALSMFAV…
Ga0392322_0136459_11_1420	MYTTIANEFGVLYLLASVGSISFLTWLAFSKYGDVQLGDSEDGKPEFNTISWVGMLFCAGVGAGLLYWCGIEWGYYYESPPFGVTPRSAEAAEWASTYGLFHWGFTAWAFYCLPAVAIAYPYYSKKLDILRFSVSCHWFLKGREHGVIARTIDFLFMVAMLGGAASGLGFSTPMIAAAIAWLFGIDATNTLEIAIVVLCISLFAVSVWLGLKKGIKRLSDINVVLAFCLLAFILLVGPTAFIVKTGLNSLGMMAQNFVRMNFWTDPFSDSGFVENWTVFYWAWWIAFAPYVGLFVTRISKGRTIRQMITGMMFWGSLGGWLFYIVIGNYSLFLELNGIVDITGIMSSQSPDAAIVAMLETLPLAAIAIAVFSIIAIIFAATTYDSASYTLASSATLHLK…
Ga0392322_0137815_241_1725	LLFIAASSAAIAASVPLGLFPEQSGKFISELYGWIASNIGVLYQIFGFGVIGFLLWLSFSRYGNIRLGGEGDKPDYSLFSWIGMLFCAGTGASLLVWSGVEWAYYIDSPPLGAEPRSVAAIEWAAAYGPFHWGVTAWAIYALPTIAIAYQFYVKRVPHLRASTSLHSILGPRGENSILGRLVDLAAMIALLGGAGTSLGVIAPTIAASVAELLNMDSSFTLEFVVMSVCITLFGGSVYLGLDKGIRRLSDLNVYLMLGLLLFVLVTGPTLFIVKASLNTLGVMTQNFVRMMTWTDPISQSGFVEAWSIFYWAWWIAFALPIGVFVTRISRGRTIRQVVLGMLTFGSAGCWLFYFILGSYSLSLELDGVLSVTGVLLEDDMYVAVASIISTLPWGSFALA…
Ga0392322_0147210_323_1822	MQERKIDRVLFFTAVIIVIAACIPLGFMPERAGAAVSEIYNWISSNLGIFYQWFGIGTILFLIWLSLSPYGHIRLGGDGEKPDFSTFSWAGMLFCAGTGASLLVWAGVEWAFYIDKPPFGAVPRSAEAIAWASAYGPFHWGITAWCFYALPTIAIAYPFYVKKIPHLRASTALHSLLGPSGENSPVGRTVDLAIMIALIGGAGTSLGVIAPTIAASVAELLGLQSNFLLQLIVMLFCISLFALSVYLGIEKGIKRLSDLNVYLALGLMAYILIVGPTLFILKATTDTIGFMLGNFVRMMSWTDPIDKTGFVESWTIFYWAWWIAFAPAIGIFVTRISRGRTIRQVIVSMIFYGTLGCWLFYFIMGNYSLALELNNVMSVTGHLAEHGMYETVASIIATL…
Ga0392322_0147337_890_2353	MKGLKVDRILFFSAVVAVVAVCIPLVLMSERAEQNVSDLYNWIASNMGVFYQCFAIGTMFFLAWLTFGRFGHIRLGGEKPEFSTFSWAGMLFCAGTGASLLVWSGVEWAFYYDVPPYGVEPRSTQAAEWATAYGPFHWGVTAWCFYALPTIAIAYSFYVKNIPHLRASTAMHAILGPSGENSLVGRLIDLAVMIALLGGAGTSLGVIAPTIAASIGQLLGMETSFTLELGVMALCIGLFAISVYMGIEKGIKRLSDLNVYLALGFLAYIVIAGPTIFILKSSVSTVGFMAENFIRMMTWTDPIADQGFVESWTIFYWAWWIAFALPIGIFVTRISRGRTIRQVVLSMIFFGSLGCWLFYFVIGNYSLSLELDQVTSVTGSLAENGMYITVANIISTLPL…
Ga0392322_0157830_143_1648	LDANIDKTNFAATLIIILLVSVPLVLDPVGGAELVQQSYKFIATNFGWLYLLGGIAALLLVLWLAFGRFGAVTLGSAGEKPEFSTYSWVAMLFCAGVGAGLMYWSAIEWAYYYQSPPFGAVPQSAEAARWASSYGIFHWGIIAWSFYCLPTLAIAYPFYAERVPVLKYSVACHYWLKGREESPLARCMDFLFMIALIGGAASSLGFSTPLIAALLSRLTGVEVSFGLEMVVVGICVVAFAASVFLGLEKGIKRLSNINMAAALLLLAFVLIAGPTLFIIKTSLNSIGVVAQNFLAMSSWTDPFTESGFVEDWTIFYWAWWIAYGPFVGLFVTRISRGRTIRQVVLGMLLYGTLGGALFYMVLGNFSLGLQLSGELDVLAVMAEADGNQAIVAGFDQLPL…
Ga0392322_0162026_699_2204	MKGQKIDRVLFFATVIIVVAACIPLGLAPERAGPVVSDIYNWIASNLGVFYQWFGIGTILFLAWLSLSPYGHIRLGGDEEEPDFSTFSWAGMLFCAGTGASLLVWAGVEWAYYIDAPPYGAEPRSAEAIAWASSYGPFHWGITAWCFYALPTIAIAYPFYIKKIPHLRASTALHSLLGASGENSPVGRAVDLAIMIALIGGAATSLGVIAPTIAASVAELLGLQTSFLLQLIVMLFCISLFALSVYLGIEKGIKRLSDLNVYLALGLMAYILIVGPTLFILKATTDTIGFMLGNFVRMMSWTDPIDQTGFVETWTVFYWAWWIAFAPAIGIFVTRISRGRTIRQVIVSMIFFGTLGCWVFYFIMGNYSLALELNNVMSVTGSIAEHGMYETVAKIISTL…
Ga0392322_0166506_464_1948	LLFVAASSAAIAASVPLGLFPEQSGKFISELYGWIASNIGVLYQLFGFAVIGFLLWLSFSQYGNIRLGGEGDKPDYSLFSWIGMLFCAGTGASLLVWSGVEWAYYIDSPPLGAEPRSVAAIEWAAAYGPFHWGVTAWAIYALPTIAIAYQFYVKRVPHLRASTSLHSILGPRGENSILGRLVDLAAMIALLGGAGTSLGVIAPTIAASVAELLSIETSFTLEFVVMTICITLFGGSVYLGLDKGIRRLSDLNVYLMLGLLLFVLVVGPTLFIVKASLNTLGVMTQNFVRMMTWTDPVAQSGFVEAWSIFYWAWWIAFALPIGVFVTRISRGRTIRQVVLGMLTFGSAGCWLFYFILGSYSLSLELGGVLSVTGVMHENDMYVAVASVISTLPWSGFALA…
Ga0392322_0169527_661_2211	MEQRQIDWATFGTCIAVIVVVCLPLALFPETGGKLILGAYNFIASKFGFLYMLAGVAVMLFLAWLGFGRYGRVVLGTEQDTPEFSDYSWAAMLFCAGVGGGLMFWAPVEWAYYYDAPPFGIEARSVLAADWASTYGVFHWGPGAWCFYCLPTLAIAYPYYVKRVPYLRFSNSCYYFIGAEHESVAGRMIDLLFMIAILGGAGSSIGFTTPMIAALIARLTGLEANFALEVFAVALCVGLFSISAWLGLKRGIKRLSDFNLGIALALLLFVLIVGPTVFILKTSLNSLGLMFQNFIRMNTWTDAFTDSGFVETWTIWYWAWWIAYGPFVGLFVTRISRGRTIRQVILGMVGYGSLGTAVFYMILGNYSLHLQLTDVLAITEVLELEGQAAAIVATLDQLP…
Ga0392322_0174957_807_2081	MLFCGGIGSTVLYWGTIEWAYYYQAPPFNEAPGSAAAIQWAMSYPIFHWGITGWAFYCLPAVAMAHAYHVRNQPSLRVSSACRAAIGAHADGVLGRSFDLVFMVGLVGAAATGVGLSAPMITASISRFAGIPEEFYMSVVTVVLGTVLFAGSVYAGLDRGIRRLSNLNVVMALVFLAFVLVAGPTLFILKTTTDAVGFAIQNFIRMMTWTDPFTDSGFVESWTIFYWAWWLALGPFMGIFVSKISRGRTIREMIFGMLGYGSLGCVLFFSVLGNYALYLELGGLAPVLDTLNQQGAGAPAAVVDVLVSLPSGRWLLPYFAVICLIFMATTYDSASYTLASCATQRLPADQHPARWHRVFWALSLGFLPITLLILGGLRSLQTAAVVVSLPLILVGVVMS…
Ga0392322_0253127_3_1487	MKAPKIDRVLFFSAAIAVSVACISLGIMEDQAAPYVSDLYDWIASNMGVFYQCFAIGTMIFLAWLVFGRFGKIRLGAGKPDFSTFSWAGMLFCAGTGASLLVWSGVEWAFYYDNPPYGVEPRSPEAIEWAAAYGPFHWGVTAWSIYALPTIAIAYSFYVKKIPYLRASASMHAILGPSGENSALGRLVDLAAMIALLGGAGTSLGVIAPTIAASIAELMNTESTFAMELGVMGFCIGLFAFSVYMGIEKGIKRLSDLNVYLALGFLAYILIAGPTLFILKTSVNTVGFMAENFVRMMTWTDPVENTGFVESWTIFYWAWWIAFAPPIGLFVTRISRGRTIRQVILSMLLFGTLGCWIFYFILGNYSLSVELENVASVTGSLAESGMYLTVANVLATLPL…
Ga0392322_0256918_278_1831	SIKPSESSHNIDWFIFTCTAAVIVGVCVPLILFPEAGARSVKTAFDFITSNFGVFYVWSASATVLFLLWLALGRHGKVRLGPDGCRPEYSTFSWAAMLFCGGIGSTVLYWGTIEWAYYYKSPPFGVAPGSAAAVQWAMSYPIFHWGITGWAFYCLPAVAMAHAYHVRNLPSLRVSSACRAAIGAHADGILGRSFDLVFMVGLVGAAATGVGLSAPLINASISRFAGIPEEDYMSMITVVLGTLLFAASVYAGLDRGIKRLSILNVIMALLFLAFVLVMGPTLFILKSTTDAIGMAIQNFVRMMTWTDPFTDSGFVENWTIFYWAWWLALGPFMGIFVSKISRGRTIREMIFGMLGYGSLGCMLFFSVLGNYALYLELGGITPVLDTLNESGAPAAIVDV…
Ga0392322_0262560_246_1757	MDRSRIDWPSFGAAAAFIVIVCLPLAFAPDAAGENLEKLYEFISSQFGILYLLASVGAIGFLVWLACSRFGSIRLGDKEIEFSQLSWIAMLFCAGIGAGLMYWCVIEWTYYYDKPPFGVESRSPGAAEWASTYGLFHWGFTAWAFYCVPALAIAYPYYNRKLDLLRFSVSCHWFLEGREYGPLARTIDFLFMVAMIAGAATGLGYSAPMIAACIAWLFDFETSYSLQVGVMALCVSLFVFSVWLGLQKGIKRLSDINLVLAVGLLLFILFVGPTVFLVKTSLNGLGLMAQNFVRMNFWTDPFTDSGFVEGWTIFYWAWWVAFAPYVGLFITRISRGRTIRQVITGMLVYGSLGCWVFYMIIGNYGLFLQLSETVDVMQVMNSGLDGAGDSAIVATLESL…
Ga0392322_0294621_3_1316	MEGPKTDRILFFSAVAVVVAACIPLVLMSESAEQNVSDLYNWIASNMGVFYQCFAIGTMFFLAWLTFGRFGHIRLGGEKPEFSTFSWAGMLFCAGTGASLLVWSGVEWAFYYDVPPYGVEPRSTQAAEWATAYGPFHWGVTAWCFYALPTIAISYSFYVKNIPHLRASTAMHAILGPSGENSLVGRLIDLAVMIALLGGAGTSLGVIAPTIAASIAQLLGMETSFTLELGVMALCIGLFAISVYMGIERGIKRLSDLNVYLALGFLAYIVIAGPTIFILKSSVSTVGFMAENFIRMMTWTDPIADQGFVESWTIFYWAWWIAFALPIGIFVTRISRGRTIRQVVLSMIFYGSLGCWLFYFVIGNYSLSLELDQVTSVTGSLAENGMYITVANIISTLPL…
Ga0392322_0296270_17_1279	MLFCAGTGATLLAWSGVEWAYYIDSPPFGAIPRSTEAIEWAVSYGAFHWGIPAWSFYALPTIAIAYPYYVKKVPRLRASTSLHAILGDSAENSLVGRAVDLAAMIALLGGAGTSLGVIAPTVAASLAELLGIPTSFSIELVVMVVCISLFALSVYLGLEKGIRRLSDLNVYLILGLLAFIFIVGPTLFILKTSTNTLGFMAQNFVRMLTWTDPVDKTGFVETWSIFYWAWWISFALPIGVFITRISRGRTIRQVVWGMITFGSFGCWVFYFILGNYSLSLELTESFSVTGSLNEHGMYVTIENVISTLPFGAWALALFILVSVISVATTYDSASYTLASTATTELKDGEHPARWHRLFWAFILGLLPIFMMYVGGLTIIRSGVLVASVPLLLVGVGMIV…
Ga0392322_0369741_3_1394	LLQSTYDYIANEFGILYLLASVAAISFLLWLASSRYGNVKLGDGDPEFGQLSWVAMLFCTGVGAGLMYWCATEWAFYYDAPPFGVEPRSAEAAEWASTYGLFHWGLTAWAFYCLPAIAIAYPYYVRKMNILRFSVSCNWFLKGKEHGPLARAIDFLFMVALIGGAASSLGFSTPMIAACLAWLFEIDPSFNLEVAVIGLCVVLFGGSVWFGLKKGIKRLSDINLVLAFALLLFILLVGPTAFLVKTSLNAVGLMAQNFVRMNFWTDPFTDSGFVESWTIFYWAWWIAYAPFVGLFVTRISKGRTIRQVIVGMLLLGSLGSWVFYMVIGNYALFQQLAGSVNFTGIMSEVSGNAAIVATLETLPLAPVVIGVFAVVAIIFSATTYDSASYTLASSATLHL…
Ga0392322_0410302_118_1467	YQWFGIGTILFLIWLSLSPYGHIRLGGDGEKPDFSTFSWAGMLFCAGTGASLLVWAGVEWAFYIDKPPFGAVPRSAEAIAWASAYGPFHWGITAWCFYALPTIAIAYPFYVKKIPHLRASTALHSLLGPAGENSPVGRTVDLAIMIALIGGAGTSLGVIAPTIAATVAELLGLQSNFLLQLIVMLFCISLFALSVYLGIEKGIKRLSDLNVYLALGLMAYILVVGPTLFILKATTDTIGFMLGNFVRMMSWTDPIDKTGFVESWTIFYWAWWIAFAPAIGIFVTRISRGRTIRQVIVSMVLFGTLGCWVFYFIMGNYSLALELNNVMSVTGHLAEHGMYQTVASIISTLPLGPLTLFVFALISVISVATTYDSASYTLASTATSELKVGENPARWNRLV…
Ga0392322_0416247_34_1455	AFSDIGRICLGHPDEEPEFSTLSWAAMLFCAGIGASILYWGTIEWAYYYQAPPFQIEGGSAEAARWAAAYGIFHWGPLAWSIYLIPALPIAYFFYVRHRNVLKVSEALLPVLGERHAHGATGKVIDVLFVFGMLGGAATSLGLAAPLINEGAHELFGAPRNIVTQIVVLLVCTALFGASAYAGLKKGIQTLSNINLWLALILLAFVFIAGPTVFLANTGIDSLGRVLSNLVHMATWIEPFGDFENFEDTQFPQDWTIFYWAWWLAFAPSVGLFIARISRGRTIREMIVGSIFFGTLGCFLFFMVLGNFGLYLQLSGQVDVVEILNTQTPTAAIFAILGELPMRYFVIGTYTVLAVIFTATTFDSISYILASVVQKELDEEPMRWNRLFWAFALSFMPIA…
Ga0392320_0000317_7361_8869	MDQHRIDWPSFGTCVAVIALVCLPIVLAPDTAIIYLQSAYDWISRELGILYLLASVAAIGFLVWLAASRFGKIKLGQDDDEPEFSQLSWIAMLFCAGVGAGLLYWCVTEWAYYYDAPPFGAEPRSGEAAEWASTYGLFHWGFTAWAFYCLPAIAIAYPYYVKKMNILRFSISCNWFLKGKEQGPVARLIDLFFMVALIGGAASSLGFSTPMIAACIAWLFGVEPTFNLEMGVVVLCVLLFAASVWLGLKKGIKRLSDINLVLAFGLLLFILLVGPTAFLLKTSLNGIGLMAQNFLRMNFWTDPFSDSGFVESWTVFYWAWWIAYAPYIGLFVTRISRGKTIRQVIAGMLLYGSLGSWVFYMIIGNYALYLELAGNIDFTGIMKSVGGSAAIVATLETLP…
Ga0392320_0000338_6206_7720	VSVPGLKIDRVLLFTAAAAVLAVCIPLGLVPEQAGPIVEDVYNWIATNLGVFYQLFGIGTILFLVWLAFGPYGGVRLGGRGEQPDFSTFSWAGMLFCAGTGASLLVWSGVEWAFYIDAPPFGAEPRSPEAIAWAASYGPFHWGITAWCFYALPTIAIAYPYYVRKVPHLRASTALHSILGPAGENSAIGRVVDLAMMIALLGGAGTSLGVIAPTIAATIAQLLGIQTSFMLELMVMILCIGLFALSVYLGIEKGIKRLSDINVYLALGLLTYVLIVGPTLFILKATTDTIGFMLGNFVRMMTWTDPIEQTGFVESWTIFYWAWWIAFAPAIGIFVTRISRGRTIRQVILSMIFFGTLGCWVFYFVLGNYSLSLELDNIMSVTRSLSDHGMYVTVANIIS…
Ga0392320_0001178_8629_10128	MKGRKIDRVLFFTAVIVVFAACIPLGLMPERAGPAVEDLYNWIASNLGIFYQWFGIGTIVYLIWLSLGRYGHIRLGGEGDKPDFSTFSWAGMLFCAGTGASLLVWAGVEWAYYIDAPPFGAEPRSAEAIAWASSYGPFHWGITAWCFYALPTIAIAYPYYVKNVPHLRASTALHSILGASGENSPVGRAVDLAIMIALIGGAGTSLGVIAPTIAASVAEILGLQTSFILQLIVMLFCIGLFALSVYLGIEKGIKRLSDTNVYLALGLMAYILIVGPTLFILKSTTDTIGFMIGNFVRMMSWTDPIEKTGFVESWTIFYWAWWIAFAPAIGIFVTRISRGRTIRQVIVSMIFFGTLGCWVFYFIMGNYSLSLELNNLMSVTESLQEHGMYETVASIIGTL…
Ga0392320_0004139_580_2184	MHGSEPSEQSDGVESSESSHNIDWFIFISTAVIVIGICVPLALFPEAGAQSVSAAFDFVTTKFGILYVWSASAAVTFLLWLALGRHGRVRLGPDGCRPEYSTFSWAAMLFCGGIGSTILYWGTIEWAYYYQSPPFGEAPGSAAAIQWAMSYPIFHWGIAGWAFYCLPAIAMGHAYHVQNQPSLRISTACRAAIGAHADGALGRALDLVFMVGLVGAAATGVGLSAPLVTTSISRFAGVPEESYMSLVAVLLGTAVFAASVYAGLDRGIRRLSNLNVILALIFLAFILTTGPTLFLLKSSTDAVGFMIQNFIRMITWTDPLTDSGFVESWTIFYWAWWLALGPFMGIFVSKISRGRTIREMIFGMLGYGSLGCVLFIAVLGNYALHVQLSDLAPILDILN…
Ga0392320_0004584_3553_5037	LLFIAASSAAIAASVPLGLFPEQSGKFISELYGWIASNIGVLYQIFGFGVIGFLLWLSFSRYGNIRLGGEGDKPDYSLFSWIGMLFCAGTGASLLVWSGVEWAYYIDSPPLGAEPRSVAAIEWAAAYGPFHWGVTAWAIYALPTIAIAYQFYVKRVPHLRASTSLHSILGPRGENSVLGRLVDLAAMIALLGGAGTSLGVIAPTIAASVAELLNMDSSFTLEFVVMSVCITLFGGSVYLGLDKGIRRLSDLNVYLMLGLLLFVLVAGPTLFIVKASLNTLGVMTQNFVRMMTWTDPISQSGFVEAWSIFYWAWWIAFALPIGVFVTRISRGRTIRQVVLGMLTFGSAGCWLFYFILGSYSLSLELDGVLSVTGVLLEDDMYVAVASVISTLPWGSFALA…
Ga0392320_0011082_487_2073	MHASEPSEQSHGIEPSEPSHNIDWFIFISTALIIVGVCVPLILFPEAGAQSVSTAFDFVTMKFGVLYVWSASAAVIFLLWLALGRHGRVRLGPDGCRPDYSTFSWAAMLFCGGIGSTILYWGTIEWAYYFQSPPFGEAPGSAAATQWAMSYPIFHWGLTGWAFYCLPAIAMGHVYHVQNQPSLRVSTACRAAIGAHADGALGRALDLFFMVGLVGAAATGVGLSAPLITASISRFAGVPEESYMSLVTVLLGTLLFAASVYAGLDRGIRRLSNLNVVLALVFIAFVLVTGPTLFLLKASTDAVGFTLQNFIRMNTWTDPLTDSGFVESWTIFYWAWWLALGPFMGIFVSKISRGRTIREMIFGMLGYGSLGCVLFIAVLGNYALHVQLNDLVPVLDILN…
Ga0392320_0012713_1216_2718	MEHKIDWPSFIASIAIILGVSIPLILFPESGGKFLIGLYGKVASNFGFVYMIAGIAVIILLTWLALGPYGKVRLASGDEKPEFSDFSWIAMLFCAGIGAGLMYWAPIEWGYYYGAPPYGAEPYSVQAAEWASTYGIFHWGPTAWAFYCLPTIAIAYPYYAKNIPFLRLSTSCHYFFSGEEETRSERLIDWLFMIGLLGGAGTSLGFSTPMIAACVARITGLEADFAMELGVVIVSVIMFATSVWMGLKKGIKRLSDLNMWLAFTLLGLVLVAGPTVFLLKTSVNSLGLMVQNFVRMNSWTDAFTSSGFVENWTVFYWAWWIAYAPFVGLFVTRISRGRSIRQVIFGMTGYGTLGAGLFYMVFGNFGLSLELNETIVVTKIVTEQGGPAAIVAILDQLPL…
Ga0392320_0013495_3376_4884	MEQRQVDWPSFGACIAIIVFVCVPLAAFPEASGKLLQRCYDLIASELGFLYLLAGIGAMVLLAWLAFGRHGKVVLGADDTPPDFSTYSWVAMLFCAGIGAGLLAWAPIEWAYYYDAPPFGAEPASAAAAAWASTYGIFHWGPTAWCFYCLPTIAIAYPYYTKRLTYLRFSTSCHYFFGGREETRSARVIDWLFMIALLGGAGSSLGFSTPLIAACISRLTGTANNFALEAVVVGICVAIFGTSVWFGLRKGIKRLSDVNMVLALVLLVFMLVVGPTVFLLKTSLNSVGLMLSEFVRMNSWTDPFTDSGFVESWTIFYWAWWVAYGPFVGLFVTRISRGRTIRQVILGMICWGSLGCALFYMIMGNYSMHLELTGVLDVSGLLDAGGAPGAIVASLDHVP…
Ga0392320_0013744_1459_2964	MEQSRIDWLSFGTCVAIIAAAGIFLAASPETAGPMLQGLYDFIAIEFGVFYLLASVAAISFLVWLAASRYGNVKLDSDDEGPEFSQLSWIAMLFCAGVGAGLMYWCATEWAFYYESPPFGAEPRSTEAAEWASTYGLFHWGFTAWAFYCLPAIAIAYPYYVGKKDKLRFSLSCNWFLRGKEQGPLARVIDFLFMIALIGGAATSLGFSAPMIAACAAWLFGIQTSFELEVIIMGVCVGLFVLSVWLGLKKGIKRLSDINMYLALGLLLFILLVGPTVFLLKTSLNGLGMMTQNFLRMNFWTDPFTKSGFVESWTIFYWAWWIAFAPYVGLFITRISRGRTIRQVITGMLIYGSLGSWIFYMIIGNYALFLQISGQLDFVNIMNSVSGNAAIVATLETLP…
Ga0392320_0028655_1486_2997	MNNSEKPQIDRFIFFGGTLLLLAVVLPILFAPQWSFEVINASFIFLTHEFGIYYIIAACVVLVFLVWVAVSHNGSIVLGPDGVAPSHSRFSWAAMLFCTGIGSALIYWGATEWAFYYTSPPFGVEAKSDEAILWASSYGMFHWGPVGWGLYCLPTLAFCCSYHIQGIPVLRLSAACSGVLKGQTDLWPGRLIDLLFIVGLLGTAATGLAFGTSLISSAITRLTGLTDGIEMQLVILTVATSLIAYSVYRGLDKGIKVLSVINASLALVMVAYVLIVGPTGFILEMGVTSLGHLAQNFIRMITWTDPTGKAQFVENWTVFYYAWWIALGPFVGMFVAKISRGRTIREVIFGMLGYGSVGCALFFIVLGNYALDLELREVYPVAQQAIDESPSAAIAAIIE…
Ga0392320_0040202_1437_3023	MHGSEPSEQNHGIESSEPSHNIDWFIFISTVVIVVGVCVPLILFPDAGARSISTAFDFVTTKFGVFYVWSASAAVTFLLWLALGRHGRVRLGPEDCRPEYSTFSWASMLFCGGIGSTILYWGTIEWAYYYQSPPFGEAPGSAAAIQWAMSYPIFHWGPAAWAFYCLPAIAMGHAYHVQNQQSLRVSAACRAAIGAHADGALGRALDLVFMVGLVGAAATGVGLSAPLITASISRFADVPEAPYMSLVAVLLGTLVFAASVYVGLNRGIRRLSNLNVILALFFLAFILVTGPTLFLLKASTDAIGFTVQNFIRMVTWTDPLTDSGFVESWTIFYWAWWLALGPFMGIFVSKISRGRTIREMIFGMLGYGSLGCVLFIAVLGNYALHVQLSDLAPVLDTLN…
Ga0392320_0048445_27_1586	MPGSEPSEPDHNIDWFIFISTAIIIVGVCVPLILFPEAGAQSVSTAFDFITAKFGVFYIWAGIAALTFLLWLALGRHGRVRLGPEGCRPEYSTFSWAAMLFCGGIGSTILYWGTIEWAYYYQSPPFGEAPGSAAATQWAMSYPLFHWGMTAWSFYCLPAVAMGHAYHVQNQASLRVSTACRAAIGAHADGVLGRALDLVFMVGLVGAAATGVGLSAPLITASITRFADVPEASYMSLVAVLLGTVVFAVSVYAGLDRGIRRLSNLNVILALVFLAFVLITGPTLFLLKASTDAVGFTIQNFIRMNTWTDPLTDSGFVESWTIFYWAWWLALGPFMGIFVSKISRGRTIREMIFGMLGYGSVGCVLFIAVLGNYALHVQLTDLVPVVDILNERGAPAAIV…
Ga0392320_0052737_1436_2935	MKGLKVDRILFFSAVAAVVAVCIPLVLMSEGAEQNVSDLYNWIASNMGVFYQCFAIGTMFFLAWLTFGRFGHIRLGGEKPEFSTFSWAGMLFCAGTGASLLVWSGVEWAFYYDAPPYGVEPRSTQAAEWATAYGPFHWGVTAWCFYALPTIAIAYSFYVKNIPHLRASTAMHAILGPSGENSLVGRLIDLAVMIALLGGAGTSLGVIAPTIAASIAQLLGMETSFTLELGVMALCIGLFAISVYMGIERGIKRLSDLNVYLALGFLAYIVIAGPTIFILKSSVSTVGFMAENFIRMMTWTDPIADQGFVESWTIFYWAWWIAFALPIGIFVTRISRGRTIRQVVLSMIFFGSLGCWLFYFVIGNYSLSLELDQVTSVTGSLAENGMYITVANIISTLPL…
Ga0392320_0065187_167_1690	MEQSRVDWPSFVLCAAILLFTSVPLLVYPEASSAYLEMMYTTIANEFGVLYLLASVGSIGFLTWLAFSKYGDVQMGDREDGKPEFSTISWVGMLFCAGVGAGLLYWCGIEWGYYYESPPFGVVPRSAEAAEWASTYGLFHWGFTAWAFYCLPAVAIAYPYYSKKLDILRFSVSCHWFLKGREHGVIARTIDFLFMVAMLGGAASGLGFSTPMIAAAIAWLFGIDATNTLEIAVVILCISLFAVSVWLGLKKGIKRLSDINVILAFCLLAFILLVGPTAFIVKTGLNSLGMMAQNFIRMNFWTDPFSDSGFVENWTVFYWAWWIAFAPYVGLFVTRISKGRTIRQMITGMMFWGSLGGWLFYIVIGNYSLFLELNGIVDITGIMSSQSPDAAIVAMLETL…
Ga0392320_0065752_459_1961	MREPKIDRVIFGLVVSLVIVTCIPLGLDPERAGSFVSYLYDSISHQFGVLYQWAGIGAILFAIWLAFGPYGHIKLGGEGERPDFSTFSWAGMLFCAGTGASLMVLAGVEWLTYYEEPPFGAEPRSTGAIQWATAYGPFHWGITAWCIYAVATIAIAYPFYVQRVPHLCASTGCHALLGPAGNRSLIGRAIDLLAMVAILGGAGTSIGVVAPTVASAVASLSGIETSKALEMGVIAFCVALFALSVYLGLEKGIKRLSDFNVVIALSLLVYILAVGPTLFILKVSTDTFGFMIENFVRMMTWTDPVEDTGFVEAWSIFYWAWWIAFAPIIGIFVSRISRGRTIRQVVVNMVFFGSFGCWIFYFVMGNYALFLQMEGILPLTRILADEGMDAATTAILLSL…
Ga0392320_0066925_1616_3130	MREPNTEQSKIDWPNFVACVAIILLVCIPLAASPESGGEILQRAYDFIAQEFGIMYLLASVGAIGFLVWLASSRFGHVRLGEPDEKPEFATLSWVAMLFCAGVGAGLLYWCAIEWAHYYQAPPFGAEPYSPEAAEWASTYGLFHWGFTAWAFYCLPAVAIAYPYYVKKLNHLRFSASCQYFLAGREHGLVARGIDFLFMIALIGGAASSLGFSTPMIAACLARLFGIEPSFGLEVAVMVLCMSLFAASVWLGLKKGIKKLSDINLVLAFGLLLYILVVGPTSFLLKTSLNGVGMMAQNFLRMNFWTDPFTDSGFVEDWTVFYWAWWIAYAPFVGLFVTRISRGRTIRQVILGMMLFGSLGSWLFYMIIGNYSLFLELEGIVSITEIMRTESGNAAIVTT…
Ga0392320_0071545_2_1315	AFGRFGKTLLGPPGEAPQFSTVSWGSMLFAAGIGTAVMYWGAIEWAFYYQTPPFGIEPRSLAAAEWAASYGIFHWSVAGWALYCLPALAIAYVYHVKGLSQLRLSVACQGALGSWAGRWPGRLIDLLFMISLIGAASTGIGLSVPLISETLTRLTDWPDSFALKVSVMLTGTALFAISVYLGLEKGIKRLSLFNTFLVLAFLVFVLIVGPTLFILKTGTNSIGLVLQNYFRMITWTDPVRNSGFVESWTVFYWAWWIALGPFVGMFIAKISRGRTIRQVILGTMGYGSLGCVLVFIVLGNYALDIQLSGAIDIVGRLNESGGAAAVIDIVESMPFSSVVLPIFGVICFVFMATTYDSASYTLAASASHRLVATEEPAVAHRVFWAFALGALPIALVYLD…
Ga0392320_0089310_889_2448	MHGIEPSEQNHGVESSEPDHNIDWFIFISTAIIVVGVCIPLILFPEAGARWVSAAFDFVTTKFGVFYVWAGSAAVAFLLWLALGRHGRVRLGPDGCQPDYSTFSWAAMLFCGGIGSTILYWGTIEWAYYYQSPPFGEAPGSAAAIQWAMSYPIFHWGITGWAFYCLPAVAMAHVYHVQNQPSLRVSTACRAAIGAHADGAVGRALDLVFMVGLVGAAATGVGLSAPLITTSISRFAGVPEQSYMSLVAVLLGTAVFAASVYVGLDRGIRRLSNLNVVLALIFLAFILVTGPTLFLLKASTDAVGFTVHNFVRMITWTDPLTDSGFVESWTVFYWAWWLALGPFMGIFVSKISRGRAIREMIFGMLGYGSLGCVLFIAVLGNYALHVQLNDLAPILDILN…
Ga0392320_0089717_25_1542	MEQSRIDWPSFGLCAAILLFTSVPLMVYPEASSAYLEKLYTYIASEFGVLYLLASVGSISFLAWLAFSRFGNVQLGDREDGKPEFSTISWVGMLFCAGVGAGLLYWCGIEWGYYYDSPPFGVEPRSAEAAEWASTYGLFHWGFTAWAFYCLPAVAIAYPYYSKKLDILRFSVSCHWFLKGREHGAIARTIDFLFMVAMLGGAASGLGFSTPMIAATIAWLFGIEPTNTLEIAVVFLCISLFAVSVWLGLKKGIKRLSDINVALAFGLLAFILIVGPTTFIVKTGLNGIGLMAQNFIRMNFWTDAFSDSGFVENWTIFYWAWWIAFAPYVGLFVTRISKGRTIRQMITGMLFWGSLGGWMFYIVIGNYSLFLELNGVVDITGIMSAQTPDAAIVAMLETL…
Ga0392320_0092396_31_1563	MRRDRLSELDHNIDWFIFLVTAGLVVSVCLPLILYPEAGAKAVNAAFEFVTTYFGFAYIWAAVATLGFLLWIALGRYGQMRLGPADCVPEFSTFSWASMLFCGGIGTTILHWGTIEWVYYYQSPPFGAAPLSTEAYEWAVSYPLFHWGITGWAFYCLPAVAMGYAYHGRNLSSLRVSAACRSVIGDRADGALGRVIDLVFMAGLVGAAGTGVGFSVPLITASISSFTGIPETFGMQLLIIFLGTLTFAVSVYAGLERGIRRLSTFNVALALLLLGFILVVGPTLFILKVSTDAIGFGLQNFIRMNTWTEPLSDSGFIENWTIFYWAWWIALGPYMGIFVAKVSRGRTLRSMVFGVVGFGTLGCAAFFSVLGNYALYLELNGLLPVIDTLNEHGAPATVV…
Ga0392320_0097266_844_2364	MQGGKIDRVLFFTAAIIVVVACIPLGLMPERAGAVVSELYNWISSNLGVFYQWFGIGTIVFLAWLSMSPYGNIRLGGEGERPDFSTFSWAGMLFCAGTGASLLVWAGVEWAFYIDAPPFGAEPRSAEAIAWASSYGPFHWGITAWCFYALPTVAIAYPFYVKNVPHLRASTALHSILGPSGENSPVGRAVDLAIMIALIGGAGTSLGVIAPTIAASVAEILGIQTSFILQLVVMLFCIGLFALSVYLGIEKGIRRLSDINVYLALGLMAFILVVGPTLFILKAATDTIGFMLGNFVRMMSWTDPIDQTGFVESWTIFYWAWWIAFAPAIGIFVTRISRGRTIRQVVLSMIFFGTLGCWLFYFIMGNYSLSLELNNVMSVTQHLAEHGMYETVASIISTL…
Ga0392320_0099362_1400_2800	FLADLYAFISGHFAFVYLLAGVATLGLLIWLAMGRFGKVRLGADDEQPEFSTLSWTAMLFCAGVGAGLLFWAPVEWAYYIDAPPFGLEAGSTAAAEWASTYGIFHWGPTAWAFYCLPTIAVAYPFYVKKVPYLRLSTSCHYFLAGKENSAAARLIDWLFMIGLLGGAGTSLGFSTPMIAAAVGRIAGWEADFGLEFGVVVVSVILFSASVWLGLRKGIKRLSDINMWLAFVLLAFVLLVGPTIFLLNTSMNSVGLMAQNFIRMNTWTDVFSNSGFVKNWTVFYWAWWIAYGPFVGLFVTRISGGRTIRQVIFGMLVYGSLGSALFYMTLGNFGLHLEITQTQAITSILTDAGQPAAIVAILDQLPFAGAVIGIFALIALIFSATTYDSASYILASCATR…
Ga0392320_0108241_533_2032	MKHKVDWPSFSAAVAIIVLVSAPLVLFPESGGKILAELYGFISSRFGFLYLIAGIAALALLLWLALGRYGKIRLAVDDEPPEFSDLSWAAMLFCAGVGAGLMYWAPIEWAYYLETPPYGLESGSTAAAEWASTYGIFHWGPTAWAFYCLPTIAIAYPYYVKKVPFLRLSTGCHYFFSGEEETRAERLIDWLFMIGLLGGAGTSLGFSTPMIAACIARITGWEADFGLEFGVVLVSVAMFATSVWMGLKKGIKRLSDINMWLALALLGFVLLVGPTIFLLKASVNSLGLMAQNFIKMNSWTDAFTDSGFVENWTIFYWAWWVAYGPFVGMFVTRISRGRSIRQVILGMLGYGSLGAAVFYMILGNYGLHLETTGTLAVTSILANDGGPAAIVAILDQLPF…
Ga0392320_0115733_978_2504	LEQKQIDWATFGTCLAIILVVCLPLAVYPGTGGQLILKSYQFIASEFGFLYMLAGVAVMVLLARLAIGRYGGIVLGTDGDKPEFSDYSWAAMLFCAGIGGGLMFWAPVEWAYYFDAPPFGVESRSAMAAEWAATYGIFHWGPTAWCFYCLPTLAIAYPYYVKRVPFLRFSTSCHYLVGATEETVWGRFIDLLFMIALLGGAGSSIGFTTPLIAACISRLTGIGAGFALEVLAVFLCVGLFSISVWLGLRKGIKRLSDINLGLAFALLLFVVIAGPTVFLLKTSVSSVGLMLQNFIRMNTWTDAFTDSGFVESWTIWYWAWWIAYGPFVGLFVTRISRGRTIRQVILGMIGYGSLGAMIFYMTLGNYGLSLELSETLSVTAILEERGQSSAVVAILGQLP…
Ga0392320_0116825_3_1298	MEQSKTDWVNFGACVAIIFLVCLPLALSPDTSGKLMQSMYDFIANELGILYLLAGVGCIGLLIWIASSRFGAVKLGDADESPEFSTLSWVAMLFCAGVGAGLMYWCGIEWSFYYQSPPFGVEPRSAAAAEWASTYGMYHWGFSAWAFYCLPTIAIAYPYYVKKLPYLRFSSSCHYFLKGREHGAVSRGIDFLFMIALIGGAASSLGFSSPMIAALLARLFDIPLSFGLEFTVVILCVVLFACSVWLGLKKGIKRLSDANLLLAFSLLIFVLIAGPTLFLLKTSINSVGLLAQNFVRMSFWTDPLSDSGFVENWTIFYWAWWIAFAPYVGLFVTRISRGRTIRQVIVGMLVLGSLGGWVFYMILGNYSMYLELEGVVAVSEIVESQSGNHAIIAILDQLP…
Ga0392320_0118699_707_2227	MQGRKIDRMLFFTAIAVVIAACIPLALMPERAGPAVEKIYNWISSNLGIFYQWFGIGTIIYLLWLSLGRYGKIRLGGDEEKPDFSTFSWAGMLFCAGTGASLLVWAGVEWAYYIDTPPFGAEPRSAEAVAWASAYGPFHWGVTAWCFYALPTIAIAYPFYVKNVPHLRASTALHSLLGPSGENSPIGRVVDLAIMIALIGGAGTSLGVIAPTIAATVAELFGLHTSFTLELIVMLFCIALFALSVYLGIEKGIKRLSDLNVYLALGLMAYILVVGPTLFILKASTDTIGFMLGNFVRMMSWTDPVAQTGFVETWTIFYWAWWIAFAPAIGIFVTRISRGRTIRQVILSMIFFGTLGCWVFYFIMGNYSLSLELNNVMSVTGHLTEHGMYVTVANIISTL…
Ga0392320_0158967_700_2211	MEQSRVDWPSFGLCAAILLFTSIPLMAYPDASSAYLENLYTYIASEFGVLYLLASVGSISFLAWLACSKYGNIRLGDSVDGKPEFSTISWVGMLFCAGVGAGLLYWCSIEWGFYYVSPPFGVEPRSAEAAEWASTYGLFHWGFTAWAFYCLPAVAIAYPYYSKKLDILRFSVSCHWFLKGREHGAIARTIDFLFMVAMLGGAASGLGFSTPMIAAAIAWLFDIEPTNTLEIAVVFLCILLFAVSVWLGLKKGIKRLSDINVMLAFGLLAFILLVGPTAFIVKTGLNGIGMMAQNFIRMNFWTDAFTDSGFVENWTIFYWAWWIAFAPYVGLFVTRISKGRTIRQMITGMMFWGSLGGWMFYIVMGNYSLYLELNGIVDITGIMSSQSPDAAIVAMLETL…
Ga0392320_0159002_18_1247	MLFCAGVGAGLMYWAPIEWAYYLETPPYGLESGSTAAAEWASTYGIFHWGPTAWAFYCLPTIAIAYPYYVKKVPFLRLSTGCHYFFSGEEETRAERLIDWLFMIGLLGGAGTSLGFSTPMIAACIARITGWEADFGLEFAVVLVSVAMFATSVWMGLKKGIKRLSDINMWLALALLGFVLLVGPTIFLLKASVNSLGLMAQNFIKMNSWTDAFTDSGFVENWTIFYWAWWVAYGPFVGMFVTRISRGRSIRQVILGMLGYGSFGAAVFYMILGNYGLHLETTGTLAVTSILADDGGPAAIVAILGQLPFAAVVIAVFAAIALIFSATTYDSASYILASCATRRLVAGEDPDRWHRVFWAMALAVLPLTLMFIGGLKTVQTATLIVSLPLIFVGVLMAVS…
Ga0392320_0164902_18_1271	MLFCAGVGAGLLYWCVTEWAYYYDAPPFGAEPRSVEAQEWASTYGMFHWGFTAWAFYCLPAIAIAYPYYTKKLDILRFSVSCHWFLKGNEHGPLARSIDFLFMIALLGGAASSLGFSTPMIAACLGWLFGIEVTDTLEIAVVMLCMVLFAFSVWLGLKKGIKRLSDINVVLAFGLLLFILVVGPTAFLLKASLNSVGLMADNFLRMSFWTDPFTDSGFVESWTIFYWAWWIAFAPYIGLFVTRISRGRTIRQVIFGMLVWGSLGSWLFYMIMGNYALSLELAGQVDFTGIMNRESGSAAIVATLEQLPLTGIVIGVFSVISIVFAATTYDSASYTLASSATLHLKAGDDPARWHRVFWAFALGLMPVALMLLQGNLRPIQVILLIVSFPILFVGVAMSI…
Ga0392320_0221474_261_1766	LEQKQVDWGSFGACIAIVLVVCLPLAAFPDSGGKMVLQWYDFIANELGFLYLLAGSAAIVLLGWLAIGRFGKVLLGEPGEHPEFSDFSWAAMLFCAGVGAGLMAWAPIEWAYYIDAPPFGAEPRSAEATAWAATYGIFHWGPTAWCFYCLPTIAIAYPYYAKRVPYLRFSTAFYFWMDGQEETLWGRGIDLLFMIALLGGAGASLGFSTPLIAACISRLTGIGNDFALEFFVVVLCVVIFSGSVWLGLKKGIKRLSDFNLAIAFILLLFVLVVGPTVFLFKTSVNSVGLMLQNFVQMNTWTDAFTNSGFVESWTIFYWAWWIAYGPFVGLFVTRISRGRTIRQVIAGMIGYGTLGGSLFYMVLGNYSLYLELNETLAVSSLLNAQGAPAAIVATLDQLP…
Ga0392320_0241408_2_1219	MKGPKIDRVLFFSAVVAVAAACIPLVLMSERAEQNVSDLYNWIASNMGVFYQCFAIGTMLFLAWLTFGRFGHIRLGGEKPDFSTFSWAGMLFCAGTGASLLVWSGVEWAFYYDTPPYGVEPRSTQAAEWATAYGPFHWGITAWSFYALPTIAIAYSFYVKKIPNLRASTAMHAILGRSGENSMAGRLIDLAVMIALLGGAGTSLGVIAPTIAASIAQLLGMETSFTLELGVMIFCIGLFAISVYMGIERGIKRLSDLNVYLALGFLAYILFAGPTIFILKSSVSTIGFMAENFIRMMTWTDPIADQGFVESWTIFYWAWWIAFALPIGIFVTRISRGRTIRQVVLSMIFFGSLGCWLFYFVIGNYSLSLELDQVTSVTGSLAENGMYVTVANILSTLPL…
Ga0392320_0277562_403_1740	MGFLAWLAFSRFGSIRLGDEEIEFSQLSWIAMLFCAGIGAGLMYWCVIEWTYYYDSPPFGVEPRSATAAEWASTYGLFHWGFTAWAFYCLPALAIAYPYYVRKLDILRFSVSCHWFLKGREYGPLARTIDFLFMVAMISGAATGLGYSAPMIAACIAWLFDFETSYSLQVGVMALCVSLFVFSVWLGLKKGIKRLSDLNLILAVGLLLFILFVGPTVFLVKTSLNGLGLMAQNIVRMNFWTDPFTESGFVESWTIFYWAWWVAFAPYVGLFITRISRGRTIRQVITGMLIYGSLGCWVFYMIIGNYGLFLQLTETVDVLQVMNSGVEGAGNFAIVATLESLPLAPAVITVFAAVSIIFAATTYDSASYTLASSATLHLTAGGDPARWHRVFWAFALAVM…
Ga0392320_0321955_178_1602	MEDQAAPYVSDLYDWIASNMGVFYQCFAIGTMIFLAWLVFGRFGKIRLGAGKPDFSTFSWAGMLFCAGTGASLLVWSGVEWAFYYDNPPYGVEPRSPEAIEWAAAYGPFHWGVTAWSIYALPTIAIAYSFYVKKIPYLRASASMHAILGPSGENSALGRLVDLAAMIALLGGAGTSLGVIAPTIAASIAELMNTESTFAMELGVMGFCIGLFAFSVYMGIEKGIKRLSDLNVYLALGFLAYILIAGPTLFILKTSVNTVGFMAENFVRMMTWTDPVENTGFVESWTIFYWAWWIAFAPPIGLFVTRISRGRTIRQVILSMLLFGTLGCWIFYFILGNYSLSVELENVASVTGSLAESGMYLTVANVLATLPLNALVLTWFVVVSIISVATTYDSASYTL…
Ga0392320_0334409_3_1220	MKGLKVDRILFFSAVVAVVAVCIPLVLMSERAEQNVSDLYNWIASNMGVFYQCFAIGTMFFLAWLTFGRFGHIRLGGEKPEFSTFSWAGMLFCAGTGASLLVWSGVEWAFYYDVPPYGVEPRSTQAAEWATAYGPFHWGVTAWCFYALPTIAIAYSFYVKNIPHLRASTAMHAILGPSGENSLVGRLIDLAVMIALLGGAGTSLGVIAPTIAASIAQLLGMETSFTLELGVMALCIGLFAISVYMGIEKGIKRLSDLNVYLALGFLAYIVIAGPTIFILKSSVSTVGFMAENFIRMMTWTDPIADQGFVESWTIFYWAWWIAFALPIGIFVTRISRGRTIRQVVLSMIFFGSLGCWLFYFVIGNYSLSLELDQATSVTGSLAENGMYITVANIISTLPL…
Ga0392320_0381524_160_1488	MEQSKIDWPSFIATVAMILIVCIPLFYLGDSAAPYLQRVYDFISDQLGILYLLAAVATVGFLLWLACSRFGDVRLGDDEVEFSQMSWIAMLFCAGIGAGLMYWCVIEWTYYFEAPPFGVEARSTEAAEWASTYGLFHWGVTAWAFYCLPAIAIAYPYYNRKLDILRFSVSCNWFLKGKEHGPVARMIDFLFMVALIAGAGTGLGFSTPMIAECLTWLFGIEHTYGLEIWVMAVCVSLFVFSVWLGLQKGIKRLSDINLFLALGLLLFILFAGPTLFLVKTSLNGLGLMTQNFIRMNFWTDPFTKSGFVEDWTIFYWAWWVAFAPYVGLFITRISRGRTIKQVIKGMLLFGSLGCWVFYMIIGNFSMFQQLNEHVDVLGIMNTVDAPAAIVATLESTPMA…
Ga0392320_0454042_3_1247	MHGSEPSEQNQGVESSESDHNIDWFIFISTAIIVVGVCVPLILFPEAGARWVSTAFDFVTTKFGIFYVWAGSAAVAFLLWLALGRHGRVRLGPDGCQPDYSTFSWASMLFCGGIGSTILYWGTIEWAYYYQSPPFGEAPGSAAAIQWAMSYPIFHWGIAGWAFYCLPAVAMAHVYHVQNQPSLRISTACRAAIGAHADGALGRALDLVFMVGLVGAAATGVGLSAPLVTTSISRFADIPEQSYMSLVAVLLGTAVFAASVYVGLDRGIRRLSNLNVVLALIFLAFILVTGPTLFLLKASTDAIGFTVHNFVRMITWTDPLTDSGFVENWTIFYWAWWLALGPFMGIFVSKISRGRTIREMIFGMLGYGSLGCVLFIAVLGNYALHVQLNDLAPILDILN…
Ga0392320_0507761_1_1233	MGVFYQCFAIGTMLFLAWLTFGRFGHIRLGGDRPDFSTFSWAGMLFCAGTGASLLVWSGVEWAFYYDTPPYGVEPRSAHAAEWASSYGPFHWGITAWSFYALPTIAIAYTYYVKNVPHLRASTALHAILGQSGENSILGRLVDLAAMIALLGGAGTSLGVIAPTIAASIAELIGIETSFALQLGVMILCIGLFAISVYLGIEKGIKRLSDLNVYLALAFLAFILAVGPTIFILKTSVNTVGFMAENFIRMMTWTDPIANEGFVESWTIFYWAWWIAFAPPIGIFVTRISRGRTIRQVVLSMLLFGTLGCWVFYFVLGNYSLSLELDKIMSVTGSLTENGMYVTVASIISTLPLSALPLSWFALVSIISVATTYDSASYTLASTATWELKEGDDPARWHR…
Ga0402100_0052065_436_2022	MHGSEPSEQNHGIESSEPSHNIDWFIFISTVVIVVGVCVPLILFPDAGARSISTAFDFVTTKFGVFYVWSASAAVTFLLWLALGRHGRVRLGPEDCRPEYSTFSWASMLFCGGIGSTILYWGTIEWAYYYQSPPFGEAPGSAAAIQWAMSYPIFHWGPAAWAFYCLPAIAMGHAYHVQDQQSLRVSTACRAAIGAHADGALGRALDLVFMVGLVGAAATGVGLSAPLITASISRFADVPEAPYMSLVAVLLGTLVFAASVYVGLNRGIRRLSNLNVILALFFLAFILVTGPTLFLLKASTDAIGFTVQNFIRMVTWTDPLTDSGFVESWTIFYWAWWLALGPFMGIFVSKISRGRTIREMIFGMLGYGSLGCVLFIAVLGNYALHVQLSDLAPVLDTLN…
gene_27539|GeneMark.hmm|520_aa|-|9979|11541	MRHSNEGDDRLDLRVFVPSLAVLAGACLPLILFPEAGPAAISAAFAFATGNFGWLYLLAGLGTVLFLIGLAMSRYGNVRLGRPDERPEFSYFSWIAMIFCGGIGIAIVNWAWVEPIYYMQGPPFGVAPMSAEAAEWALTYGQFHWGLTPWAFYCLPALPIAYSMYVRRQPGVRLSVAARGILGRHSDGWIGVALDAVVVFGVVGGVGTSLGLAVPLVSQLVGGLFGVAPSLGLDLAILGLWTVIFGGSVWFGLSRGIRLLSDANVVLAILLLGFTFLAGPTLFMINGWTNSLGQMATNFLTMSMWTDPVTGSSFSRDWTVFYWAWWIAYAPMMGLFVARISRGRTIRELIVAELVWGSLGCWVFFAVWGGYALDLQISGALDVSAVLSAEGIPATVQAI…
gene_436864|GeneMark.hmm|520_aa|-|7644|9206	MRHSNEGDDRLDLRVFVPSLAVLAGACLPLILFPEAGPAAISAAFAFATGNFGWLYLLAGLGTVLFLIGLAMSRYGNVRLGRPDERPEFSYFSWIAMIFCGGIGIAIVNWAWVEPIYYMQGPPFGVAPMSAEAAEWALTYGQFHWGLTPWAFYCLPALPIAYSMYVRRQPGVRLSVAARGILGRHSDGWIGVALDAVVVFGVVGGVGTSLGLAVPLVSQLVGGLFGVAPSLGLDLAILGLWTVIFGGSVWFGLSRGIRLLSDANVVLAILLLGFTFLAGPTLFMINGWTNSLGQMATNFLTMSMWTDPVTGSSFSRDWTVFYWAWWIAYAPMMGLFVARISRGRTIRELIVAELVWGSLGCWVFFAVWGGYALDLQISGALDVSAVLSAEGIPATVQAI…
gene_485721|GeneMark.hmm|499_aa|+|3830|5329	MEQSKIDWPSFIATVAMILIVCIPLFYLGDSAAPYLQRVYDFISDQFGILYLLAAVATVGFLLWLAFSRFGDVRLGEDEVEFGQMSWIAMLFCAGIGAGLMYWCVIEWTYYFEAPPFGVEARSTEAAEWASTYGLFHWGVTAWAFYCLPAIAIAYPYYNRKLDILRFSVSCNWFLKGKEHGPVARMIDFLFMVALIAGAGTGLGFSTPMIAECLTWLFGVEHTYELEVWVMAVCVSLFVFSVWLGLQKGIKRLSDINLFLAFGLLLFILFAGPTLFLVKTSLNGLGLMTQNFVRMNFWTDPFTKSGFVEDWTIFYWAWWVAFAPFVGLFITRISRGRTIKQVIKGMLIYGSVGCWVFYMIIGNFSMFQQLNEHVDVLGVMNTFGAPAAIVATLESAPLA…
gene_1924737|GeneMark.hmm|507_aa|-|303|1826	LIESVNKSLTSKDVDWFIFGTGSAILLTVVLIILIAPQASSLVIQQLYDFVTIRVGVIYIITAILTLGFLLWLALSHHGRVVLGDSNIPEHSTFSWASMLFCAGIGASLIYWGATEWAFYYVAPPFGLAPESDAAIGWAASYGIFHWGPVGWAFYCLPAVALGCSYHLKKIPFLRLSAACSAVLKSRTEQWPGRVIDLLFIVGLLGTAATGLGFGTSVVSSAVTALTGVEDSIGLQAVIIAIATGMIGYSVYRGLDKGIKVLSSINAGLALLLIAFVFIAGPTVFILEMGVTSIGRVIQEFFQMLTWTDPLQRSDFVESWTVFYWAWWLAMGPFVGMFVCKISRGRSIRQVVFGMLGWGSLGCALFFIVLGNYALYLEVNGIYAVVDEAVNVGPSTAIA…
gene_758565|GeneMark.hmm|548_aa|+|741|2387	MSNFNHGSALDGRVFWPSIAVILGVTIPLALFPESGNLIIKQLFAFTTGNFGWLYLFAGLGTVVFLLWLALGRYGNVRLGRAEDVPEFSYFSWVAMIFCGGIGIAIANWAWVEPIYYFDGPPRGLAAQGKEAAEWALAYGQFHWGLTPWAFYCLPAIPIAYSMYVRRQPGVRLSVAARGVLGDKANGWLGILLDTVVVFGIVGGVGTSLGLAVPLVSTLSSDVLGLQPSFAFDMIILCLWTALFGMSVWFGLSKGIKILSDINVYMAVLLLLFVLAIGPTLFIINGWSNSFGLMVNNFVQMSLWTDPIAKGSFPQDWTIFYWAWWIAYAPMMGLFVARISRGRTIRELVFAELIWGSLGCWVFFAVWGGYALDLQLSGALDVSAILSQQGIPAAVLAIL…
gene_1034457|GeneMark.hmm|424_aa|+|42108|43382	MVFCAGVATGILYWGTVEWAHYYTGPPFGVEPRSAEAIEWAATYGMFHWGPTGWAFYCLPTLAIAHAYYVRGQPNLRVSSACHMVLGTQTTGVIGRIIDTLFIVGVLGAAGTSLGFGTPMIAAGLGRLFGVESSFGLQAGVVALCAMLFSVSVYVGLERGIKRLSNINVALTKTLLLFVLLAGPTLFILKMSTNSVGLMFYEFLRMNTWTDPLTDSRFIEDWTVFYWAWWVAIGPFMGIFVARISEGRTVRQVVFGMMGWGSLGCAVYYGVLGNYALHLELNGLLDVTGLVFNQGEPAAIAAVIASLPAGNIVLGVFCLSSLVFLATTYDSAAYALAASASTGLAHDEEPERWHRMFWAFALALLPLALMRIGGLDPMRTASLLASVPLLGVFVLMAVS…
gene_1039946|GeneMark.hmm|523_aa|-|12275|13846	MKHKMNTPDGTNEELTEEFNQETNEIDWLIFGAGSISLLLVVLIIIAFPQWSADSIDQLYNTVTTRFGVLYIVMAIFLMIFLLWVALSRHGNVVLGSDDGPEYSHFSWAAMLFCAGIGASLIYWGATEWAFYYADPPFGVEPGSAEAISWASSYGIFHWGPVGWAFYCLPALALACSYHVKKVPSLRLSAACSPVLKSQTQKWPGRVVDLIFLIGVIATAATGLGFGTSLVASATTSLTGLQDGIGMQAVIVLLATSLIAFSVYRGLDRGIRLLSVINAALALFLIVFVFVVGPSKFILEMGIASVGTVIENFITMLFWTDPLQRGDFVESWTVFYWAWWLAMGPFIGMFVCKISAGRTIRQLIFGMLGWGGFGCALFFIVLGNYALSLELSGEYAVVQ…
gene_164666|GeneMark.hmm|503_aa|+|3112|4623	VQRSEVDRFIFVATVILLLAVSVPLILAPDAGGAAVQSVFDFITGNFGVLYIWAAVINLVFLAWLAFGRYGRVRLSNDDSPPEFSTFSWVSMLFCAGIGTGILYWGTIEWAYYYDAPPYGVMPRSPEAIEWATSYPIFHWGVTGWAFYCLPALAISYAYFCRGTKSMRLSDNCRAVIGDHADGALGKVIDLLFMLGLLGAAGTGIGLAVPLISSGLSQLLGVADSFQLDLAVVLAVTAVFAASVYAGLERGIRRLSNLNVMLTLGLLLFVLIVGPTLFILKAGTSSLGHVLQNFVRMNSWTEPIGDSGFVETWTIFYWAWWIALGPYMGMFVARISRGRTIREVTFGMLGFGTAGCALFFMVFGNYALHLELSEALSVTTMLQEEGAPQAIIAVVQSLP…
gene_53571|GeneMark.hmm|520_aa|-|7644|9206	MRHSNEGDDRLDLRVFVPSLAVLAGVCLPLILFPEAGPAAISAAFAFATGNFGWLYLLAGLGTVLFLIGLAMSRYGNVRLGRPDERPEFSYFSWIAMIFCGGIGIAIVNWAWVEPIYYMQGPPFGVAPMSAEAAEWALTYGQFHWGLTPWAFYCLPALPIAYSMYVRRQPGVRLSVAARGILGRHSDGWIGVALDAVVVFGVVGGVGTSLGLAVPLVSQLVGGLFGVAPSLGLDLAILGLWTVIFGGSVWFGLSRGIRLLSDANVVLAILLLGFTFLAGPTLFMINGWTNSLGQMATNFLTMSMWTDPVTGSSFSRDWTVFYWAWWIAYAPMMGLFVARISRGRTIRELIVAELVWGSLGCWVFFAVWGGYALDLQISGRLDVGAVLSAEGIPATVQAI…
gene_826|GeneMark.hmm|520_aa|+|2969|4531	MRHSNEGDDRLDLRVFVPSLAVLAGACLPLILFPEAGPAAISAAFAFATGNFGWLYLLAGLGTVLFLIGLAMSRYGNVRLGRPDERPEFSYFSWIAMIFCGGIGIAIVNWAWVEPIYYMQGPPFGVAPMSAEAAEWALTYGQFHWGLTPWAFYCLPALPIAYSMYVRRQPGVRLSVAARGILGRHSDGWIGVALDAVVVFGVVGGVGTSLGLAVPLVSQLVGGLFGVAPSLGLDLAILGLWTVIFGGSVWFGLSRGIRLLSDANVVLAILLLGFTFLAGPTLFMINGWTNSLGQMATNFLTMSMWTDPVTGSSFSRDWTVFYWAWWIAYAPMMGLFVARISRGRTIRELIVAELVWGSLGCWVFFAVWGGYALDLQISGALDVSAVLSAEGIPATVQAI…
gene_131835|GeneMark.hmm|507_aa|+|2453|3976	LIESVNKSLTSKDVDWFIFGTGSAILLTVVLIILIAPQASSLVIQQLYDFVTIRVGVIYIITAILTLGFLLWLALSHHGRVVLGDSNIPEHSTFSWASMLFCAGIGASLIYWGATEWAFYYVAPPFGLAPESDAAIGWAASYGIFHWGPVGWAFYCLPAVALGCSYHLKKIPFLRLSAACSAVLKSRTEQWPGRVIDLLFIVGLLGTAATGLGFGTSVVSSAVTALTGVEDSIGLQAVIIAIATGMISYSVYRGLDKGIKVLSSINAGLALLLIAFVFIAGPTVFILEMGVTSIGRVIQEFFQMLTWTDPLQRSDFVESWTVFYWAWWLAMGPFVGMFVCKISRGRSIRQVVFGMLGWGSLGCALFFIVLGNYALYLEVNGIYAVVDEAVNVGPSTAIA…
gene_697556|GeneMark.hmm|499_aa|-|3|1499	VTASKTDWPIFTTSVVALLAIAGPLMVWPDIGDRFVARSYELLTSQLGVVYIWAGTAVIGFVLWLALGRYGTVVLGQPGVPPRFSTASWVSMVFCAGVATGILYWGTVEWAHYYTGPPFGVEPRSAEAIEWAATYGMFHWGPTGWAFYCLPTLAIAHAYYVRGQPNLRVSSACHMVLGTQTTGVIGRIIDTLFIVGVLGAAGTSLGFGTPMIAAGLGRLFGVESSFGLQAGVVALCAMLFSVSVYVGLERGIKRLSNINVALTKTLLLFVLLAGPTLFILKMSTNSVGLMFYEFLRMNTWTDPLTDSRFIEDWTVFYWAWWVAIGPFMGIFVARISEGRTVRQVVFGMMGWGSLGCAVYYGVLGNYALHLELNGLLDVTGLVFNQGEPAAIAAVIASLP…
gene_959495|GeneMark.hmm|503_aa|-|942|2453	VQRSEVDRFIFVATVILLLAVSVPLILAPDAGGAAVQSVFDFITGNFGVLYIWAAVINLVFLAWLAFGRYGRVRLSNDDSPPEFSTFSWVSMLFCAGIGTGILYWGTIEWAYYYDAPPYGVVPRSPEAIEWATSYPIFHWGVTGWAFYCLPALAISYAYFCRGTKSMRLSDNCRAVIGDHADGALGKVIDLLFMLGLLGAAGTGIGLAVPLISSGLSQLLGVADSFQLDLAVVLAVTAVFAASVYAGLERGIRRLSNLNVMLTLGLLLFVLIVGPTLFILKAGTSSLGHVLQNFVRMNSWTEPIGDSGFVETWTIFYWAWWIALGPYMGMFVARISRGRTIREVTFGMLGFGTAGCALFFMVFGNYALHLELSEALSVTTMLQEEGAPQAIIAVVQSLP…
gene_447376|GeneMark.hmm|520_aa|+|2995|4557	MRHSNEGDDRLDLRVFVPSLAVLAGACLPLILFPEAGPAAISAAFAFATGNFGWLYLLAGLGTVLFLIGLAMSRYGNVRLGRPDERPEFSYFSWIAMIFCGGIGIAIVNWAWVEPIYYMQGPPFGVAPMSAEAAEWALTYGQFHWGLTPWAFYCLPALPIAYSMYVRRQPGVRLSVAARGILGRHSDGWIGVALDAVVVFGVVGGVGTSLGLAVPLVSQLVGGLFGVAPSLGLDLAILGLWTVIFGGSVWFGLSRGIRLLSDANVVLAILLLGFTFLAGPTLFMINGWTNSLGQMATNFLTMSMWTDPVTGSSFSRDWTVFYWAWWIAYAPMMGLFVARISRGRTIRELIVAELVWGSLGCWVFFAVWGGYALDLQISGALDVSAVLSAEGIPATVQAI…
gene_498604|GeneMark.hmm|534_aa|+|2|1606	FWPSIAVILGITIPLVMYPESGNLIIKQLFGFATGNFGWLYLLSGLGAVLFLLWLALGRYGNVRLGRAEDVPEFSYFSWIAMIFCGGIGIAIANWAWVEPIYYFDGPPLGIAAKSKEAAEWALAYGQFHWGLTPWAFYCLPAIPIAYSMYVRRQPGVRLSVAARGVLGDKADGWLGTLLDTVVVFGIVGGVGTSLGLAVPLVSTLASDVFGLQPSFGFDMLILGLWTAMFGASVWFGLSKGIKLLSDINVYLAVLLLVFVLAVGPTLFIVNGWSNSVGLMVNNFIHMSLWTDPIAKGSFPQDWTVFYWAWWIAYAPMMGLFVARISRGRTIRELVVAELAWGSLGCWVFFAVWGGYALDLQLTGALDVSTILNQQGIPATVLAIMKTMPMAEVIIAGFV…
gene_751652|GeneMark.hmm|548_aa|+|35597|37243	MSNIHNGSALDGRVFWPSIAVILGITIPLVMYPESGNLIIKQLFGFATGNFGWLYLLSGLGAVLFLLWLALGRYGNVRLGRAEDVPEFSYFSWIAMIFCGGIGIAIANWAWVEPIYYFDGPPLGIAAKSKEAAEWALAYGQFHWGLTPWAFYCLPAIPIAYSMYVRRQPGVRLSVAARGVLGDKADGWLGTLLDTVVVFGIVGGVGTSLGLAVPLVSTLASDVFGLQPSFGFDMLILGLWTAMFGASVWFGLSKGIKLLSDINVYLAVLLLVFVLAVGPTLFIVNGWSNSVGLMVNNFIHMSLWTDPIAKGSFPQDWTVFYWAWWIAYAPMMGLFVARISRGRTIRELVVAELVWGSLGCWVFFAVWGGYALDLQLTGALDVSTILNQQGIPATVLAIM…
gene_1315919|GeneMark.hmm|515_aa|+|16281|17828	VTASKTDWPIFTTSVVALLAIAGPLMVWPDIGDRFVARSYELLTSQLGVVYIWAGTAVIGFVLWLALGRYGTVVLGQPGVPPRFSTASWVSMVFCAGVATGILYWGTVEWAHYYTGPPFGVEPRSAEAIEWAATYGMFHWGPTGWAFYCLPTLAIAHAYYVRGQPNLRVSSACHMVLGTQTTGVIGRIIDTLFIVGVLGAAGTSLGFGTPMIAAGLGRLFGVESSFGLQAGVVALCAMLFSVSVYVGLERGIKRLSNINVALTKTLLLFVLLAGPTLFILKMSTNSVGLMFYEFLRMNTWTDPLTDSRFIEDWTVFYWAWWVAIGPFMGIFVARISEGRTVRQVVFGMMGWGSLGCAVYYGVLGNYALHLELNGLLDVTGLVFNQGEPAAIAAVIASLP…
gene_293304|GeneMark.hmm|507_aa|+|1971|3494	LIESVNKSLTSKDVDWFIFGTGSAILLTVVLIILIAPQASSLVIQQLYDFVTIRVGVIYIITAILTLGFLLWLALSHHGRVVLGDSNIPEHSTFSWASMLFCAGIGASLIYWGATEWAFYYVAPPFGLAPESDAAIGWAASYGIFHWGPVGWAFYCLPAVALGCSYHLKKIPFLRLSAACSAVLKSRTEQWPGRVIDLLFIVGLLGTAATGLGFGTSVVSSAVTALTGVEDSIGLQAVIIAIATGMIGYSVYRGLDKGIKVLSSINAGLALLLIAFVFIAGPTVFILEMGVTSIGRVIQEFFQMLTWTDPLQRSDFVESWTVFYWAWWLAMGPFVGMFVCKISRGRSIRQVVFGMLGWGSLGCALFFIVLGNYALYLEVNGIYAVVDEAVNVGPSTAIA…
gene_100269|GeneMark.hmm|509_aa|-|6271|7800	MSITSQVPNTKTQVDWYIFGAGLFILVSISLTIVLAPQWSAAAIATANKFVTDELGIVYIIAAIAVLIFLLGIALSKHGDIILGNQNVPEHSMFSWASMLFCAGMGASLIYWAAAEWAFYYVAPPFGANASSTEAIKWASSYGIFHWGPVGWAFYCLPAVAMSCSYHIKGIPSLRLSSACIPVLGKWADLWPGRLVDLTFIVGLLGTAATGLGLGTTVVASAITKITPLEDGLTMQIVIIMIATAMICASVYRGLDKGIKLLSVINARMALLLLLFVFVAGPTAFILEVGVTAVGTVIQNFILMITWTDATQTGSFIEDWTIFYWAWWIALGPFVGMFVCRISSGRSLRQLILGMLGFGSLGCSLFFIVLGNYAVFLELNGTYPVVSEAIDVGPSAAIA…
gene_794215|GeneMark.hmm|511_aa|-|1|1533	MSNDPDSKISKPLSSAGNVDWQLFIAGSVILFSSVLVIVVFPEWSGATIDRLYVSTTSRFGILYVITAVALLFFLLYVAFSKYGTIILGDDAKAAYSHFSWASMLFCAGIGASLIYWGATEWAFYYESPPFGVEAGSQEAILWASSYGMFHWGPIGWSFYCLPALALACSYHVKKIPSLRLSSACEPVLKSYTTKLPGRLVDLFFLAGVIATAATGLGFGTSLVSSATVELTGIEDGLLLQICIILLATSLIAFSVYRGLDRGIKVLSTLNASMALVFIAFVFLFGPTKFILEMGIVSIGHVIQNFITMLFWTDPLQRSNFVESWTIFYWAWWLAMGPFIGMFVCKISQGRTIRELVFGMLGWGSLGCALFFVVLGNYALFMELEGNYPVVAKAVQASP…
gene_1420086|GeneMark.hmm|548_aa|+|8592|10238	MSNFNHGSALDGRVFWPSIAVILGVTIPLALFPESGNLIIKQLFAFTTGNFGWLYLFAGLGTVVFLLWLALGRYGNVRLGRAEDVPEFSYFSWVAMIFCGGIGIAIANWAWVEPIYYFDGPPRGLAAQGKEAAEWALAYGQFHWGLTPWAFYCLPAIPIAYSMYVRRQPGVRLSVAARGVLGDKANGWLGILLDTVVVFGIVGGVGTSLGLAVPLVSTLSSDVLGLQPSFAFDMIILCLWTALFGMSVWFGLSKGIKILSDINVYMAVLLLLFVLAIGPTLFIINGWSNSFGLMVNNFVQMSLWTDPIAKGSFPQDWTIFYWAWWIAYAPMMGLFVARISRGRTIRELVFAELIWGSLGCWVFFAVWGGYALDLQLSGALDVSAILSQQGIPAAVLAIL…
gene_406092|GeneMark.hmm|548_aa|-|6336|7982	MSNFNHGSALDGRVFWPSIAVILGVTIPLALFPESGNLIIKQLFAFTTGNFGWLYLFAGLGTVVFLLWLALGRYGNVRLGRAEDVPEFSYFSWVAMIFCGGIGIAIANWAWVEPIYYFDGPPRGLAAQGKEAAEWALAYGQFHWGLTPWAFYCLPAIPIAYSMYVRRQPGVRLSVAARGVLGDKANGWLGILLDTVVVFGIVGGVGTSLGLAVPLVSTLSSDVLGLQPSFAFDMIILCLWTALFGMSVWFGLSKGIKILSDINVYMAVLLLLFVLAIGPTLFIINGWSNSFGLMVNNFVQMSLWTDPIAKGSFPQDWTIFYWAWWIAYAPMMGLFVARISRGRTIRELVFAELIWGSLGCWVFFAVWGGYALDLQLSGALDVSAILSQQGIPAAVLAIL…
gene_130652|GeneMark.hmm|507_aa|+|8960|10483	VTEPKESTPHQIDWFIFSVGCGLLIAIVVPIILAPEASFTVIDSVFTFLTQRLGVLYILSAIIVLTFLLWIALSRHGNIVLGDIAEPEHGTFSWAAMLFCAGIGASLIYWGSAEWVFYYVAPPFGIEPKSAESVLWASSYGMFHWGPIGWAFYCLPAVALGCSYHVQKIPSLRLSAACNPVLGKQMDGWPGRVVDLLFIIGLLGTAATGLGLGTSVVSSAVTRLTNIEDGVGLQFAIISLATFMIGFSVFRGLDKGIKILSNINAVLALILILFVLVVGPTTFILEMSVASIGNALQNFIQMLSWTDPLQKSNFVESWTVFYWAWWLALGPFVGMFVCKISEGRTLRQVIFGMLGWGSLGCSLFFMVLGNYTLWLELNGVYPVVEEVMNISPSHAIAGV…
gene_1403879|GeneMark.hmm|424_aa|+|3177|4451	MVFCAGVATGILYWGTVEWAHYYTGPPFGVEPRSAEAIEWAATYGMFHWGPTGWAFYCLPTLAIAHAYYVRGQPNLRVSSACHMVLGTQTTGVIGRIIDTLFIVGVLGAAGTSLGFGTPMIAAGLGRLFGVESSFGLQAGVVALCAMLFSVSVYVGLERGIKRLSNINVALTKTLLLFVLLAGPTLFILKMSTNSVGLMFYEFLRMNTWTDPLTDSRFIEDWTVFYWAWWVAIGPFMGIFVARISEGRTVRQVVFGMMGWGSLGCAVYYGVLGNYALHLELNGLLDVTGLVFNQGEPAAIAAVIASLPAGNIVLGVFCLSSLVFLATTYDSAAYALAASASTGLAHDEEPERWHRMFWAFALALLPLALMRIGGLDPMRTASLLASVPLLGVFVLMAVS…
gene_1532870|GeneMark.hmm|548_aa|-|6482|8128	MSNFNHGSALDGRVFWPSIAVILGVTIPLALFPESGNLIIKQLFAFTTGNFGWLYLFAGLGTVVFLLWLALGRYGNVRLGRAEDVPEFSYFSWVAMIFCGGIGIAIANWAWVEPIYYFDGPPRGLAAQGKEAAEWALAYGQFHWGLTPWAFYCLPAIPIAYSMYVRRQPGVRLSVAARGVLGDKANGWLGILLDTVVVFGIVGGVGTSLGLAVPLVSTLSSDVLGLQPSFAFDMIILCLWTALFGMSVWFGLSKGIKILSDINVYMAVLLLLFVLAIGPTLFIINGWSNSFGLMVNNFVQMSLWTDPIAKGSFPQDWTIFYWAWWIAYAPMMGLFVARISRGRTIRELVFAELIWGSLGCWVFFAVWGGYALDLQLSGALDVSAILSQQGIPAAVLAIL…
gene_235215|GeneMark.hmm|552_aa|+|82787|84445	LQWFLKVWLQGVIDGFRVATVVKLLRGVKLEFRKAKDYKNDAMAMTPRVDRFNFTLTIAVLLGISLPLLFFPEGSALLLKTAYAWIGDTFGWFYILTGATALGVSLYLAFGPYAGIRLGDGPPEFSFPSWASMLFAAGIGAGLMYWSGIEWAHYAAAPPFGAEPKSPEAYQWAASYGMHHWGVVAWALYCLPTLAIAYPFYVRRVPYLKYSTAADYWLKGRQNSWVAKLMDGMFMVALIGGAGSSLGFSTPLIAALISRLTGIPESFGLEMAVVILCVAIFSTSVAMGLGRGIRRLSDLNMILALVLLVAILFAGDTLFLLRMAINSLGHMLQNTIAMTFWTDPIGRSGFVEDWTIFYWAWWVSYGPFVGLFVSRISRGRTIREVVLGMLVLGSLGCWL…
gene_627928|GeneMark.hmm|548_aa|-|6323|7969	MSNFNHGSALDGRVFWPSIAVILGVTIPLALFPESGNLIIKQLFAFTTGNFGWLYLFAGLGTVVFLLWLALGRYGNVRLGRAEDVPEFSYFSWVAMIFCGGIGIAIANWAWVEPIYYFDGPPRGLAAQGKEAAEWALAYGQFHWGLTPWAFYCLPAIPIAYSMYVRRQPGVRLSVAARGVLGDKANGWLGILLDTVVVFGIVGGVGTSLGLAVPLVSTLSSDVLGLQPSFAFDMIILCLWTALFGMSVWFGLSKGIKILSDINVYMAVLLLLFVLAIGPTLFIINGWSNSFGLMVNNFVQMSLWTDPIAKGSFPQDWTIFYWAWWIAYAPMMGLFVARISRGRTIRELVFAELIWGSLGCWVFFAVWGGYALDLQLSGALDVSAILSQQGIPAAVLAIL…
gene_1285823|GeneMark.hmm|548_aa|-|6336|7982	MSNFNHGSALDGRVFWPSIAVILGVTIPLALFPESGNLIIKQLFAFTTGNFGWLYLFAGLGTVVFLLWLALGRYGNVRLGRAEDVPEFSYFSWVAMIFCGGIGIAIANWAWVEPIYYFDGPPRGLAAQGKEAAEWALAYGQFHWGLTPWAFYCLPAIPIAYSMYVRRQPGVRLSVAARGVLGDKANGWLGILLDTVVVFGIVGGVGTSLGLAVPLVSTLSSDVLGLQPSFAFDMIILCLWTALFGMSVWFGLSKGIKILSDINVYMAVLLLLFVLAIGPTLFIINGWSNSFGLMVNNFVQMSLWTDPIAKGSFPQDWTIFYWAWWIAYAPMMGLFVARISRGRTIRELVFAELIWGSLGCWVFFAVWGGYALDLQLSGALDVSAILSQQGIPAAVLAIL…
gene_714770|GeneMark.hmm|552_aa|+|196922|198580	LQWFLKVWLQGVIDGFRVATVVKLLRGVKLEFRKAKDYKNDAMAMTPRVDRFNFTLTIAVLLGISLPLLFFPEGSALLLKTAYAWIGDTFGWFYILTGATALGVSLYLAFGPYAGIRLGDGPPEFSFPSWASMLFAAGIGAGLMYWSGIEWAHYAAAPPFGAEPKSPEAYQWAASYGMHHWGVVAWALYCLPTLAIAYPFYVRRVPYLKYSTAADYWLKGRQNSWVAKLMDGMFMVALIGGAGSSLGFSTPLIAALISRLTGIPESFGLEMAVVILCVAIFSTSVAMGLGRGIRRLSDLNMILALVLLVAILFAGDTLFLLRMAINSLGHMLQNTIAMTFWTDPIGRSGFVEDWTIFYWAWWVSYGPFVGLFVSRISRGRTIREVVLGMLVLGSLGCWL…
gene_969936|GeneMark.hmm|548_aa|-|6336|7982	MSNFNHGSALDGRVFWPSIAVILGVTIPLALFPESGNLIIKQLFAFTTGNFGWLYLFAGLGTVVFLLWLALGRYGNVRLGRAEDVPEFSYFSWVAMIFCGGIGIAIANWAWVEPIYYFDGPPRGLAAQGKEAAEWALAYGQFHWGLTPWAFYCLPAIPIAYSMYVRRQPGVRLSVAARGVLGDKANGWLGILLDTVVVFGIVGGVGTSLGLAVPLVSTLSSDVLGLQPSFAFDMIILCLWTALFGMSVWFGLSKGIKILSDINVYMAVLLLLFVLAIGPTLFIINGWSNSFGLMVNNFVQMSLWTDPIAKGSFPQDWTIFYWAWWIAYAPMMGLFVARISRGRTIRELVFAELIWGSLGCWVFFAVWGGYALDLQLSGALDVSAILSQQGIPAAVLAIL…
gene_620663|GeneMark.hmm|520_aa|-|2899|4461	MRHSNEGDDRLDLRVFVPSLAVLAGACLPLILFPEAGPAAISAAFAFATGNFGWLYLLAGLGTVLFLIGLAMSRYGNVRLGRPDERPEFSYFSWIAMIFCGGIGIAIVNWAWVEPIYYMQGPPFGVAPMSAEAAEWALTYGQFHWGLTPWAFYCLPALPIAYSMYVRRQPGVRLSVAARGILGRHSDGWIGVALDAVVVFGVVGGVGTSLGLAVPLVSQLVGGLFGVAPSLGLDLAILGLWTVIFGGSVWFGLSRGIRLLSDANVVLAILLLGFTFLAGPTLFMINGWTNSLGQMATNFLTMSMWTDPVTGSSFSRDWTVFYWAWWIAYAPMMGLFVARISRGRTIRELIVAELVWGSLGCWVFFAVWGGYALDLQISGALDVSAVLSAEGIPATVQAI…
gene_264377|GeneMark.hmm|478_aa|-|4597|6033	MVWPDVGDRFVDRSYELLTSQLGVVYIWAGTAVIGFVLWLALGRYGTVVLGQPGAPPRFSTASWVSMVFCAGVATGILYWGTVEWAHYYTGPPFGVEPRSAEAIEWAATYGMFHWGPTGWAFYCLPTLAIAHAYYVRGQPNLRVSSACHMVLGTQTTGVIGRITDTLFIVGVLGAAGTSLGFGTPMIAAGLGRLFGVESSFGLQAGVVALCAMLFSASVYVGLERGIKRLSNINVVLTKTLLLFVLVAGPTLFILKMSTNSVGLMFYEFLRMNTWTDPLTDSRFIEDWTVFYWAWWVAIGPFMGIFVARISEGRTVRQVVFGMMGWGSLGCAVYYGVLGNYALHLELNGLLDVTGLVFNQGEPAAIAAVIASLPAGNIILGVFCLSSLVFLATTYDSAA…
gene_278840|GeneMark.hmm|520_aa|-|9992|11554	MRHSNEGDDRLDLRVFVPSLAVLAGACLPLILFPEAGPAAISAAFAFATGNFGWLYLLAGLGTVLFLIGLAMSRYGNVRLGRPDERPEFSYFSWIAMIFCGGIGIAIVNWAWVEPIYYMQGPPFGVAPMSAEAAEWALTYGQFHWGLTPWAFYCLPALPIAYSMYVRRQPGVRLSVAARGILGRHSDGWIGVALDAVVVFGVVGGVGTSLGLAVPLVSQLVGGLFGVAPSLGLDLAILGLWTVIFGGSVWFGLSRGIRLLSDANVVLAILLLGFTFLAGPTLFMINGWTNSLGQMATNFLTMSMWTDPVTGSSFSRDWTVFYWAWWIAYAPMMGLFVARISRGRTIRELIVAELVWGSLGCWVFFAVWGGYALDLQISGALDVSAVLSAEGIPATVQAI…
gene_216012|GeneMark.hmm|504_aa|+|3|1517	DKDSTGIDSKVFLPSLIIVLIAGVYLLLAPDHAEAGATAWKTWITVNFGWLFLLVATATLGFCGWLALGRYAKVTLGDPGEQPEFRELSWAAMMFTAGIGIGLVSWAFVEPVYYLMTPPMGVEAGTAAAMEWGHAYAQFHWGVVPWAFYALPTVPIAYSLYVRKTPFLRISVASEGALSTPKQRQRWSPLIDTLVIIGIIGGAGTSLGLGVPLVAEFFGALTGIESDMTLNFAVLAVWTLIFGTSVYRGLKAGIRRLADVNIFLAVFVVVFVLLAGPTVFILSLSVNSVGLMLNNFVHMSFWLDPVEKSGFPEDWTIFYWAWWIAYAPLMGLFFGRISRGRTIRRVVLGIIGWGSLGTLSFMAVCGAYTLHLELEGLLPVTQILQDQGQAAAVVAIVAT…
gene_155024|GeneMark.hmm|408_aa|-|3|1226	WALAYGQFHWGLTPWAFYCLPAIPIAYSMYVRRQPGVRLSVAARGVLGDKANGWLGILLDTVVVFGIVGGVGTSLGLAVPLVSTLSSDVLGLQPSFAFDMIILCLWTALFGMSVWFGLSKGIKILSDINVYMAVLLLLFVLAIGPTLFIINGWSNSFGLMVNNFVQMSLWTDPIAKGSFPQDWTIFYWAWWIAYAPMMGLFVARISRGRTIRELVFAELIWGSLGCWVFFAVWGGYALDLQLSGALDVSAILSQQGIPAAVLAILQTMPMANLIIVIFVLLCFVFLATTLDSSAYVLASVTSRELSGYEEPRRWIRITWALLLAVVGVGLIKVGGLKAVQTSTIIVALPMIPVLGVLAWSLLRMLKQDFGKRLSSPVLTVDGVAHPIPGGASAERSGYV…
gene_637044|GeneMark.hmm|510_aa|+|1705|3237	MRVFSLSLLLLAGVVGPLLMFPESSSAMISAAFSFTTGTFGWLYMVAGLAVVVFLIGLAFSRYGNVRLGGADDTPEFSYFSWIAMIFCGGIGIAIVNWAWVEPIYYYTGPPFGVEAKTQAAAEWALTYGQFHWGLTPWAFYCLPAIPIAYSMYVKRQSGARLSVAARGVLGKQSDSWLGVVLDAVVVFGIVGGVATSLGLAVPLVSTLAAGLFGVEDSFLLEMGMLALWTLMFGTSVWFGLAKGIKILSDVNVIMALAMLLFTFMVGPTQFMVDGAVNSFGRMASNFISMSTWTDPIGKSSFFKDWTVFYWAWWIAYAPMMGLFVARISRGRTIRELILAELVWGSLGCWVFFAVWGGYALDLQISGKLDVAAILNGAGGIPATVQAILGTLPMSGFIT…
gene_223290|GeneMark.hmm|518_aa|-|230|1786	MSSGDRVDMRVFSLSLLLLAGVVGPLLMFPESSSAMISAAFSFTTGTFGWLYMVAGLAVVVFLIGLAFSRYGNVRLGGADDTPEFSYFSWIAMIFCGGIGIAIVNWAWVEPIYYYTGPPFGVEAKTQAAAEWALTYGQFHWGLTPWAFYCLPAIPIAYSMYVKRQSGARLSVAARGVLGKQSDSWLGVVLDAVVVFGIVGGVATSLGLAVPLVSTLAAGLFGVEDSFLLEMGMLALWTLMFGTSVWFGLAKGIKILSDVNVIMALAMLLFTFMVGPTQFMVDGAVNSFGRMASNFISMSTWTDPIGKSSFFKDWTVFYWAWWIAYAPMMGLFVARISRGRTIRELILAELVWGSLGCWVFFAVWGGYALDLQISGKLDVAAILNGAGGIPATVQAILGT…
gene_765836|GeneMark.hmm|535_aa|+|30393|32000	VQEAVPPASDGDHLDPRVFIPAVLVILAFIGPVILFPDASTALINAAFSFATGKFGWLYLVAGLSVVGFLIWLAFSRYGNVRLGGAEDTPDFSYFSWVAMIFTCGMGIAIVNWAWVEPIYYYTSPAYHVAAKSREAAEWALAFGQFHWGLTPWAFYCLPGLPIAYSMYVKKRDGVRLSVASRGVLGRHADGAWGVLLDSIVVFGIVGGVGTSLGLAVPLVSQLVSGILGMEANFGLEVAVLCIWTAMFSASVWFGLAKGIKILSDVNVILAIFLLAFTFIVGDSQFMVEGFVNSLGKTLGNFIPMSLWTDPAGDSTFWKDWTVFYWAWWIAYAPMVGLFVARISRGRTIRELIIAELVFGSLGTWVFFAVWGGYALDLQISGALDIKALLDSGGIPLAV…
gene_257004|GeneMark.hmm|414_aa|+|2|1246	AAMMFTAGIGIGLVSWAFVEPVYYLMTPPMGVEAGTAAAMEWGHAYAQFHWGVVPWAFYALPTVPIAYSLYVRKTPFLRISVASEGALSTPKQRQRWSPLIDTLVIIGIIGGAGTSLGLGVPLVAEFFGALTGIESDMTLNLAVLAVWTLIFGTSVYRGLKAGIRRLADVNIFLAVFVVVFVLLAGPTVFILSLSVNSVGLMLNNFVHMSFWLDPVEKSGFPEDWTIFYWAWWIAYAPLMGLFFGRISRGRTIRRVVLGIIGWGSLGTLSFMAVCGAYTLHLELEGLLPVTQILQDQGQAAAVVAIVATLPFSTIAILVFTVLSFIFLATTLDSVAYVLASITTRNLRGDVEPARMNRLCWAFALAFIAVGLLLAGGLEAVKASSVVTALPLIPVLGIL…
gene_260909|GeneMark.hmm|425_aa|-|1885|3162	LGEDEVEFGQMSWIAMLFCAGIGAGLMYWCVIEWTYYFEAPPFGVEARSTEAAEWASTYGLFHWGVTAWAFYCLPAIAIAYPYYNRKLDILRFSVSCNWFLKGKEHGPVARMIDFLFMVALIAGAGTGLGFSTPMIAECLTWLFGVEHTYELEVWVMAVCVSLFVFSVWLGLQKGIKRLSDINLFLALGLLLFILFAGPTLFLVKTSLNGLGLMTQNFVRMNFWTDPFTRSGFVEDWTIFYWAWWVAFAPYVGLFITRISRGRTIKQVIKGMLIYGSLGCWVFYMIIGNFSMFQQLNEHVDVLGVMNTVGAPAAIVATLESAPLAPAVIAVFTLMSIIFAATTYDSASYTLASSATLHLSAGEDPARWHRVFWAFALAVLPITLLFVGGLETIKVMLLI…
gene_993554|GeneMark.hmm|507_aa|+|10786|12309	LIESVNKSLTSKDVDWFIFGTGSAILLTVVLIILIAPQASSLVIQQLYDFVTIRVGVIYIITAILTLGFLLWLALSHHGRVVLGDSNIPEHSTFSWASMLFCAGIGASLIYWGATEWAFYYVAPPFGLAPESDAAIGWAASYGIFHWGPVGWAFYCLPAVALGCSYHLKKIPSLRLSAACSAVLKSRTEQWPGRVIDLLFIVGLLGTAATGLGFGTSVVSSAVTALTGVEDSIGLQAVIIAIATGMISYSVYRGLDKGIKVLSSINAGLALLLIAFVFIAGPTVFILEMGVTSIGRVIQEFFQMLTWTDPLQRSDFVESWTVFYWAWWLAMGPFVGMFVCKISRGRSIRQVVFGMLGWGSLGCALFFIVLGNYALYLEVNGIYAVVDEAVNVGPSTAIA…
gene_1229384|GeneMark.hmm|499_aa|-|2266|3765	MEQSKIDWPSFIATVAMILIVCIPLFYLGDSAAPYLQRVYDFISDQFGILYLLAAVATVGFLLWLAFSRFGGVRLGEDEVEFGQMSWIAMLFCAGIGAGLMYWCVIEWTYYFEAPPFGVEARSTEAAEWASTYGLFHWGVTAWAFYCLPAIAIAYPYYNRKLDILRFSVSCNWFLKGKEHGPVARMIDFLFMVALIAGAGTGLGFSTPMIAECLTWLFGVEHTYELEVWVMAVCVSLFVFSVWLGLQKGIKRLSDINLFLALGLLLFILFAGPTLFLVKTSLNGLGLMTQNFVRMNFWTDPFTRSGFVEDWTIFYWAWWVAFAPYVGLFITRISRGRTIKQVIKGMLIYGSLGCWVFYMIIGNFSMFQQLNEHVDVLGVMNTVGAPAAIVATLESAPLA…
gene_198977|GeneMark.hmm|503_aa|+|21679|23190	VQRSEVDRFIFVATVILLLAVSVPLILAPDAGGAAVQSVFDFITGNFGVLYIWAAVINLVFLAWLAFGRYGRVRLSNDDSPPEFSTFSWVSMLFCAGIGTGILYWGTIEWAYYYDAPPYGVVPRSPEAIEWATSYPIFHWGVTGWAFYCLPALAISYAYFCRGTKSMRLSDNCRAVIGDHADGALGKVIDLLFMLGLLGAAGTGIGLAVPLISSGLSQLLGVADSFQLDLAVVLAVTAVFAASVYAGLERGIRRLSNLNVMLTLGLLLFVLIVGPTLFILKAGTSSLGHVLQNFVRMNSWTEPIGDSGFVETWTIFYWAWWIALGPYMGMFVARISRGRTIREVTFGMLGFGTAGCALFFMVFGNYALHLELSEALSVTTMLQEEGAPQAIIAVVQSLP…
gene_397021|GeneMark.hmm|523_aa|+|414|1985	MKHKMNTPDGTNEELTEEFNQETNEIDWLIFGAGSISLLLVVLIIIAFPQWSADSIDQLYNTVTTRFGVLYIVMAIFLMIFLLWVALSRHGNVVLGSDDGPEYSHFSWAAMLFCAGIGASLIYWGATEWAFYYADPPFGVEPGSAEAISWASSYGIFHWGPVGWAFYCLPALALACSYHVKKVPSLRLSAACSPVLKSQTQKWPGRVVDLIFLIGVIATAATGLGFGTSLVASATTSLTGLQDGIGMQAVIVLLATSLIAFSVYRGLDRGIRLLSVINAALALFLIVFVFVVGPSKFILEMGIASVGTVIENFITMLFWTDPLQRGDFVESWTVFYWAWWLAMGPFIGMFVCKISAGRTIRQLIFGMLGWGGFGCALFFIVLGNYALSLELSGEYAVVQ…
gene_638451|GeneMark.hmm|507_aa|+|209|1732	LIESVNKSLTSKDVDWFIFGTGSAILLTVVLIILIAPQASSLVIQQLYDFVTIRVGVIYIITAILTLGFLLWLALSHHGRVVLGDSNIPEHSTFSWASMLFCAGIGASLIYWGATEWAFYYVAPPFGLAPESDAAIGWAASYGIFHWGPVGWAFYCLPAVALGCSYHLKKIPSLRLSAACSAVLKSRTEQWPGRVIDLLFIVGLLGTAATGLGFGTSVVSSAVTALTGVEDSIGLQAVIIAIATGMISYSVYRGLDKGIKVLSSINAGLALLLIAFVFIAGPTVFILEMGVTSIGRVIQEFFQMLTWTDPLQRSDFVESWTVFYWAWWLAMGPFVGMFVCKISRGRSIRQVVFGMLGWGSLGCALFFIVLGNYALYLEVNGIYAVVDEAVNVGPSTAIA…
gene_129295|GeneMark.hmm|499_aa|-|14|1513	MEQSKIDWPSFIATVAMILIVCIPLFYLGDSAAPYLQRVYDFISDQFGILYLLAAVATVGFLLWLAFSRFGGVRLGEDEVEFGQMSWIAMLFCAGIGAGLMYWCVIEWTYYFEAPPFGVEARSTEAAEWASTYGLFHWGVTAWAFYCLPAIAIAYPYYNRKLDILRFSVSCNWFLKGKEHGPVARMIDFLFMVALIAGAGTGLGFSTPMIAECLTWLFGVEHTYELEVWVMAVCVSLFVFSVWLGLQKGIKRLSDINLFLALGLLLFILFAGPTLFLVKTSLNGLGLMTQNFVRMNFWTDPFTRSGFVEDWTIFYWAWWVAFAPFVGLFITRISRGRTIKQVIKGMLIYGSLGCWVFYMIIGNFSMFQQLNEHVDVLGVMNTVGAPAAIVATLESAPLA…
gene_1186732|GeneMark.hmm|499_aa|+|602|2101	MEQSKIDWPSFIATVAMILIVCIPLFYLGDSAAPYLQRVYDFISDQFGILYLLAAVATVGFLLWLAFSRFGGVRLGEDEVEFGQMSWIAMLFCAGIGAGLMYWCVIEWTYYFEAPPFGVEARSTEAAEWASTYGLFHWGVTAWAFYCLPAIAIAYPYYNRKLDILRFSVSCNWFLKGKEHGPVARMIDFLFMVALIAGAGTGLGFSTPMIAECLTWLFGVEHTYELEVWVMAVCVSLFVFSVWLGLQKGIKRLSDINLFLALGLLLFILFAGPTLFLVKTSLNGLGLMTQNFVRMNFWTDPFTRSGFVEDWTIFYWAWWVAFAPYVGLFITRISRGRTIKQVIKGMLIYGSLGCWVFYMIIGNFSMFQQLNEHVDVLGVMNTVGAPAAIVATLESAPLA…
gene_1692373|GeneMark.hmm|503_aa|+|4453|5964	VQRSEVDRFIFVATVILLLAVSVPLILAPDAGGAAVQSVFDFITGNFGVLYIWAAVINLVFLAWLAFGRYGRVRLSNDDSPPEFSTFSWVSMLFCAGIGTGILYWGTIEWAYYYDAPPYGVVPRSPEAIEWATSYPIFHWGVTGWAFYCLPALAISYAYFCRGTKSMRLSDNCRAVIGDHADGALGKVIDLLFMLGLLGAAGTGIGLAVPLISNGLSQLLGVADSFQLDLAVVLAVTAVFAASVYAGLERGIRRLSNLNVMLTLGLLLFVLIVGPTLFILKAGTSSLGHVLQNFVRMNSWTEPIGDSGFVETWTIFYWAWWIALGPYMGMFVARISRGRTIREVTFGMLGFGTAGCALFFMVFGNYALHLELSEALSVTTMLQEEGAPQAIIAVVQSLP…
gene_391384|GeneMark.hmm|507_aa|-|3809|5332	LIESVNKSLTSKDVDWFIFGTGSAILLTVVLIILIAPQASSLVIQQLYDFVTIRVGVIYIITAILTLGFLLWLALSHHGRVVLGDSNIPEHSTFSWASMLFCAGIGASLIYWGATEWAFYYVAPPFGLAPESDAAIGWAASYGIFHWGPVGWAFYCLPAVALGCSYHLKKIPSLRLSAACSAVLKSRTEQWPGRVIDLLFIVGLLGTAATGLGFGTSVVSSAVTALTGVEDSIGLQAVIIAIATGMISYSVYRGLDKGIKVLSSINAGLALLLIAFVFIAGPTVFILEMGVTSIGRVIQEFFQMLTWTDPLQRSDFVESWTVFYWAWWLAMGPFVGMFVCKISRGRSIRQVVFGMLGWGSLGCALFFIVLGNYALYLEVNGIYAVVDEAVNVGPSTAIA…
gene_497050|GeneMark.hmm|513_aa|+|260|1801	MSEIAQTTSDKDSTGIDSKVFLPSLIIVLIAGVYLLLAPDHAEAGATAWKTWITVNFGWLFLLVATATLGFCGWLALGRYAKVTLGDPGEQPEFRELSWAAMMFTAGIGIGLVSWAFVEPVYYLMTPPMGVEAGTAAAMEWGHAYAQFHWGVVPWAFYALPTVPIAYSLYVRKTPFLRISVASEGALSTPKQRQRWSPLIDTLVIIGIIGGAGTSLGLGVPLVAEFFGALTGIESDMTLNLAVLAVWTLIFGTSVYRGLKAGIRRLADVNIFLAVFVVVFVLLAGPTVFILSLSVNSVGLMLNNFVHMSFWLDPVEKSGFPEDWTIFYWAWWIAYAPLMGLFFGRISRGRTIRRVVLGIIGWGSLGTLSFMAVCGAYTLHLELEGLLPVTQILQDQGQA…
gene_244817|GeneMark.hmm|507_aa|+|428|1951	LIESVNKSLTSKDVDWFIFGTGSAILLTVVLIILIAPQASSLVIQQLYDFVTIRVGVIYIIAAILTLGFLLWLALSHHGRVVLGDSNIPEHSTFSWASMLFCAGIGASLIYWGATEWAFYYVAPPFGLAPESDAAIGWAASYGIFHWGPVGWAFYCLPAVALGCSYHLKKIPSLRLSAACSAVLKSRTEQWPGRVIDLLFIVGLLGTAATGLGFGTSVVSSAVTALTGVEDSIGLQAVIIAIATGMISYSVYRGLDKGIKVLSSINAGLALLLIAFVFIAGPTVFILEMGVTSIGRVIQEFFQMLTWTDPLQRSDFVESWTVFYWAWWLAMGPFVGMFVCKISRGRSIRQVVFGMLGWGSLGCALFFIVLGNYALYLEVNGIYAVVDEAVNVGPSTAIA…
gene_414330|GeneMark.hmm|523_aa|+|14874|16445	MKHKMNTPDGTNEELTEEFNQETNEIDWLIFGAGSISLLLVVLIIIAFPQWSADSIDQLYNTVTTRFGVLYIVMAIFLMIFLLWVALSRHGNVVLGSDDGPEYSHFSWAAMLFCAGIGASLIYWGATEWAFYYADPPFGVEPGSAEAISWASSYGIFHWGPVGWAFYCLPALALACSYHVKKVPSLRLSAACSPVLKSQTQKWPGRVVDLIFLIGVIATAATGLGFGTSLVASATTSLTGLQDGIGMQAVIVLLATSLIAFSVYRGLDRGIRLLSVINAALALFLIVFVFVVGPSKFILEMGIASVGTVIENFITMLFWTDPLQRGDFVESWTVFYWAWWLAMGPFIGMFVCKISAGRTIRQLIFGMLGWGGFGCALFFIVLGNYALSLELSGEYAVVQ…
gene_440360|GeneMark.hmm|424_aa|-|2|1273	VKEARIDKVLFFAATGIAIAVCIPLGLIPERAEQFISEQYVWISSNLGVFYQMFTVLAFSFLIWLALGKYGSIRLGGTGDKPDYSTFSWVGMLFCAGTGASLLVWAGVEWAFYIDSPPFGAVARSAEAIEWASSYGAFHWGVAAWSFYALPTIAIAYPYYVRNVPYLRASTSLHAILGKDGGNSPIGRAVDLAAMIALLGGAGTSLGVIAPTIAASVAELLNLETSFSLELIVMSVCIGLFGASVYLGLDKGIKRLSDINVVLILGLLLFVLIVGPTLFILKNSLNTTGVLLQNFIRMMTWTDPVEKSGFVETWTVFYWAWWIAFALPVGVFITRISRGRSIRQVILSMLSFGTFGCWLFYFILGNYSLSLELSETFSVTGSLAENGMYVTVENIISTL…
gene_209743|GeneMark.hmm|507_aa|-|5606|7129	LIESVNKSLTSKDVDWFIFGTGSAILLTVVLIILIAPQASSLVIQQLYDFVTIRVGVIYIITAILTLGFLLWLALSHHGRVVLGDSNIPEHSTFSWASMLFCAGIGASLIYWGATEWAFYYVAPPFGLAPESDAAIGWAASYGIFHWGPVGWAFYCLPAVALGCSYHLKKIPSLRLSAACSAVLKSRTEQWPGRVIDLLFIVGLLGTAATGLGFGTSVVSSAVTALTGVEDSIGLQAVIIAIATGMISYSVYRGLDKGIKVLSSINAGLALLLIAFVFIAGPTVFILEMGVTSIGRVIQEFFQMLTWTDPLQRSDFVESWTVFYWAWWLAMGPFVGMFVCKISRGRSIRQVVFGMLGWGSLGCALFFIVLGNYALYLEVNGIYAVVDEAVNVGPSTAIA…
gene_677293|GeneMark.hmm|499_aa|+|592|2091	MEQSKIDWPSFIATVAMILIVCIPLFYLGDSAAPYLQRVYDFISDQFGILYLLAAVATVGFLLWLAFSRFGGVRLGEDEVEFGQMSWIAMLFCAGIGAGLMYWCVIEWTYYFEAPPFGVEARSTEAAEWASTYGLFHWGVTAWAFYCLPAIAIAYPYYNRKLDILRFSVSCNWFLKGKEHGPVARMIDFLFMVALIAGAGTGLGFSTPMIAECLTWLFGVEHTYELEVWVMAVCVSLFVFSVWLGLQKGIKRLSDINLFLALGLLLFILFAGPTLFLVKTSLNGLGLMTQNFVRMNFWTDPFTRSGFVEDWTIFYWAWWVAFAPYVGLFITRISRGRTIKQVIKGMLIYGSLGCWVFYMIIGNFSMFQQLNEHVDVLGVMNTVGAPAAIVATLESAPLA…
gene_1223914|GeneMark.hmm|503_aa|-|6654|8165	VQRSEVDRFIFVATVILLLAVSVPLILAPDAGGAAVQSVFDFITGNFGVLYIWAAVINLVFLAWLAFGRYGRVRLSNDDSPPEFSTFSWVSMLFCAGIGTGILYWGTIEWAYYYDAPPYGVVPRSPEAIEWATSYPIFHWGVTGWAFYCLPALAISYAYFCRGTKSMRLSDNCRAVIGDHADGALGKVIDLLFMLGLLGAAGTGIGLAVPLISSGLSQLLGVADSFQLDLAVVLAVTAVFAASVYAGLERGIRRLSNLNVMLTLGLLLFVLIVGPTLFILKAGTSSLGHVLQNFVRMNSWTEPIGDSGFVETWTIFYWAWWIALGPYMGMFVARISRGRTIREVTFGMLGFGTAGCALFFMVFGNYALHLELSEALSVTTMLQEEGAPQAIIAVVQSLP…
gene_35277|GeneMark.hmm|507_aa|+|1596|3119	LIESVNKSLTSKDVDWFIFGTGSAILLTVVLIILIAPQASSLVIQQLYDFVTIRVGVIYIITAILTLGFLLWLALSHHGRVVLGDSNIPEHSTFSWASMLFCAGIGASLIYWGATEWAFYYVAPPFGLAPESDAAIGWAASYGIFHWGPVGWAFYCLPAVALGCSYHLKKIPFLRLSAACSAVLKSRTEQWPGRVIDLLFIVGLLGTAATGLGFGTSVVSSAVTALTGVEDSIGLQAVIIAIATGMISYSVYRGLDKGIKVLSSINAGLALLLIAFVFIAGPTVFILEMGVTSIGRVIQEFFQMLTWTDPLQRSDFVESWTVFYWAWWLAMGPFVGMFVCKISRGRSVRQVVFGMLGWGSLGCALFFIVLGNYALYLEVNGIYAVVDEAVNVGPSTAIA…
gene_671952|GeneMark.hmm|523_aa|+|414|1985	MKHKMNTPDGTNEELTEEFNQETNEIDWLIFGAGSISLLLVVLIIIAFPQWSADSIDQLYNTVTTRFGVLYIVMAIFLMIFLLWVALSRHGNVVLGSDDGPEYSHFSWAAMLFCAGIGASLIYWGATEWAFYYADPPFGVEPGSAEAISWASSYGIFHWGPVGWAFYCLPALALACSYHVKKVPSLRLSAACSPVLKSQTQKWPGRVVDLIFLIGVIATAATGLGFGTSLVASATTSLTGLQDGIGMQAVIVLLATSLIAFSVYRGLDRGIRLLSVINAALALFLIVFVFVVGPSKFILEMGIASVGTVIENFITMLFWTDPLQRGDFVESWTVFYWAWWLAMGPFIGMFVCKISAGRTIRQLIFGMLGWGGFGCALFFIVLGNYALSLELSGEYAVVQ…
TARA_018_SRF_0.22-1.6_scaffold370020_1_gene395477TARA_018_SRF_0.22-1.6_scaffold370020_1_1	MLFCAGIGASLIYWGAAEWVYYYTDPPMGIEPRSDEALVWAAGYGIFHWGPIGWALYCLPAIALGCSFYIQKIPRLRLSAACSSVLGRWSEGWLGRLIDLFFVVGLLGTAATGLGFGTSVVSAAMHNLTGWPDNIQMQFAVIGVVTLMVAYSVFRGMDRGIRVLSLWNAVLAIGLVLMVFLAGPWGFILEMAVTSVGQVLQHFVAMSTWTDPMRRGDFVENWTVFYWAWWIALGPFVGMFVCRISAGRTIRQVIFGMLGWGTMGCVMFFTVLGGYAMHLELSGIYGVIDVIQSEGPATAIAAMIGGLPLGTFWLIYLAVIGLIFTATTYDSASYTLAVGASRSLTEGQHPVMWQRVFWALILGLLPMSLLFLGGLRVLQTASIVASLPLIVIYGVMALA…
TARA_025_DCM_0.22-1.6_scaffold185836_1_gene178786TARA_025_DCM_0.22-1.6_scaffold185836_1_1	MAPLVTAQQNERHPISTQAGSHIPETSEPAVDWFIFILGATILFSVVVPIVVAPEWSTDVINLTYEFLTTRFGVLYVITAVSTIIFLVWLACSRYGRLQLGSDKPAYGEFAWASMLFCAGIGASLIYWGAAEWVYYFTEPPMGIEPRSDQALVWAAGYGIFHWGPIGWALYCLPAIALGCSFYIQKIPRLRLSASCSSVIGKWSEGWLGRLIDLFFVVGLLGTAATGLGFGTSVVSAAIHNLTGWPDNIQMQFGVIGVVTLMVAYSVFRGMDSGIRVLSIWNAVLAIGLVLVVLLAGPWVFILEMAVTSVGQVFQHFVDMSTWTDPMERAEFVEGWTVFYWAWWIALGPFVGMFVCRISSGRTIRQVIFGMLGWGTLGCVVFFSVLGGYAMHLELSGLY…
TARA_025_DCM_0.22-1.6_scaffold333732_1_gene358225TARA_025_DCM_0.22-1.6_scaffold333732_1_1	MEGAFDYLTSNFGFLYVLSAIGVFGFLLYLAFGRHGNISFGDSEPEFSLFSWCAMLFCGGIGTSVLYWGTVEWAHYYQAPPYGIEAESSDALIWSISYPMFHWGLLGWGFYCLPGIAAGLAFYRGGAKSLRLSEACAPVIGNLSQGLLGRLIDFLYLVGLIGAVSTGLGLAVPLLAELIAELFGLNRRDIGFGLDIFVIMVISLLFCASVWVGLEKGVKRLSNINVYFAFFVLAFVFLVGPTLFIIEMGISSFGHLFQNFLKMSTWLDPMRKSDFVESWTIFYWAWWVALGPYMGIFIARISKGRTLKQIILGCLIYGTLGCTLFFMVFGNYSAYLELNGIVSVLSILNEDGAPMAIVQVLKSLPLASLVLIAFTLLCIIFAATSFDSASYTLAMVATK…
TARA_025_SRF_0.22-1.6_scaffold134115_2_gene134104TARA_025_SRF_0.22-1.6_scaffold134115_2_1	MTQAVDRVNFVLTLSVMLAMAIPLLLFPEASALALETAYNFVATELGWLYILTAIVAFGAVLFIAFGPYAHVRLGDDAPEFSTASWIAMLFAAGIGAGMMYWASIEWAFYVDAPPFGAEPRSPEAYVWASSFGLHHWGLVAWSFYCLPTLAIAYPYYARGVSKLKYSISAPHFIKGGESSIGARLMDSFFMIALVGGIGSSLGFSTPMIAALISRLTGIPVSFGMELFVVAVCVAMFGTSVWLGLKRGIKRLSDFNMVLAFVILACILLASDTVFLLKMAINSIGHTLQNTVAMMFWTDPINDTGFVEDWTIFYWAWWLAYGPFIGIFVTRISKGRSLREMVLGMLGMGSMGVWLFYLIIGNHSLGLQLSGEVDVLGVMAETDGNQAIIAGLDALPGAG…
TARA_036_SRF_0.22-1.6_scaffold188536_1_gene186910TARA_036_SRF_0.22-1.6_scaffold188536_1_1	MYILTAIVAFGAVLFIAFGPYAHVRLGDETPEFSTASWIAMLFAAGIGAGMMYWASIEWAFYVDTPPFGAEPRSPEAYVWASSFGLHHWGLVAWSFYCLPTLTIAYPYYARGVSKLKYSISAPHFIKGGESSIGARLMDSFFMIALVGGIGSSLGFSTPMIAALISRLTGIPVSFEMELFVVVACVAMFGTSVWLGLKRGIKRLSDFNMVLAFVILVCVLFASDTVFLLKMAINSIGHTLQNTVAMMFWTDPINNTGFIEDWTIFYWAWWLAYGPFIGIFVTRISKGRSLREVVLGMLGMGSMGVWLFYLIIGNHSLGLQLSGEVDVLGVMAESDGSQAIIAGLDVLPGATLFIIAFIFLTSIFTATTYDSASYVLSASATKSLKPSEDPARWHRVFWA…
TARA_039_DCM_0.22-1.6_C18523095_1_gene504537TARA_039_DCM_0.22-1.6_C18523095_1_1	MASWLAFGRYGDVLLGPEGEPPEYSTSSWIAMMFTASMGAGLIAWGFAEPVFYIETPPFGIAPHSDLAYEFAHMYPIYHWGIVPWAIYCLPAIPIAYMLFVDNRKSLKISDACDHVLPERGKSTLRTVIDIFVVLGIVGGVATSLGFGVPLSASLASQLLGVPDNLLTQGAVILIMTAVFGTSAYRGLKRGIKVLADLNLWLMYFVMAFVVLLGPTIYIFSMSMNSVGLMLDNFFRISFWTDPVSKSGFPEAWTVFYWAWWLAYAPMMGLFFGRISKGRTIRQVVLGIIGFGALGTCLFLGIAGAYVLHLQSHGLLDAVSIINEQGMGPLVAQVIAELPFKWLILGVVAVLSIIFYATTFDSAAYVLASICTHDLAPNREPAAGVRLIWALGLGATAVG…
TARA_048_SRF_0.22-1.6_scaffold235834_1_gene175716TARA_048_SRF_0.22-1.6_scaffold235834_1_1	MYWASIEWAFYVDAPPFGAEPRSPEAYVWASSFGLHHWGLVAWSFYCLPTLAIAYPYYARGVSKLKYSISARHFIKGGEASIGARLMDSFFMIALVGGIGSSLGFSTPMIAALISRLTGIPVSFEMELFVVAACVAMFGTSVWLGLKRGIKRLSDFNMVLAFVILVCILLASDTVFLLKMAINSIGHTLQNTVAMMFWTDPINDTGFIEDWTIFYWAWWLAYGPFIGIFVTRISKGRSLREVVLGMLGMGSMGVWLFYLIIGNHSLGLQLSGEVDVLGVMAESDGNQAIIAGLDVLPGATLFVIAFIFLTSIFTATTYDSASYVLSASATKSLKPSEDPARWHRVFWACAIAILPTGLMYAGGLKTAQTVVLVVSLPLVFTFWLSGISLFKSLKEDHGE…
TARA_056_MES_0.22-3_scaffold275602_1_gene271947TARA_056_MES_0.22-3_scaffold275602_1_1	MMFTAGIGIGLVSWAFVEPVYYLMTPPMGIEAGTAAAMEWGHAYAQFHWGVVPWAFYALPTVPIAYSLYVRKSPLLRISAASEGALSTPKRRQWWSPIIDTLVIIGIIGGAGTSIGLGVPLVAEFFGELTGIESDMTVKLAVLAVWTLIFGTSVYRGLKAGIRRLADINIFLAVFVVVFVLLAGPTVFILSLTVNSFGLVLSNFLHMSFWLDPIEQGGFPEAWTIFYWAWWIAYAPLMGLFFGRISRGRTIRRVVLGIIGWGSLGTLSFMAVCGAYTLHLELEGLLPVTQILQDRGQEAAVVAIVATLPFSTIAILVFTVLAFIFLATTLDSVAYVLASITTRNLRGDDEPARMNRLCWAFALAFIAVGLLLTGGLDALKASSVVTALPLIPVLGILAL…
TARA_064_MES_0.22-3_scaffold87756_1_gene67205TARA_064_MES_0.22-3_scaffold87756_1_1	MLIAITLLIFLLSVAVSKHGNVVLGNTNKLAYSHFSWAAMLFCAGIGASLIYWGATEWTFYYVNPPFGLEPESQEAITWAISYGIFHWGPIGWAFYCLPALALACTYHVKKVPSLRLSAACEPVLKNQTNKWPGRLVDLVFIVGVIGTAATGLGFGTSLVASATTELTGIRDGIGLQSLIIFLATALIALSVYRGLDRGIKLLSNINACLALVLIVFVLLAGPTKFILEMGLVSVGNVIQNFPTMLFWTDPLERGEFVESWTIFYWAWWLAMGPFIGMFVCKISEGRTIRALIFGMLGWGSFGCALFFVVLGNYALSLELEGTYPVIKQATDISPSSAIAGIIALLPLGKFWLIFIALIGLIFMATTYDSASYTIAAGATRSLQEHQHPARWHRVFWAV…
TARA_067_SRF_0.22-3_scaffold75110_1_gene84116TARA_067_SRF_0.22-3_scaffold75110_1_1	MYWSGIEWAYYVQAPPFKAEPFSHEAYLWSASYGLHHWGFVAWALYCLPTLAIAYPFYVRRIPQLKYSLSAHYWLKGRERSALARLMDSFFMVALIGGAGSSLGFSTPLIAAFIERLTGIPANFALELVVVAVCVVVFAGSVWLGLQEGIRRLSNFNIVLALLFLAAVLLASDTLFLLKMAVNSLGFLFQNTLAMTFWTDPIDNTGFVGDWTVFYWAWWIAYGPFVGLFVTRISRGRTIREVVVGMLLLGSMGVWLFFLVLGNHSLGLQLSGELDVVGIMQSSGGNAAVVAGLNTLPMAALIIGVFAVVAVIFVATTYDSASYTLAATATQSLDASEDPPRWHRVFWAVAIAILPIGLMYAGGIKEAQTATLVVSLPLTFTFWLSGWALLKSLHEDHPA…
TARA_068_MES_0.45-0.8_scaffold149436_1_gene105906TARA_068_MES_0.45-0.8_scaffold149436_1_1	MSEIERSLRAEDGPSIELRVFLPSLMIVLIAGVYLVLAPDHAAAGASVWKTWVTVNFGWLFLLVAAATLGFCGWLALGRYGRVTLGDPGERPEFRELSWAGMMFTAGIGIGLVTWAFVEPVYYLMTPPMGIEAGTAAAMEWGHAYAQFHWGVVPWAFYVLPTVPIAYSLYVRKTPFLRISAASEGALSTPKRRQWSPLIDTLVIIGIIGGAGTSIGLGVPLVAEFFGALTGVESGMTLNLAVLAVWTLIFGTSVYRGLKAGIRRLADINIFLAVFVVVFVLLAGPTVFILSLSVNSVGLMLNNFLHMSFWLDPVDKSGFPEDWTIFYWAWWIAYAPLMGLFFGRISRGRTIRQVVFGVIGWGSLGTLSFMAVCGAYTLHLELEGLLPVTQILQDQGREA…
TARA_070_MES_0.22-3_scaffold139106_1_gene131536TARA_070_MES_0.22-3_scaffold139106_1_1	MSEKERSLRSEDGPSIDHRVFLPSLIIVLIAGVYLVIAPGRAESEASVLMSLVTTNFGWLFLLVAMATLGFCGWLAFGRYGSVRLGDPGEQPEFRELSWAAMMFTAGIGIGLVSWAFVEPVYYLTTPPMGIEAGTAAAMEWGHAYAQFHWGVVPWAFYALPTVPIAYSLYVRKSPLLRISAASEGALSTPKRRQWWSPIIDTLVIIGIIGGAGTSIGLGVPLVAEFFGELTGIESGMTVKLAVLAVWTLIFGTSVYRGLKAGIRRLADINIFLAVFVVVFVLLAGPTVFILSLTVNSFGLVLSNFLHMSFWLDPIEQGGFPEAWTIFYWAWWIAYAPLMGLFFGRISRGRTIRRVVLGIIGWGSLGTLSFMAVCGAYTLHLELEGLLPVTQILQDRGQE…
TARA_072_DCM_0.22-3_scaffold182963_1_gene152080TARA_072_DCM_0.22-3_scaffold182963_1_1	MLKHGDSRIDWLIFFGSVATIILLCIPLALNPDSGKQFLENAFDYLTENFGFLYVLAAIVVFGFLLYLAFGRYGNISFGDAEPEFSSFSWCAMLFCGGIGTSVLYWGTVEWAYYFQDPPYGLEARSPDALLWSITYPIFHWGFLGWGFYCLPGIAAGLAFYRGGAKSLRLSEACAPVLGRLSQGLLGRFIDFLYLVGLIGAVSTGLGLAVPLLAELVAKLLYLDREQIGFVLDVLVIMTISLIFCASVWVGLEKGVKRLSNLNVYFAFFLLSFVFIAGPTLFIVEMGISSIGHLVQNFIKMSTWLDPVRKSDFVETWTIFYWAWWVALGPYMGIFIARISKGRTLKQIILGCLIYGTLGCTLFFIVFGNYAAYLELNGLIAVLSTLADAGAPVAIIQVL…
TARA_072_SRF_0.22-3_scaffold107743_1_gene81040TARA_072_SRF_0.22-3_scaffold107743_1_1	MQEAVPPASDGDHLDPRVFIPAVLVILAFIGPVILFPDASTALINAAFSFATGKFGWLYLVAGLSVVGFLIWLAFSRYGNVRLGGAEDTPDFSYFSWVAMIFTCGMGIAIVNWAWVEPIYYYTSPAYHVAAKSREAAEWALAFGQFHWGLTPWAFYCLPGLPIAYSMYVKKRDGVRLSVASRGVLGRHADGAWGVLLDSIVVFGIVGGVGTSLGLAVPLVSQLVSGILGMEANFGLEVAVLCIWTAMFSASVWFGLAKGIKILSDVNVILAIFLLAFTFIVGDSQFMVEGFVNSLGKTLGNFIPMSLWTDPAGDSTFWKDWTVFYWAWWIAYAPMVGLFVARISRGRTIRELIIAELVFGSLGTWVFFAVWGGYALDLQISGALDIKALLDSGGIPLAV…
TARA_093_DCM_0.22-3_scaffold209153_1_gene221933TARA_093_DCM_0.22-3_scaffold209153_1_1	MFPTQGADWIAVAKTFMTDQLGFLYLALGLAACAFMVYVVFSDMGQIKLGEADEEPEFKTASWAAMLFCGGIGASILYWGCIEWAYYYQSPPFQLEPGSEEAVRWAATYGLFHWGPIAWSIYLIPAIPIAYFFYVRKQPVLKISSALMPVLGEHRSKGVPGKIVDILFIFGLLGGAATTLGLAAPLITEGLNHLFGLPKNNLTQVMVLLVCTAIFAYSSYAGLEKGIKILSNINFWGAMGLLAFVLIAGPTIFMLETGLDSIGRLLSNFFVMATWAEPFGGYGTFENTHFPQDWTIFYWAWWLVFAPSMGLFVARISRGRTIKQMVSGSIFFGSLGCFLFFMILGNYGLSLQLSGELDVVAILNEEGATKAIFSMLAQLPMSTLVIAVFTLLCIIFTAT…
TARA_094_SRF_0.22-3_scaffold105106_1_gene102617TARA_094_SRF_0.22-3_scaffold105106_1_1	MNFGLSVSVLLGLTLPLLVFPSETAAVLATIYAWIADTFGWFYILTGAVTFGLVLYIAFGPYGKIRLGEAEPEFPTISWVGMLFGAGIGSGMLYWSAIEWAYYVQAPPFGAEPFSDKAYDWAASYGLHHWGFVAWAFYSLPTLAIAYPFYVRKVPQLKYSNSAQYWLKGRESSWPARLMDSFFMVALIGGAGSSLGISTPLISAFVSRLTGVPDGFALEVAVVVVCVALFSFSVWLGLSRGIRRLSDVNIALAFLFLLFILFAGDTLFILRMAVNSMGHLLQNTLAMTFWTDPIANTGFVGDWTVFYWAWWIAYGPFVGIFVARISRGRTLREVVFGMLCLGSLGVWLFFFVLGNHTLGLQLSGAVDVIGVMNAENGNAAIVAGLDVLPLAAAAIGLFC…
TARA_098_MES_0.22-3_scaffold158652_1_gene94674TARA_098_MES_0.22-3_scaffold158652_1_1	MSEIERSLRAEDGPSIELRVFLPSLMIVLIAGVYLVLAPDHAAAGASVWKTWVTVNFGWLFLLVAAATLGFCGWLALGRYGRVTLGDPGERPEFRELSWAGMMFTAGIGIGLVTWAFVEPVYYLMTPPMGIEAGTAAAMEWGHAYAQFHWGVVPWAFYVLPTVPIAYSLYVRKTPFLRISAASEGALSTPKRRQWSPLIDTLVILGIIGGAGTSIGLGVPLVAEFFGALTGVESGMTLNLAVLAVWTLIFGTSVYRGLKAGIRRLADINIFLAVFVVVFVLLAGPTVFILSLSVNSVGLMLNNFLHMSFWLDPVDKSGFPEDWTIFYWAWWIAYAPLMGLFFGRISRGRTIRQVVFGVIGWGSLGTLSFMAVCGAYTLHLELEGLLPVTQILQDQGREA…
TARA_100_MES_0.22-3_scaffold26418_3_gene25568TARA_100_MES_0.22-3_scaffold26418_3_1	MSNEADEVAVPGESSSDDIDWVLFGLGSALLLIIVSTIVLFPQGSAAVIDALYQNVTSQLGVLYVFTAIALLGFLLWVAISKHGDVVLGANRKPVYSHFSWAAMLFCAGIGASLIYWGATEWAFYYAEPPFGLEPESQAAVTWAVSYGIFHWGPIGWAFYCLPALALACTYHVKQIPSLRLSTACSPVLKSQTDKWPGRVVDLIFIVGVLGTAATGLGFGTSLVASATTELTGITDGIGLQFLIILLATLLIALSVYRGLDRGIKLLSNINATLALVLIVFVLLAGPTKFILEMGSVALGNVFQNFFTMLFWTDPLENADFVESWTIFYWSWWLAMGPFIGMFVCKISEGRTIRQLIFGMLGWGSFGCALFFIVLGNYALSLELNGSYPVIAQAIDVSP…
TARA_100_MES_0.22-3_scaffold284416_1_gene356002TARA_100_MES_0.22-3_scaffold284416_1_1	MNDELSSEQTSKHVDWFIFCTGSAVLLAVVVTLLSAPEWSASAIDQLYEVVTTRVGVIYVLAAIMTLGFLLWLALSTHGMVVLGDKAIPVHSTYHWASMLFCAGIGASLIYWGATEWTFYYVAPPFGVEPRSDAAITWAASYGMFHWGPIGWAFYCLPAVALGCSYHVKKIPSLRLSSACHSVLKSQTDKWPGRVIDLLFIVGLLGTAATGLGFGTSVVASAINRLTGLEDGIALQVVIILIATAIIAYSVYRGLDRGIKVLSAINSVLALCLIGFVLVVGPTAFILEMGVTSLGRVVQGFVQMATWTDPLQRADFIESWTVFYWAWWLAMGPFVGMFICKISEGRTIRQVIFGTLGYGSLGCALFFIVLGNYALYLELNSLYPVVQEAVELSPSTAIA…
TARA_109_MES_0.22-3_scaffold41138_1_gene29324TARA_109_MES_0.22-3_scaffold41138_1_1	MQEAVPPASDGDHLDPRVFIPAVLVILAFIGPVILFPDASTALINAAFSFATGKFGWLYLVAGLSVVGFLIWLAFSRYGNVRLGGAEDTPDFSYFSWVAMIFTCGMGIAIVNWAWVEPIYYYTSPAYHVAAKSREAAEWALAFGQFHWGLTPWAFYCLPGLPIAYSMYVKKRDGVRLSVASRGVLGRHADGAWGVLLDSIVVFGIVGGVGTSLGLAVPLVSQLVSGILGMEANFGLEVAVLCIWTAMFSASVWFGLAKGIKILSDVNVILAIFLLAFTFIVGDSQFMVEGFVNSLGKTLGNFIPMSLWTDPAGDSTFWKDWTVFYWAWWIAYAPMVGLFVARISRGRTIRELIIAELVFGSLGTWVFFAVWGGYALDLQISGALDIKALLDSGGIPLAV…
TARA_112_MES_0.22-3_scaffold4285_1_gene3762TARA_112_MES_0.22-3_scaffold4285_1_1	MSEIKRSLRSEDGPSIDHRVFLPSLIIVLIAGVYLVIAPGRAESEASVLMSLVTTNFGWLFLLVAMATLGFCGWLAFGRYGSVRLGDPGEQPEFRELSWAAMMFTAGIGIGLVSWAFVEPVYYLTTPPMGIEAGTAAAMEWGHAYAQFHWGVVPWAFYALPTVPIAYSLYVRKSPLLRISAASEGALSTPKRRQWWSPIIDTLVIIGIIGGAGTSIGLGVPLVAEFFGELTGIESDMTVKLAVLAVWTLIFGTSVYRGLKAGIRRLADINIFLAVFVVVFVLLAGPTVFILSLTVNSFGLVLSNFLHMSFWLDPIEQGGFPEAWTIFYWAWWIAYAPLMGLFFGRISRGRTIRRVVLGIIGWGSLGTLSFMAVCGAYTLHLELEGLLPVTQILQDRGQE…
TARA_122_DCM_0.22-3_scaffold331499_1_gene464886TARA_122_DCM_0.22-3_scaffold331499_1_1	MQEAVPPASDGDHLDPRVFIPAVLVILAFIGPVILFPDASTALINAAFSFATGKFGWLYLVAGLSVVGFLIWLAFSRYGNVRLGGAEDTPDFSYFSWVAMIFTCGMGIAIVNWAWVEPIYYYTSPAYHVAAKSREAAEWALAFGQFHWGLTPWAFYCLPGLPIAYSMYVKKRDGVRLSVASRGVLGRHADGAWGVLLDSIVVFGIVGGVGTSLGLAVPLVSQLVSGILGMEANFGLEVAVLCIWTAMFSASVWFGLAKGIKILSDVNVILAIFLLAFTFIVGDSQFMVEGFVNSLGKTLGNFIPMSLWTDPAGDSTFWKDWTVFYWAWWIAYAPMVGLFVARISRGRTIRELIIAELVFGSLGTWVFFAVWGGYALDLQISGALDIKALLDSGGIPLAV…
TARA_122_MES_0.22-0.45_C15958324_1_gene318042TARA_122_MES_0.22-0.45_C15958324_1_1	MWLAFGRYGRVKLGRDEDDVEYSDFSWTAMLFCAGVGAGLLYWAAIEWTNYYDAPPFDVAPRSTEAEDWASTYGIFHWGITAWCFYCLPTLAIAYPYYTKRVPYLRFSTGCHYFLGGEKGATANETTAGRVIDLFFMIALLGGAGSSLGFSTPMIAACISRLTGLEATFGLEVVSVLLCVALFGTSVWFGLNRGIKRLSDLNLALAFFLLLFVLLVGPTLFLLETSLKSLVVMVPNFAKMNWWTDPLTDSVFFRDWTVFYWAWWIAYAPFVGLFVTRISRGRTIRQVILGMTLYGSLGGALFYMIFGNFGLYLELSNTLLVTEVARVAGEHAAIVAILDQLPLASLVILAFAVVSVIFSATTYDSASYILASSATRRLQAGDDPPRWHRLFWAITLTIL…
TARA_122_MES_0.45-0.8_scaffold150929_1_gene150568TARA_122_MES_0.45-0.8_scaffold150929_1_1	MSEIKRSLRSEDGPSIDHRVFLPSLIIVLIAGVYLVIAPGRAESEASVLMSLVTTNFGWLFLLVAMATLGFCGWLAFGRYGSVRLGDPGEQPEFRELSWAAMMFTAGIGIGLVSWAFVEPVYYLMTPPMGIEAGTAAAMEWGHAYAQFHWGVVPWAFYALPTVPIAYSLYVRKSPLLRISAASEGALSTPKRRQWWSPIIDTLVIIGIIGGAGTSIGLGVPLVAEFFGELTGIESDMTVKLAVLAVWTLIFGTSVYRGLKAGIRRLADINIFLAVFVVVFVLLAGPTVFILSLTVNSFGLVLSNFLHMSFWLDPIEQGGFPEAWTIFYWAWWIAYAPLMGLFFGRISRGRTIRRVVLGIIGWGSLGTLSFMAVCGAYTLHLELEGLLPVTQILQDRGQE…
TARA_123_MIX_0.22-0.45_scaffold295769_1_gene340699TARA_123_MIX_0.22-0.45_scaffold295769_1_1	MRNLIVRPSKANIDWFIFVSSAVIIICVCLPLVIFPDKGGVVLKEAFDYVTHKLGITYILFSVAAIIFLLYLAFSRFGAIVLGKQDTPDFSTFSWAAMLFCGGIGTSVLYWGTIEWAHYYQNPPMGLEAESREALQWATAYPIFHWGFTGWALYCLPAIAIAYAYHVRGITSLTLSATCEPIIGRWSQRFPGRIIDLTYMVGLVGAASTGIGLTVPLIAACLGWMLDIPDTFALKVGVISIVTSVFAVSVWIGLDRGIKRLSNLAVSLAFLLLAFVLLTGPTLYILEAGTATLGFVVQNYITMSTWTDPNAASNFVETWTVFYWAWWLALGPFMGIFITKISGGRTIRQVVLGSLGYGTLGTTLFFLVLGNYAVYLEISGELAVLLELQNNGAAQAVTQ…
TARA_123_MIX_0.22-0.45_scaffold303980_1_gene356631TARA_123_MIX_0.22-0.45_scaffold303980_1_1	MKNAFSLIDKPTFFGAIALLLTVIFPLILFPQQGADWIAIAKNFMTDKLGFLYLALGLSAFFFMIYVVFSDMGQIKLGDPDEKPEFATSSWAAMLFCGGIGASILYWGCIEWAYYYQNPPFQLEPGSEEAVRWAATYGIFHWGPIAWSIYLIPALPIAYFFYVRKQPVLKVSSALMPVIGEERTNGAAGKIVDVLFIFGLLGGAATTLGLAAPLIGEGLNFLFGIEQSTLSQIAILLVCTAIFAYSSYAGMEKGIKILSNINFWGAMGLLAFVLAVGPTIFMLETGLDSIGRMLSNFFVMATWAEPFGGYGTFDDTHFPQDWTIFYWAWWLVFAPSMGLFVARISRGRTIKQMVSGSIFFGSLGCFLFFMVLGNYGLSLQLSGELDVVGILNTEGATKA…
TARA_123_MIX_0.22-0.45_scaffold327432_1_gene413804TARA_123_MIX_0.22-0.45_scaffold327432_1_1	MTDQLGFLYLALGLAACAFMVYVVFSDMGQIKLGEADEEPEFKTASWAAMLFCGGIGASILYWGCIEWAYYYQSPPFQLEPGSEEAVRWAATYGLFHWGPIAWSIYLIPAIPIAYFFYVRKQPVLKISSALMPVLGEHRSKGVPGKIVDILFIFGLLGGAATTLGLAAPLITEGLNHLFGLPKNNLTQVTVLLVCTAIFAYSSYAGLEKGIKILSNINFWGAMGLLAFVLIAGPTIFMLETGLDSIGRLLSNFFVMATWAEPFGGYGTFENTHFPQDWTIFYWAWWLVFAPSMGLFVARISRGRTIKQMVSGSIFFGSLGCFLFFMILGNYGLSLQLSGELDVVAVLNDEGATKAIFSMLAQLPMSTIVIAVFTLLCIIFTATTFDSISYILASVVQNN…
TARA_123_MIX_0.22-3_C16715661_1_gene931841TARA_123_MIX_0.22-3_C16715661_1_1	MLFCGGIGTSVLYWGTIEWAHYYQNPPMGLEAESREALQWATAYPIFHWGFTGWALYCLPAIAIAYAYHVRGITSLTLSATCEPIIGRWSQRFPGRIIDLTYMVGLVGAASTGIGLTVPLIAACLGWMLDIPDTFALKVGVISIVTSVFAVSVWIGLDRGIKRLSNLAVSLAFLLLAFVLLTGPTLYILEAGTATLGFVVQNYITMSTWTDPNAASNFVETWTVFYWAWWLALGPFMGIFITKISGGRTIRQVVLGSLGYGTLGTTLFFLVLGNYAVYLEISGELAVLLELQNNGAAQAVTQVIASLPLNLLVIPLFCLICVIFAATSADSASYTLASTTTQVLPQGSHPARWNRIFWAFALGLLPITLIRIGGLSPLQSAVTVVSVPLLLVILLMTGA…
TARA_123_MIX_0.22-3_C16783492_1_gene973573TARA_123_MIX_0.22-3_C16783492_1_1	MPERAGPAVEQLYNWIASNLGIFYQLFGIGTILYLAWLSFGRYGHIRLGGSEERPDFSTFSWAGMLFCAGTGASLLVWASVEWAFYIDAPPFGAEPRTAEAISWASAYGPFHWGITAWCLYALPTVAIAYPFYVKNVPHLGGSTALHSILGPSGPSSWAGRAVDLAIMIALIGGAGTSLGVIAPTVAASIAQLIGVQTSFALELAVMLFCIGLFAVSVFLGIQKGIRRLSDINVCLVLVLMAYILIVGPTLFILKASTDTLGFMLSNFVRMMSWTDPIDNTGFVESWTIFYWAWWIAFAPAVGIFITRISRGRTIRQVILSMIFFGTLGSWVYYFIMGNYSLSLELENIISVTGSLAEHGMYVTVANVLATLPFGALTLSLFAVVSIISVATTYDSASY…
TARA_123_MIX_0.22-3_C16803184_1_gene987713TARA_123_MIX_0.22-3_C16803184_1_1	MNQRKLDKPAFATTVLIIFFVCISLASSPDRAAQLLEDTYDYIANQIGVIFILAAVGANIFLIWLGASKFGKTKFGAPESKPEFDTVSWISMLFCAGIGGGLIYWCAVEWAHYYQSPPFGAEPFSPEAAKWASTYGLFHWGFPAWAFYCLPTLAIGYPYYSKNLSHMRFSNGCHYFLSRNTIGPIARFIDFLFIIAMVGGAAASLGFSTPMIAACIAWLFGLEHNFSLDVGVTLLCVFLMSISVYLGLRKGIRTLSFINLIIGFCLLFFILMVGPTAFLLKTSLNSVGVLMQNFVQMTFYTDPFTESTFVEDWTVFYWAWWIAFAPYVGMFIARISHGRTIRQVIVGMLVFGSLGCWVFYMVIGNYSLFLELEGIANITGVLNEQSQSAAIVATLRELP…
TARA_123_MIX_0.22-3_scaffold336138_1_gene405658TARA_123_MIX_0.22-3_scaffold336138_1_1	MNNPSSKIAINNSRENIDWILFGIGSSLLILVVLVIVIFPEWSAEGINHIYKSVTTNFGSVFIYAAVLTLGFLVFIAISQYGNVVLGDSNCPAYSGFSWASMLFCAGIGASLIYWGATEWVFYYVEPPFGIEPRSNEAITWAVSFGIFHWGPVGWAFYCLPALALSCSYHVKKIPALRLSLACSAVLGNSVSRWPGRSIDLFFIVGVLGTAATGMGFGTSLVSSAINELTGIEDGIVLQIVIISLAAGLIAFSVFRGLDKGIRVLSNINASLALIFIIFVLLVGPTKFIVEMSAVALGNVTQNFVTMLFWTDPLEQSNFVENWTIFYWAWWLAMGPFVGMFVCKISEGRTVRQLIFGMLGWGSLGCSLFFLILGNYALSLELNGSFPVIQEAVNNSPSA…
TARA_123_SRF_0.45-0.8_scaffold165704_1_gene175841TARA_123_SRF_0.45-0.8_scaffold165704_1_1	MLFAAGIGSGMLYWSAIEWAYYVQAPPFGAEPFSDKAYDWAASYGLHHWGFVAWAFYSLPTLAIAYPFYVRKAQQLKYSNSAQYWLKGRENAWPARLMDSFFMIALIGGAGSSLGISTPLISALIARLTGIPDGFALELFVVGICVALFSLSVWLGLTRGIRRLSDVNLMMAFLFLLFVLFAGDTLFILNMAVNSVGHLLQNTLAMTFWTDPIANTGFVGDWTVFYWAWWIAYAPFIGIFVTRISRGRTLREVVFGMLCLGSLGVWLFFFVLGNHSLGLQLSGEVDVIGVMNAESGTVAIVAGLDALPLAAVAIGLFCVVAIIFVATTYDSASYTLAATASTELGASQDPARWHRVFWAIAIAILPIGLMYAGGVREAQTATLVVSLPLTFTFWLTGIA…
TARA_125_MIX_0.22-0.45_scaffold58711_1_gene47157TARA_125_MIX_0.22-0.45_scaffold58711_1_1	MFSAGIGIGLVSWAFVEPVIYLQGPPFALPPGSNESAEWAHMYTMFHWGIVPWAFYALPTIPIAYMLYVKRSPFLRISNSINGALPEPHHRKWDPVIDTLVIIGIVGGAGTSLGLGVPLVSAFFGELFGLKDGFGLQILVLTFWTLIFATSVYRGLNSGIRLLADTNILLAMLVLLFILVVGPTVLILTMTANSFGLLLDNFFRMSFWLDPINQSDFPRDWTLFYWAWWIAYAPLMGLFFGRISRGRTIKQTVLGVIGWGSTGCVLFMAVCGGYALHLEMNGIIPVSDIIRESGNPAAVVAIVSTLPGSTIAIAVFTVLSFIFLATTLDSVAYVLAGITTKNLPGDQEPDRVYRLIWAFFLAFIAVGLLVVGGLTTVQSSSVVTSLPLIPVLFLLAVSI…
TARA_125_MIX_0.22-3_C15310872_1_gene1024291TARA_125_MIX_0.22-3_C15310872_1_1	MNQRKLDKPAFATTVLIIFFVCISLASSPDRAAQLLEDTYDYIANQIGVIFILAAVGANIFLIWLGASKFGKTKFGAPESKPEFDTVSWISMLFCAGIGGGLIYWCAVEWAHYYQSPPFGAEPFSPEAAKWASTYGLFHWGFPAWAFYCLPTLAIGYPYYSKNLSHMRFSNGCHYFLSRNTIGPIARFIDFLFIIAMVGGAAASLGFSTPMIAACIAWLFGLEHNFSLDVGVTLLCVFLMSISVYLGLRKGIRTLSFINLIIGFCLLFFILMVGPTAFLLKTSLNSVGVLMQNFVQMTFYTDPFTESTFVEDWTVFYWAWWIAFAPYVGMFIARISHGRTIRQVIVGMLVFGSLGCWVFYMVIGNYSLFLELEGIANITGVLNEQSQSAAIVATLRELP…
TARA_125_MIX_0.45-0.8_scaffold158513_2_gene150888TARA_125_MIX_0.45-0.8_scaffold158513_2_1	MNFGLTVSVLLGLTLPLLVFPSETAAVLATIYAWIANTFGWFYILTGASTLALVLYIAFSRYGAIRLGSEEPEFPTVSWVGMLFAAGIGSGMLYWSAIEWAYYVQAPPFGAEPFSDKAYDWAASYGLHHWGFVAWAFYSLPTLAIAYPFYVRKAPQLKYSNSAQYWLKGRENSWPARLMDTFFMIALIGGAGSSLGISTPLISALIARLTGIPDGFALELVVVGICVALFSLSVWLGLTRGIRRLSDVNLLMAFLFLLFVLFAGDTLFILSMAVNSVGHLLQNTLAMTFWTDPIANTGFVGDWTVFYWAWWIAYAPFIGIFVTRISRGRTLREVVFGMLCLGSLGVWLFFFVLGNHSLGLQLSGEVDVIGVMNAESGTVAIVAGLDALPLAAVAIGLFC…
TARA_125_SRF_0.22-3_scaffold1062_1_gene944TARA_125_SRF_0.22-3_scaffold1062_1_1	MEPVIYLQDPPFALPPGSNESAEWAHMYTMFHWGIVPWAFYALPTIPIAYMLYVKRSPFLRISNSINGALPEPHHRKWDPVIDTLVIIGIVGGAGTSLGLGVPLVSAFFGELFGLKDGFGLQILVLTFWTLIFATSVYRGLNSGIRLLADTNILLAMLVLLFILVVGPTVLILTMTANSFGLLLDNFFRMSFWLDPINQSDFPRDWTLFYWAWWIAYAPLMGLFFGRISRGRTIKQTVLGVIGWGSTGCVLFMAVCGGYALHLEMNGIIPVSDIIRESGNPAAVVAIVSTLPGSTIAIAVFTVLSFIFLATTLDSVAYVLAGITTKNLPGDQEPDRVYRLIWAFFLAFIAVGLLVVGGLTTVQSSSVVTSLPLIPVLFLLAVSIFRWLQKDFGSLVERP…
TARA_125_SRF_0.45-0.8_C14269560_1_gene931663TARA_125_SRF_0.45-0.8_C14269560_1_1	MNQRKLDKPAFATTVLIIFFVCISLASSPDRAAQLLEDTYDYIANQIGVIFILAAVGANIFLIWLGASKFGKTKFGAPESKPEFDTVSWISMLFCAGIGGGLIYWCAVEWAHYYQSPPFGAEPFSPEAAKWASTYGLFHWGFPAWAFYCLPTLAIGYPYYSKNLSHMRFSNGCHYFLSRNTIGPIARFIDFLFIIAMVGGAAASLGFSTPMIAACIAWLFGLEHNFSLDVGVTLLCVFLMSISVYLGLRKGIRTLSFINLIIGFCLLFFILMVGPTAFLLKTSLNSVGVLMQNFVQMTFYTDPFTESTFVEDWTVFYWAWWIAFAPYVGMFIARISHGRTIRQVIVGMLVFGSLGCWVFYMVIGNYSLFLELEGIANITGVLNEQSQSAAIVATLRELP…
TARA_125_SRF_0.45-0.8_scaffold128818_1_gene141104TARA_125_SRF_0.45-0.8_scaffold128818_1_1	MRNLIVRPSKANIDWFIFVSSAVIIICVCLPLVIFPDKGGVVLKEAFDYVTHKLGITYILFSVAAIIFLLYLAFSRFGAIVLGKQDTPDFSTFSWAAMLFCGGIGTSVLYWGTIEWAHYYQNPPMGLEAESREALQWATAYPIFHWGFTGWALYCLPAIAIAYAYHVRGITSLTLSATCEPIIGRWSQRFPGRIIDLTYMVGLVGAASTGIGLTVPLIAACLGWMLDIPDTFALKVGVISIVTSVFAVSVWIGLDRGIKRLSNLAVSLAFLLLAFVLLTGPTLYILEAGTATLGFVVQNYITMSTWTDPNAASNFVETWTVFYWAWWLALGPFMGIFITKISGGRTIRQVVLGSLGYGTLGTTLFFLVLGNYAVYLEISGELAVLHELQNNGAAQAVTK…
TARA_125_SRF_0.45-0.8_scaffold373832_1_gene448142TARA_125_SRF_0.45-0.8_scaffold373832_1_1	MKDRKIDKAVFFTATIVVLAVCVPLGLMPERAGPAVEQLYNWIASNLGIFYQLFGIGTILYLAWLSFGRYGHIRLGGSEERPDFSTFSWAGMLFCAGTGASLLVWASVEWAFYIDAPPFGAEPRTAEAISWASAYGPFHWGITAWCLYALPTVAIAYPFYVKNVPHLGGSTALHSILGPSGPSSWAGRAVDLAIMIALIGGAGTSLGVIAPTVAASIAQLIGVQTSFALELAVMLFCIGLFAVSVFLGIQKGIRRLSDINVCLVLVLMAYILIVGPTLFILKASTDTLGFMLSNFVRMMSWTDPIDNTGFVESWTIFYWAWWIAFAPAVGIFITRISRGRTIRQVILSMIFFGTLGSWVYYFIMGNYSLSLELENIISVTGSLAEHGMYVTVANVLATL…
TARA_133_MES_0.22-3_C22372638_1_gene435781TARA_133_MES_0.22-3_C22372638_1_1	MLIILIAPQASSLAIQQLYDFVTIRVGVIYIITAILTLGFLLWLALSHHGRVVLGDSNIPEHSTFSWASMLFCAGIGASLIYWGATEWAFYYVAPPFGLAPESDAAIGWAASYGIFHWGPVGWAFYCLPAVALGCSYHLKKIPSLRLSAACNAVLKSRTEQWPGRVIDLLFIVGLLGTAATGLGFGTSVVSSAVTALTGVEDSIGLQAVIIAIATGMIGYSVYRGLDKGIKVLSRINAGLALLLIAFVFIAGPTVFILEMGVTSIGRVIQEFFQMLTWTDPLQRSDFVESWTVFYWAWWLAMGPFVGMFVCKISRGRSIRQVVFGMLGWGSLGCALFFIVLGNYALYLEVNGIYAVVDEAVNVGPSTAIASIIALLPLGSLWLVFIAVIGLIFMVTTYD…
TARA_133_MES_0.22-3_scaffold150713_1_gene120897TARA_133_MES_0.22-3_scaffold150713_1_1	MSEIKRSLRSEDGPSIDHRVFLPSLIIVLIAGVYLVIAPGRAESEASVLMSLVTTNFGWLFLLVAMATLGFCGWLAFGRYGSVRLGDPGEQPEFRELSWAAMMFTAGIGIGLVSWAFVEPVYYLMTPPMGIEAGTGAAMEWGHAYAQFHWGVVPWAFYALPTVPIAYSLYVRKSPLLRISAASEGALSTPKRRQWWSPIIDTLVIIGIIGGAGTSIGLGVPLVAEFFGELTGIESDMTVKLAVLAVWTLIFGTSVYRGLKAGIRRLADINIFLAVFVVVFVLLAGPTVFILSLTVNSFGLVLSNFLHMSFWLDPIEQGGFPEAWTIFYWAWWIAYAPLMGLFFGRISRGRTIRRVVLGIIGWGSLGTLSFMAVCGAYTLHLELEGLLPVTQILQDRGQE…
TARA_133_MES_0.22-3_scaffold251665_1_gene241804TARA_133_MES_0.22-3_scaffold251665_1_1	MSDYPPKSEVDWFIFVAGSLLLVAVILPIVFVPDASRELIANIYTFLTTEMGVVYIIAATLIFVFLLAVALSGWGSIRLGDQPPQYSTASWIAMLFSCGIGASLIYWGAAEWVFYYLDPPFGIEAKSDEAILWAMSYGMFHWGPVGWALYCLPAIALACSYHIKKIPSLRLSDACEPVLGSYTHRIPGRIIDLLFIIGLLGTAATGLGLGTSVVASAATRMTGLEDGFDMQAIIIIIVTITIAYSVYRGMDDGIRVLSNINMSLALILVTFVLLVGPTRFILEMAIVSIGHITSNFVRMMTWADPLERASFVESWTVFYWAWWLALGPFVGMFVCKISHGRTIREVIFGMMGWGSLGCWLFFIVLGNHAFFLEQQGILPIVQEASEVSPSAAIASIIET…
TARA_133_SRF_0.22-3_scaffold166606_1_gene159200TARA_133_SRF_0.22-3_scaffold166606_1_1	MLYWSAIEWAYYVQAPPFGAEPYSDKAYDWAASYGLHHWGFVAWAFYSLPTLAIAYPFYVRKAPQLKYSNSAQYWLKGKENSWPARLMDTFFMIALIGGAGSSLGISTPLISALIARLTGIPDGFALELVVVGICVALFSLSVWLGLTRGIRRLSDVNLLMAFLFLLFVLFAGDTLFILSMAVNSVGHLLQNTLAMTFWTDPIANTGFVGDWTVFYWAWWIAYAPFIGIFVTRISRGRALREVVFGMLCLGSLGVWLFFFVLGNHSLGLQLSGEVDVIGVMNAESGTAAIVAGLDALPLAAVAIGLFCVVAIIFVATTYDSASYTLAATASTELGASQDPARWHRVFWAIAIAILPIGLMYAGGVREAQTATLVVSLPLTFTFWLTGIALLKSLRADYP…
TARA_137_DCM_0.22-3_scaffold236594_2_gene298586TARA_137_DCM_0.22-3_scaffold236594_2_1	MSNEADEVAVPGESSSDDIDWVLFGLGSALLLIIVSTIVLFPQGSAAVIDALYQNVTSQLGVLYVFTAIALLGFLLWVAISKHGDVVLGANRKPVYSHFSWAAMLFCAGIGASLIYWGATEWAFYYAEPPFGLEPESQAAVTWAVSYGIFHWGPIGWAFYCLPALALACTYHVKQIPSLRLSTACSPVLKSQTDKWPGRVVDLIFIVGVLGTAATGLGFGTSLVASATTELTGITDGIGLQFLIILLAMLLIALSVYRGLDRGIKLLSNINATLALVLIVFVLLAGPTKFILEMGSVALGNVFQNFFTMLFWTDPLENADFVESWTIFYWSWWLAMGPFIGMFVCKISEGRTIRQLIFGMLGWGSFGCALFFIVLGNYALSLELNGSYPVIAQAIDVSP…
TARA_138_MES_0.22-3_scaffold240248_1_gene260598TARA_138_MES_0.22-3_scaffold240248_1_1	MKEGDRETEVDWFIFGTGSALLILVILPIVFFPEMSQSVIGEIFAYITHTLGIVYIIAAIGTIGLLIWIALSRYGGIVLGQADKPVYSEFSWAAMLFCAGMGAALIYWAAAEWAFYYVSPPFGIEPKSNAAISWATSYGIFHWGPIGWAFYCLPAVALSCSYHIKQVPSLRLSAACEPLLKQQTKKWPGRIIDLLFIIGLLGTAATGLGLGTSVISSAVSRLTDRPDDTLMQLAIITTATLMIAYSVARGLDKGIKILSNINVVLALMFILFILLAGPTRFIVEMGVMSLGKVIQNFVLMLTWTDPLQTSDFVESWTVFYWAWWIALGPFVGMFVCKISEGKTIRAVIFGMLGWGSLGCTLFFIILGNYALFLETSGAYPVVQEVMEVSPSAAIISIIN…
TARA_138_MES_0.22-3_scaffold251821_1_gene297881TARA_138_MES_0.22-3_scaffold251821_1_1	MNDELSSEQTSKHVDWFIFCTGSAVLLAVVVTLLSAPEWSASAIDQLYEVVTTRVGVIYVLAAIMTLGFLLWLALSTHGMVVLGDKAIPVHSTYHWASMLFCAGIGASLIYWGATEWTFYYVAPPFGVEPRSDAAITWAASYGMFHWGPIGWAFYCLPAVALGCSYHVKKIPSLRLSSACHSVLKSQTDKWPGRVIDLLFIVGLLGTAATGLGFGTSVVASAINRLTGLEDGIALQVVIILIATAMIAYSVYRGLDRGIKVLSAINSVLALCLIGFVLVVGPTAFILEMGVTSLGRVVQGFVQMATWTDPLQRADFIESWTVFYWAWWLAMGPFVGMFICKISEGRTIRQVIFGTLGYGSLGCALFFIVLGNYALYLELNSLYPVVQEAVELSPSTAIA…
TARA_145_MES_0.22-3_scaffold29700_1_gene22968TARA_145_MES_0.22-3_scaffold29700_1_1	MSEIAQTTSDKDSPGIDSKVFLPSLIIVLIAGVYLLLAPDHAEAGATAWKTWITVNFGWLFLLVATATLGFCGWLALGRYAKVTLGDPGEQPEFRELSWAAMMFTAGIGIGLVSWAFVEPVYYLMTPPMGVEAGTAAAMEWGHAYAQFHWGVVPWAFYALPTVPIAYSLYVRKTPFLRISVASEGALSTPKQRQWWSPLIDTLVIIGIIGGAGTSLGLGVPLVAEFFGALTGIESDMTLNLAVLAVWTLIFGTSVYRGLKAGIRRLADVNIFLAVFVVVFVLLAGPTVFILSLSVNSVGLMLNNFVHMSFWLDPVEKSGFPEDWTIFYWAWWIAYAPLMGLFFGRISRGRTIRRVVLGIIGWGSLGTLSFMAVCGAYTLHLELEGLLPVTQILQDQGQA…
TARA_146_MES_0.22-3_scaffold76860_1_gene45907TARA_146_MES_0.22-3_scaffold76860_1_1	MIVIFPDFSAASINRLYQNVTSQFGVLYVFIAITLLIFLLSVAISKHGNVVLGNTNKLAYSHFSWAAMLFCAGIGASLIYWGATEWTFYYVDPPFGLEPESREAITWAVSYGIFHWGPIGWAFYCLPALALACTYHVKRIPSLRLSAACEPVLKNQVNKWPGRVVDLLFIVGVIATAATGLGFGTSLVASATTELTGIRDGIELQSLIIFLATALIGLSVYRGLDRGIKLLSNINAVLALLLITFVLLAGPTKFILEMGLVSVGNVVQNFFTMLFWTDPLEGADFVESWTIFYWAWWLAMGPFIGMFVCKISEGRTIRALIFGMLGWGSFGCALFFIVLGNYALYLELEGMYPVISQAIDVSPSSAISGIIALLPFGKFWLIYIALIGLIFMATTYDSA…
TARA_148b_MES_0.22-3_scaffold245612_1_gene265688TARA_148b_MES_0.22-3_scaffold245612_1_1	MLGDSAQPAYSHFSWASMLFCAGIGASLIYWGATEWTFYFVEPPFGIEPRSDEAITWAMSYGIFHWGPIGWAFYCLPALALACSYHVKKIPALRLSSACSAVLGNKVDKWPGRTIDLFFIVGVLGTAATGMGFGTSLISSVINELTGIEDGILLQASILFLATVLIAFSVYKGLDKGIRILSTLNATLALIFVLFILLVGPTRFIFEMGTVALGNVAQNFITMLFWTDPLEQGDFVESWTIFYWAWWLAMGPFIGMFVCKISEGRTVRQLIFGMLGWGSVGCALFFVVLGNYALSLELAGDFPVIQQAIEASPSVAIAGIIALLPAGSFWLIYIAIVGLIFMATTYDSASYTIAAGTTRQLTEHQHPARWNRVFWAIALGLLPVSLLFIGGLRELQTAS…

## Sheet: Description
Protein sequences of DddT homologues identified from metagenomic analysis and used for phylogenetic analysis were listed.
