# Supplementary material for: Structural insights into bacterial dimethylsulfoniopropionate import by BCCT-family transporters
Source: EMBO J. 2026 May 8;45(12):4299–320. doi: 10.1038/s44318-026-00798-w (PMC13270143; doi:10.1038/s44318-026-00798-w)
Supplement: Supplementary file 9 — Appendix Figure Source Data [file 44318_2026_798_MOESM9_ESM.zip]

Archive with 10 entries (10 files):
- Appendix_Figure_S2.zip
- __MACOSX/._Appendix_Figure_S2.zip
- Appendix_Figure_S3.zip
- __MACOSX/._Appendix_Figure_S3.zip
- Appendix_Figure_S17.zip
- __MACOSX/._Appendix_Figure_S17.zip
- Appendix_Figure_S18.zip
- __MACOSX/._Appendix_Figure_S18.zip
- Appendix_Figure_S19.zip
- __MACOSX/._Appendix_Figure_S19.zip
